# Supplementary material for: Exploring the Cyclic Patterns of Secondary Hair Follicles in Cashmere Goats Based on Skin Transcriptome Data
Source: Animals (Basel). 2026 Jul 11;16(14):2156. doi: 10.3390/ani16142156 (PMC13403511; doi:10.3390/ani16142156)
Supplement: Supplementary file 1 [file animals-16-02156-s001.zip › Supplemental Table S1.xlsx]

## Sheet: Sheet1
Number	Sample	Run	BioProject	Secondary Hair Follicle Cycle
1	IMCG_a01	SRR7151403	PRJNA470971	Anagen
2	IMCG_a02	SRR7151412	PRJNA470971	Anagen
3	IMCG_a03	SRR7151413	PRJNA470971	Anagen
4	IMCG_a04	SRR5468469	PRJNA382893	Anagen
5	IMCG_a05	SRR5468470	PRJNA382893	Anagen
6	IMCG_a06	SRR5468471	PRJNA382893	Anagen
7	IMCG_a07	SRR7151408	PRJNA470971	Anagen
8	IMCG_a08	SRR7151410	PRJNA470971	Anagen
9	IMCG_a09	SRR7151411	PRJNA470971	Anagen
10	IMCG_a10	SRR5468466	PRJNA382893	Anagen
11	IMCG_a11	SRR5468467	PRJNA382893	Anagen
12	IMCG_a12	SRR5468468	PRJNA382893	Anagen
13	IMCG_a13	SRR7151406	PRJNA470971	Anagen
14	IMCG_a14	SRR7151407	PRJNA470971	Anagen
15	IMCG_a15	SRR7151409	PRJNA470971	Anagen
16	IMCG_a16	SRR7151391	PRJNA470971	Anagen
17	IMCG_a17	SRR7151404	PRJNA470971	Anagen
18	IMCG_a18	SRR7151405	PRJNA470971	Anagen
19	IMCG_a19	SRR5468463	PRJNA382893	Anagen
20	IMCG_a20	SRR5468464	PRJNA382893	Anagen
21	IMCG_a21	SRR5468465	PRJNA382893	Anagen
22	IMCG_a22	SRR7151388	PRJNA470971	Anagen
23	IMCG_a23	SRR7151389	PRJNA470971	Anagen
24	IMCG_a24	SRR7151390	PRJNA470971	Anagen
25	IMCG_a25	SRR5468460	PRJNA382893	Anagen
26	IMCG_a26	SRR5468461	PRJNA382893	Anagen
27	IMCG_a27	SRR5468462	PRJNA382893	Anagen
28	IMCG_a28	SRR7151385	PRJNA470971	Anagen
29	IMCG_a29	SRR7151386	PRJNA470971	Anagen
30	IMCG_a30	SRR7151387	PRJNA470971	Anagen
31	IMCG_a31	SRR5468457	PRJNA382893	Anagen
32	IMCG_a32	SRR5468458	PRJNA382893	Anagen
33	IMCG_a33	SRR5468459	PRJNA382893	Anagen
34	IMCG_a34	SRR7151384	PRJNA470971	Anagen
35	IMCG_a35	SRR7151392	PRJNA470971	Anagen
36	IMCG_a36	SRR7151393	PRJNA470971	Anagen
37	IMCG_a37	SRR7151414	PRJNA470971	Anagen
38	IMCG_a38	SRR7151415	PRJNA470971	Anagen
39	IMCG_a39	SRR7151416	PRJNA470971	Anagen
40	IMCG_a40	SRR10556083	PRJNA592400	Anagen
41	IMCG_a41	SRR10556084	PRJNA592400	Anagen
42	IMCG_a42	SRR10556085	PRJNA592400	Anagen
43	IMCG_a43	SRR18960296	PRJNA832904	Anagen
44	IMCG_a44	SRR18960365	PRJNA832904	Anagen
45	IMCG_a45	SRR18960364	PRJNA832904	Anagen
46	IMCG_a46	SRR18960363	PRJNA832904	Anagen
47	IMCG_a47	SRR18960362	PRJNA832904	Anagen
48	IMCG_a48	SRR18960361	PRJNA832904	Anagen
49	IMCG_a49	SRR18960360	PRJNA832904	Anagen
50	IMCG_a50	SRR18960359	PRJNA832904	Anagen
51	IMCG_a51	SRR18960358	PRJNA832904	Anagen
52	IMCG_a52	SRR18960357	PRJNA832904	Anagen
53	IMCG_a53	SRR18960356	PRJNA832904	Anagen
54	IMCG_a54	SRR18960354	PRJNA832904	Anagen
55	IMCG_a55	SRR18960353	PRJNA832904	Anagen
56	IMCG_a56	SRR18960352	PRJNA832904	Anagen
57	IMCG_a57	SRR18960351	PRJNA832904	Anagen
58	IMCG_a58	SRR18960350	PRJNA832904	Anagen
59	IMCG_a59	SRR18960349	PRJNA832904	Anagen
60	IMCG_a60	SRR18960348	PRJNA832904	Anagen
61	IMCG_a61	SRR18960347	PRJNA832904	Anagen
62	IMCG_a62	SRR18960346	PRJNA832904	Anagen
63	IMCG_a63	SRR18960345	PRJNA832904	Anagen
64	IMCG_a64	SRR18960343	PRJNA832904	Anagen
65	IMCG_a65	SRR18960342	PRJNA832904	Anagen
66	IMCG_a66	SRR18960341	PRJNA832904	Anagen
67	IMCG_a67	SRR18960327	PRJNA832904	Anagen
68	IMCG_a68	SRR18960326	PRJNA832904	Anagen
69	IMCG_a69	SRR18960325	PRJNA832904	Anagen
70	IMCG_a70	SRR18960324	PRJNA832904	Anagen
71	IMCG_a71	SRR18960323	PRJNA832904	Anagen
72	IMCG_a72	SRR18960321	PRJNA832904	Anagen
73	IMCG_a73	SRR18960320	PRJNA832904	Anagen
74	IMCG_a74	SRR18960319	PRJNA832904	Anagen
75	IMCG_a75	SRR18960318	PRJNA832904	Anagen
76	IMCG_a76	SRR18960317	PRJNA832904	Anagen
77	IMCG_a77	SRR18960316	PRJNA832904	Anagen
78	IMCG_a78	SRR18960315	PRJNA832904	Anagen
79	IMCG_a79	SRR18960314	PRJNA832904	Anagen
80	IMCG_a80	SRR18960313	PRJNA832904	Anagen
81	IMCG_a81	SRR18960312	PRJNA832904	Anagen
82	IMCG_a82	SRR18960310	PRJNA832904	Anagen
83	IMCG_a83	SRR18960309	PRJNA832904	Anagen
84	IMCG_a84	SRR18960308	PRJNA832904	Anagen
85	IMCG_a85	SRR18960307	PRJNA832904	Anagen
86	IMCG_a86	SRR18960306	PRJNA832904	Anagen
87	IMCG_a87	SRR18960305	PRJNA832904	Anagen
88	IMCG_a88	SRR18960304	PRJNA832904	Anagen
89	IMCG_a89	SRR18960303	PRJNA832904	Anagen
90	IMCG_a90	SRR18960302	PRJNA832904	Anagen
91	IMCG_c01	SRR7151398	PRJNA470971	Catagen
92	IMCG_c02	SRR7151400	PRJNA470971	Catagen
93	IMCG_c03	SRR7151401	PRJNA470971	Catagen
94	IMCG_c04	SRR7151417	PRJNA470971	Catagen
95	IMCG_c05	SRR7151418	PRJNA470971	Catagen
96	IMCG_c06	SRR7151419	PRJNA470971	Catagen
97	IMCG_c07	SRR10556080	PRJNA592400	Catagen
98	IMCG_c08	SRR10556081	PRJNA592400	Catagen
99	IMCG_c09	SRR10556082	PRJNA592400	Catagen
100	IMCG_c10	SRR18960367	PRJNA832904	Catagen
101	IMCG_c11	SRR18960366	PRJNA832904	Catagen
102	IMCG_c12	SRR18960355	PRJNA832904	Catagen
103	IMCG_c13	SRR18960340	PRJNA832904	Catagen
104	IMCG_c14	SRR18960339	PRJNA832904	Catagen
105	IMCG_c15	SRR18960338	PRJNA832904	Catagen
106	IMCG_c16	SRR18960337	PRJNA832904	Catagen
107	IMCG_c17	SRR18960336	PRJNA832904	Catagen
108	IMCG_c18	SRR18960335	PRJNA832904	Catagen
109	IMCG_c19	SRR18960301	PRJNA832904	Catagen
110	IMCG_c20	SRR18960299	PRJNA832904	Catagen
111	IMCG_c21	SRR18960298	PRJNA832904	Catagen
112	IMCG_t01	SRR7151396	PRJNA470971	Telogen
113	IMCG_t02	SRR7151397	PRJNA470971	Telogen
114	IMCG_t03	SRR7151399	PRJNA470971	Telogen
115	IMCG_t04	SRR7151394	PRJNA470971	Telogen
116	IMCG_t05	SRR7151395	PRJNA470971	Telogen
117	IMCG_t06	SRR7151402	PRJNA470971	Telogen
118	IMCG_t07	SRR10556077	PRJNA592400	Telogen
119	IMCG_t08	SRR10556078	PRJNA592400	Telogen
120	IMCG_t09	SRR10556079	PRJNA592400	Telogen
121	IMCG_t10	SRR18960344	PRJNA832904	Telogen
122	IMCG_t11	SRR18960333	PRJNA832904	Telogen
123	IMCG_t12	SRR18960322	PRJNA832904	Telogen
124	IMCG_t13	SRR18960311	PRJNA832904	Telogen
125	IMCG_t14	SRR18960300	PRJNA832904	Telogen
126	IMCG_t15	SRR18960297	PRJNA832904	Telogen
127	IMCG_t16	SRR18960334	PRJNA832904	Telogen
128	IMCG_t17	SRR18960332	PRJNA832904	Telogen
129	IMCG_t18	SRR18960331	PRJNA832904	Telogen
130	IMCG_t19	SRR18960330	PRJNA832904	Telogen
131	IMCG_t20	SRR18960329	PRJNA832904	Telogen
132	IMCG_t21	SRR18960328	PRJNA832904	Telogen
