# Supplementary material for: Exploring the Cyclic Patterns of Secondary Hair Follicles in Cashmere Goats Based on Skin Transcriptome Data
Source: Animals (Basel). 2026 Jul 11;16(14):2156. doi: 10.3390/ani16142156 (PMC13403511; doi:10.3390/ani16142156)
Supplement: Supplementary file 1 [file animals-16-02156-s001.zip › Supplemental Table S2.xlsx]

## Sheet: Sheet1
number	Sample	total_reads	unique_map	multi_map	total_map
1	IMCG_a01	3584856	3199370(89.25%)	199967(5.58%)	0.9786
2	IMCG_a02	3637551	3252706(89.42%)	202735(5.57%)	0.9793
3	IMCG_a03	3598738	3194509(88.77%)	199435(5.54%)	0.9753
4	IMCG_a04	38069982	34400461(90.36%)	2329652(6.12%)	0.9854
5	IMCG_a05	38592269	34748771(90.04%)	2533337(6.56%)	0.986
6	IMCG_a06	20664961	18736501(90.67%)	1259620(6.10%)	0.9855
7	IMCG_a07	3718998	3284074(88.31%)	193475(5.20%)	0.9711
8	IMCG_a08	3768011	3378923(89.67%)	198410(5.27%)	0.9796
9	IMCG_a09	3715914	3316774(89.26%)	195927(5.27%)	0.9772
10	IMCG_a10	31055084	27494592(88.53%)	2068210(6.66%)	0.9798
11	IMCG_a11	24775332	21959881(88.64%)	1700517(6.86%)	0.982
12	IMCG_a12	53132241	48159850(90.64%)	3306959(6.22%)	0.9865
13	IMCG_a13	3724740	3326998(89.32%)	195352(5.24%)	0.9767
14	IMCG_a14	3697909	3278474(88.66%)	193400(5.23%)	0.9725
15	IMCG_a15	3748037	3365785(89.80%)	196455(5.24%)	0.9795
16	IMCG_a16	3659336	3213657(87.82%)	211270(5.77%)	0.9728
17	IMCG_a17	3649351	3223277(88.32%)	211894(5.81%)	0.9758
18	IMCG_a18	3557952	3130837(88.00%)	206132(5.79%)	0.9745
19	IMCG_a19	26339760	23111151(87.74%)	1952587(7.41%)	0.9799
20	IMCG_a20	36375595	31461008(86.49%)	3102822 (8.53%)	0.9803
21	IMCG_a21	21647681	18969938(87.63%)	1529158 (7.06%)	0.9792
22	IMCG_a22	3172620	2811230(88.61%)	168601(5.31%)	0.9728
23	IMCG_a23	3735618	3318779(88.84%)	199542(5.34%)	0.974
24	IMCG_a24	3761113	3365288(89.48%)	201775(5.36%)	0.9779
25	IMCG_a25	27958967	24214035(86.61%)	2109515(7.55%)	0.9705
26	IMCG_a26	26260950	23243461(88.51%	2073505(7.90%)	0.9862
27	IMCG_a27	21973728	19622457(89.30%)	1453434(6.61%)	0.9849
28	IMCG_a28	3744419	3285780(87.75%)	204859(5.47%)	0.9676
29	IMCG_a29	3722454	3307833(88.86%)	204767(5.50%)	0.9746
30	IMCG_a30	3806453	3394336(89.17%)	210079(5.52%)	0.9761
31	IMCG_a31	34309513	30224487(88.09%)	2676300(7.80%)	0.9845
32	IMCG_a32	20533928	18367885(89.45%)	1443357(7.03%)	0.9856
33	IMCG_a33	21118334	18753957(88.80%)	1534748(7.27%)	0.9849
34	IMCG_a34	3793895	3376693(89.00%)	222893(5.88%)	0.9779
35	IMCG_a35	3725690	3262983(87.58%)	215182(5.78%)	0.9691
36	IMCG_a36	3719160	3295540(88.61%)	217246(5.84%)	0.9756
37	IMCG_a37	3634986	3199872(88.03%)	250476(6.89%)	0.9788
38	IMCG_a38	3565141	3122948(87.60%)	247559(6.94%)	0.9768
39	IMCG_a39	3625226	3176323(87.62%)	246901(6.81%)	0.9763
40	IMCG_a40	27413832	22431369(81.83%)	820167(2.99%)	0.925
41	IMCG_a41	24562561	19883732(80.95%)	849953(3.46%)	0.9266
42	IMCG_a42	23244981	18873610(81.19%)	717532(3.09%)	0.9239
43	IMCG_a43	27437386	19940094(72.67%)	1178169(4.29%)	0.8794
44	IMCG_a44	26897698	20954928(77.91%)	819453(3.05%)	0.9063
45	IMCG_a45	22754355	18519729(81.39%)	672615(2.96%)	0.9203
46	IMCG_a46	28027308	19286782(68.81%)	1031173(3.68%)	0.8558
47	IMCG_a47	24746628	19904736(80.43%)	844501(3.41%)	0.9193
48	IMCG_a48	23747948	19240982(81.02%)	720676(3.03%)	0.9185
49	IMCG_a49	24248393	18167890(74.92%)	853969(3.52%)	0.8901
50	IMCG_a50	22765048	18096735(79.49%)	733589(3.22%)	0.9102
51	IMCG_a51	25230131	20316167(80.52%)	806482(3.20%)	0.9194
52	IMCG_a52	24485335	19054373(77.82%)	993392(4.06%)	0.9098
53	IMCG_a53	26846039	20572684(76.63%)	903125(3.36%)	0.8983
54	IMCG_a54	21575559	18023566(83.54%)	720378(3.34%)	0.9373
55	IMCG_a55	26396403	19762977(74.87%)	967355(3.66%)	0.8917
56	IMCG_a56	26801022	20914128(78.03%)	987821(3.69%)	0.9054
57	IMCG_a57	26006683	20820563(80.06%)	841443(3.24%)	0.9185
58	IMCG_a58	25435290	19176456(75.39%)	886951(3.49%)	0.8924
59	IMCG_a59	24936449	19662553(78.85%)	825918(3.31%)	0.91
60	IMCG_a60	26560996	21491973(80.92%)	923781(3.48%)	0.9261
61	IMCG_a61	23861039	18846077(78.98%)	838053(3.51%)	0.9123
62	IMCG_a62	24453268	20076781(82.10%)	804093(3.29%)	0.9258
63	IMCG_a63	21913635	17924342(81.80%)	820322(3.74%)	0.9329
64	IMCG_a64	22857875	18061501(79.02%)	802425(3.51%)	0.9095
65	IMCG_a65	21190821	17959736(84.75%)	713730(3.37%)	0.9365
66	IMCG_a66	21885093	18024731(82.36%)	721362(3.30%)	0.9317
67	IMCG_a67	20246037	16169350(79.86%)	589439(2.91%)	0.9158
68	IMCG_a68	30852623	23672480(76.73%)	1036851(3.36%)	0.8974
69	IMCG_a69	24966808	19712682(78.96%)	726474(2.91%)	0.9067
70	IMCG_a70	21907054	17765068(81.09%)	729846(3.33%)	0.9253
71	IMCG_a71	23854353	19412696(81.38%)	743872(3.12%)	0.9248
72	IMCG_a72	27416371	21762069(79.38%)	930366(3.39%)	0.9184
73	IMCG_a73	24658233	19438681(78.83%)	927791(3.76%)	0.9109
74	IMCG_a74	21022464	16802950(79.93%)	678137(3.23%)	0.9194
75	IMCG_a75	29290454	23753987(81.10%)	832001(2.84%)	0.923
76	IMCG_a76	22196388	17826917(80.31%)	705569(3.18%)	0.9215
77	IMCG_a77	27619912	22413372(81.15%)	1052542(3.81%)	0.9263
78	IMCG_a78	29089561	23525150(80.87%)	787259(2.71%)	0.9213
79	IMCG_a79	25468899	20857410(81.89%)	847870(3.33%)	0.9298
80	IMCG_a80	22489851	18224375(81.03%)	770573(3.43%)	0.9219
81	IMCG_a81	26096377	20420194(78.25%)	776804(2.98%)	0.9095
82	IMCG_a82	24279300	19600278(80.73%)	749093(3.09%)	0.9226
83	IMCG_a83	25271451	20324237(80.42%)	872148(3.45%)	0.9248
84	IMCG_a84	27645586	22513445(81.44%)	825106(2.98%)	0.9237
85	IMCG_a85	24815671	19985716(80.54%)	807874(3.26%)	0.9152
86	IMCG_a86	21169967	17070271(80.63%)	761507(3.60%)	0.921
87	IMCG_a87	30630171	24866222(81.18%)	1005727(3.28%)	0.9187
88	IMCG_a88	19803366	16177995(81.69%)	649481(3.28%)	0.9209
89	IMCG_a89	25926142	21033778(81.13%)	846238(3.26%)	0.9224
90	IMCG_a90	22002342	17723997(80.56%)	674287(3.06%)	0.9212
91	IMCG_c01	3613223	3182864(88.09%)	195548(5.41%)	0.9714
92	IMCG_c02	3740347	3329857(89.03%)	203169(5.43%)	0.9768
93	IMCG_c03	3706444	3274430(88.34%)	197652(5.33%)	0.9724
94	IMCG_c04	3629100	3181775 (87.67%)	276025(7.61%)	0.9806
95	IMCG_c05	3588464	3134156(87.34%)	273188(7.61%)	0.9788
96	IMCG_c06	3558042	3092359(86.91%)	268777(7.55%)	0.9762
97	IMCG_c07	32058814	26029169(81.19%)	991979(3.09%)	0.9179
98	IMCG_c08	28058097	22728641(81.01%)	879645(3.14%)	0.9218
99	IMCG_c09	26898150	21695279(80.66%)	821010(3.05%)	0.9194
100	IMCG_c10	24540297	19179085(78.15%)	985397(4.02%)	0.9111
101	IMCG_c11	25390526	19783312(77.92%)	836417(3.29%)	0.9065
102	IMCG_c12	27384026	21942554(80.13%)	927643(3.39%)	0.919
103	IMCG_c13	21528858	17906213(83.17%)	725675(3.37%)	0.9336
104	IMCG_c14	26821559	21403263(79.80%)	810851(3.02%)	0.9141
105	IMCG_c15	23012848	18341325(79.70%)	682253(2.96%)	0.9181
106	IMCG_c16	27307760	22523003(82.48%)	890515(3.26%)	0.9304
107	IMCG_c17	29212258	22476824(76.94%)	1117405(3.83%)	0.9072
108	IMCG_c18	26965395	20999744(77.88%)	768481(2.85%)	0.9003
109	IMCG_c19	27341737	21931039(80.21%)	832436(3.04%)	0.918
110	IMCG_c20	28303808	22811292(80.59%)	884946(3.13%)	0.9204
111	IMCG_c21	32761551	26514431(80.93%)	1014165(3.10%)	0.917
112	IMCG_t01	3745419	3349271(89.42%)	171069(4.57%)	0.9719
113	IMCG_t02	3546354	3169740(89.38%)	162003(4.57%)	0.9719
114	IMCG_t03	3761575	3391256(90.16%)	172666(4.59%)	0.9763
115	IMCG_t04	3711430	3179148(85.66%)	366320(9.87%)	0.9793
116	IMCG_t05	3634956	3101116(85.31%)	358282(9.86%)	0.9774
117	IMCG_t06	3638553	3070678(84.39%)	353647(9.72%)	0.9711
118	IMCG_t07	26780672	21090393(78.75%)	733718(2.74%)	0.904
119	IMCG_t08	19985898	16353614(81.83%)	571137(2.86%)	0.9259
120	IMCG_t09	19763118	16136204(81.65%)	537277(2.72%)	0.9235
121	IMCG_t10	28367147	21693741(76.47%)	998678(3.52%)	0.8981
122	IMCG_t11	24595765	17934842(72.92%)	787352(3.20%)	0.8787
123	IMCG_t12	20394029	16350095(80.17%)	712204(3.49%)	0.9233
124	IMCG_t13	30633611	23227081(75.82%)	1253872(4.09%)	0.8929
125	IMCG_t14	26980236	19469642(72.16%)	1014055(3.76%)	0.8775
126	IMCG_t15	26108832	21491161(82.31%)	784088(3.00%)	0.9288
127	IMCG_t16	24237684	18020088(74.35%)	717158(2.96%)	0.8869
128	IMCG_t17	27112551	21258084(78.41%)	915425(3.38%)	0.9108
129	IMCG_t18	25948112	20849944(80.35%)	670709(2.58%)	0.9171
130	IMCG_t19	20314723	16495967(81.20%)	551411(2.71%)	0.9218
131	IMCG_t20	20317712	16531053(81.36%)	579511(2.85%)	0.9245
132	IMCG_t21	27155513	21267591(78.32%)	741220(2.73%)	0.9026
