# Supplementary material for: Exploring the Cyclic Patterns of Secondary Hair Follicles in Cashmere Goats Based on Skin Transcriptome Data
Source: Animals (Basel). 2026 Jul 11;16(14):2156. doi: 10.3390/ani16142156 (PMC13403511; doi:10.3390/ani16142156)
Supplement: Supplementary file 1 [file animals-16-02156-s001.zip › Supplemental Table S3.xlsx]

## Sheet: allcy_fpkm
gene name	IMCG_a01	IMCG_a02	IMCG_a03	IMCG_a04	IMCG_a05	IMCG_a06	IMCG_a07	IMCG_a08	IMCG_a09	IMCG_a10	IMCG_a11	IMCG_a12	IMCG_a13	IMCG_a14	IMCG_a15	IMCG_a16	IMCG_a17	IMCG_a18	IMCG_a19	IMCG_a20	IMCG_a21	IMCG_a22	IMCG_a23	IMCG_a24	IMCG_a25	IMCG_a26	IMCG_a27	IMCG_a28	IMCG_a29	IMCG_a30	IMCG_a31	IMCG_a32	IMCG_a33	IMCG_a34	IMCG_a35	IMCG_a36	IMCG_a37	IMCG_a38	IMCG_a39	IMCG_a40	IMCG_a41	IMCG_a42	IMCG_a43	IMCG_a44	IMCG_a45	IMCG_a46	IMCG_a47	IMCG_a48	IMCG_a49
LOC102185848	2.46707	2.39266	2.95886	0.802788	0.93714	0.990404	0.762305	0.986664	1.03324	0.33146	0.137997	0.799817	1.02628	1.93618	1.8232	0.475908	0.661836	0.597325	0.033816	0.28051	0.2178	0.849501	0.696911	1.22558	0.122194	0.062935	0.361705	1.13072	1.53064	0.88131	0.23679	0.595918	0.397215	1.75588	1.01059	1.45723	1.23882	0.365127	0.818495	1.47896	0.984576	0.924676	1.22583	4.64981	3.93072	1.02225	2.10818	2.70169	1.09258
KRT4	16.8775	18.0001	20.7784	10.8148	36.4453	51.0284	12.6607	13.2129	13.0785	7.65634	7.35347	4.08925	19.5805	16.5842	16.6428	49.5344	48.3883	45.2533	27.5308	12.7731	15.0924	14.1082	14.319	16.5258	7.66771	2.37509	3.40306	18.0554	17.8145	17.4936	13.863	0.596366	3.33012	10.3661	11.465	11.5539	1.10446	1.07957	1.2228	9.30706	7.93989	5.25557	5.05903	3.15839	8.84638	42.1915	17.4133	17.1959	4.53395
BPIFB2	0	0.23176	0.409794	0.104557	0.90846	0.080916	0.273989	0.347816	0.478919	0.080088	0.720163	0.081093	0.886275	0.660827	1.33688	12.0992	11.3002	8.36631	1.0841	1.53229	0.657459	1.31922	1.19661	0.748893	0.540596	0.469684	0.377319	1.99005	0.859304	1.96168	0.126942	0.142014	0.521324	0	0.8027	0.523558	0	0	0	0.21296	0.47959	0.078336	0.227058	1.08739	0.171077	1.32906	0.322945	0.306645	0.946862
LOC102191166	5698.16	5776.65	5886.17	5694.5	2483.26	3317.54	6866.46	6866.21	6769.4	1098.22	2164.72	2677.9	6155.11	6247.95	6231.94	8663.68	8698.05	8646.12	2593.67	5612.03	4697.04	2063.1	2071.77	2097.76	2804.83	2581.95	3017.22	3211.4	3356.48	3383.66	2825.97	2078.94	2974.46	3016.56	3048.25	3071.86	138.345	143.355	149.13	751.827	2432.47	750.419	2315.1	2702.51	2327.26	3299.17	3631.48	3965.21	1838.01
LOC106503120	6633.17	6816.66	6864.91	4607.38	3393.16	7390.77	7697.61	7799.79	7739.98	2598.11	3134.06	3310.79	7930.01	7881.81	7961.04	10202.5	10246.8	10109.9	5463.75	8908.49	7611.79	3124.14	3044.57	3078.34	5342.56	4198.29	4811.77	3974.29	3859.15	3834.76	4247.57	2397.15	4094.68	3884.26	3809.48	3895.65	155.863	182.404	172.744	2133.84	2181.44	1464.52	5676.49	5169.54	4948.93	7786.42	5983.74	6016.79	3623.9
LOC102188576	292.238	313.314	283.368	584.943	327.243	283.217	525.401	536.944	573.95	83.6095	177.931	83.2426	222.614	219.871	246.188	851.296	909.279	903.937	192.981	338.056	324.464	149.801	166.351	145.553	107.052	183.46	146.379	323.795	366.684	366.212	167.094	152.515	175.093	177.782	188.91	171.516	1.64015	2.04071	2.79032	92.9059	255.461	175.581	37.654	522.103	233.845	209.891	1142.37	486.993	33.6923
LOC108633210	169.134	170.235	176.769	314.499	96.9869	107.902	152.032	147.061	155.955	55.5553	41.2079	34.9301	122.924	125.092	105.771	299.047	320.638	312.845	95.9915	92.5563	118.465	81.7331	74.4533	73.0082	87.2501	69.4646	62.8649	122.735	122.082	131.292	48.2242	32.2209	74.8503	42.2808	42.3917	41.966	3.19661	2.32752	1.38281	55.0987	223.127	286.583	20.7351	393.423	24.7664	93.108	958.643	35.2918	20.5094
LOC108634363	64.8809	65.5098	67.0001	133.838	54.3858	53.6434	79.6569	77.8942	83.0176	28.4822	23.002	14.348	52.3902	47.3065	39.1031	138.805	142.828	151.857	45.6157	47.3392	49.9855	41.2867	43.7658	46.4779	36.8832	38.9665	26.9629	56.7132	55.9198	64.3981	24.3033	18.5115	34.6058	21.8958	21.5244	19.6259	0.578826	0.525629	0.908973	14.9545	67.9807	90.5719	6.48662	114.463	8.17747	29.5477	321.787	13.711	7.11111
LOC108633223	77.5524	80.9113	81.1409	28.9399	26.2905	27.5688	165.163	147.876	153.696	55.4895	62.3933	82.3936	167.804	161.09	170.965	63.9138	61.7034	67.4809	68.7455	58.3237	102.282	90.9058	99.1214	92.5793	62.0705	67.0803	116.904	69.9183	67.2284	67.4874	89.6202	144.54	208.294	189.779	182.96	181.343	351.222	352.609	341.512	113.017	86.0204	106.746	71.5003	56.7667	65.1177	71.7308	47.6879	49.0895	89.4483
BEX4	0.519459	1.17952	0.844918	0.235377	0.221074	0.24012	1.02392	0.511232	0.750066	0.317458	0.251639	0.17872	0.691799	0.998312	0.862237	0.63786	0.770267	1.52085	0.255502	0.374746	0.551105	1.07651	0.401101	0.289624	0.274394	0.4914	0.207497	0.153304	1.16616	0.279724	0.381025	0.53091	0.510146	1.58456	0.565155	1.40509	0	0.549525	1.26827	0.389636	0.405617	0.381074	0.190062	0.357519	0.341001	0.213112	0.221811	0.180088	0.47116
WNT2	1.37527	0.436612	1.28875	3.14163	2.66451	3.21727	0.881566	0.988647	0.911084	2.24557	2.25976	2.92251	0.992844	0.690111	0.905584	0.672095	1.16476	0.41278	2.34952	1.40694	1.43991	1.45818	0.808533	1.29672	1.8675	1.15537	1.83682	0.392653	1.18232	1.04829	1.85489	1.77134	1.58099	1.59329	1.20595	2.09112	2.10984	1.24901	2.41785	1.09194	1.18587	1.47315	0.695859	1.01673	2.23743	0.822277	1.09417	0.878941	0.533475
ENPP3	0	0.343027	0.336901	0.54963	0.310061	0.218812	0.837564	0.793711	0	0.258805	0.466314	0.038338	0.660408	0.848005	0.109056	0.557405	0	0.701421	0.371782	0.828175	0.205974	0.938916	0.860965	0.873381	0.37704	1.16399	0.082476	0.936865	0.964549	0.798952	0.822799	1.46875	0.781217	2.84395	2.85685	3.08148	2.79046	2.19339	1.5959	0.360546	0.346046	0.600471	0.494146	0.683732	0.486322	0.505678	0.426389	0.333379	0.589416
THRSP	5.62205	5.86989	5.84897	4.75997	1.45956	2.16798	12.6291	10.6903	11.8255	5.0616	5.41092	5.68334	9.19764	10.3177	9.38415	8.75261	9.19894	7.62197	6.15548	7.11784	13.2064	9.48742	7.88263	6.53114	7.13186	6.75127	12.7663	6.94702	3.87066	6.57796	5.98793	8.63668	13.867	13.526	11.8142	12.4382	30.7598	30.873	28.0593	4.70408	8.18042	7.80715	4.85206	3.85242	4.07071	4.50632	4.08165	2.66335	6.42206
FA2H	28.1312	25.1814	27.9849	34.3179	21.6107	25.0603	64.1702	55.8461	56.8712	49.205	62.3974	35.7518	54.5841	56.7045	53.9603	52.1718	53.016	51.2193	65.7284	59.9753	117.649	58.6666	60.0096	60.2088	63.8685	71.4759	140.85	43.7864	43.7639	47.7247	70.0115	110.871	150.754	75.3372	82.0042	78.0312	109.946	107.259	101.949	112.444	143.391	181.372	38.4117	68.5292	59.6631	72.293	79.6424	42.4651	133.886
CCL26	36.2482	34.9324	38.3566	58.9662	35.5562	25.026	34.3488	34.1039	34.2638	17.8816	26.9316	41.5401	59.4965	65.0302	65.2816	25.9125	23.6804	26.5752	12.1455	14.3138	33.78	44.8312	39.2367	42.5745	17.9623	13.5978	43.9018	36.0769	44.4387	42.4259	19.1154	18.986	20.9621	45.4209	34.0488	41.1605	69.0921	72.938	68.9259	27.6288	25.077	37.0038	35.8959	114.882	69.592	16.2737	27.3331	39.0641	17.5733
LOC108633887	1.00951	1.21671	0.522669	0.119245	0.145807	0.08044	1.28037	2.2746	1.16904	0.180318	0.173589	0.19941	1.44454	1.43562	1.74327	1.60947	1.23975	1.10872	0.264306	0.49054	0.240037	1.11467	1.4361	1.23182	0.21783	0.272891	1.16312	1.4267	0.561091	0.742684	0.456911	1.22666	1.34667	3.48034	3.62927	3.81516	6.10446	5.49517	4.00024	1.58063	2.87555	4.91405	1.04437	1.7372	1.69827	1.47498	1.60953	1.07436	1.39075
LOC102191547	2.89112	2.32097	2.87202	7.61742	5.98882	6.72542	1.98493	3.03334	4.15952	1.2034	2.51087	11.4292	15.0243	12.1105	14.3787	0.414001	0.43387	1.34524	1.44097	2.65431	6.68139	5.79267	8.64104	5.646	2.80483	2.40087	7.48178	9.91116	8.46691	8.4203	8.46371	6.20797	12.1393	13.0886	15.5428	13.251	13.8293	13.0851	11.9738	10.3642	5.76218	8.05074	19.516	23.7622	23.1289	6.22697	4.95533	11.5722	4.50273
SLC45A3	7.16523	4.04825	2.91289	4.41689	6.21095	5.65229	2.05109	1.82557	2.50106	1.48102	4.13149	4.81453	2.03959	2.4097	2.23303	1.80843	1.85857	1.34984	2.63593	4.96951	3.84672	2.98627	4.47624	2.78869	2.64434	4.46385	5.2417	2.82088	4.32508	5.36987	4.46936	8.21991	6.6697	3.42873	3.53815	5.74126	3.26641	3.74446	3.21162	8.14073	12.0936	14.0098	8.0621	17.7215	17.7687	5.96116	10.4489	13.9436	4.63575
NEFH	0	0	0	0	0.01582	0	0	0	0	0.004992	0	0	0	0	0	0	0	0	0	0	0	0.170268	0.089994	0.089139	0	0.010706	0.028161	0	0	0	0.008751	0	0	0	0	0	0.196644	0.293681	0.423809	0	0.014066	0.020058	0	0	0.027891	0	0	0.01417	0
TM4SF5	1.95998	2.50737	2.37178	6.016	2.34912	4.43176	2.16717	0	2.01641	4.28544	2.53296	3.07817	3.19378	2.34699	1.27356	3.25533	2.29724	2.29796	2.98758	1.24264	2.82407	3.41104	1.65054	2.20271	2.9427	1.32719	4.4045	3.29971	3.50087	2.80547	2.25795	4.39437	2.50507	3.0807	2.5326	2.56583	3.76958	3.08619	3.09738	4.34287	1.78479	11.0989	8.43014	24.0728	30.9987	1.19012	5.57887	10.7709	0.634959
AKR1D1	0	0	0	0	0.128253	0.043398	0	0.251047	0	0.04756	0.058127	0.021725	0	0.307725	0	0.276058	0	0	0.139792	0.014226	0.05234	0	0	0	0.114317	0.072336	0	0.466549	0.474356	0.699131	0.874709	0.78461	0.531297	1.97794	2.08988	0.920881	0.823861	1.32447	1.41887	0.461606	0.64848	0.297023	0.075023	0	0.165414	0	0.021859	0.062272	0
3BHSD	0	0	0	0.024046	0	0	0.078781	0.277239	0.114684	0.033431	0.02107	0.055658	0	0.079973	0.268862	0	0	0.231393	0.045324	0.01827	0.076497	0.202356	0	0.084697	0.019218	0	0.093116	0.149901	0	0	0.099782	0.09054	0.259584	0.319199	0.251714	0.129285	0.576074	0	0.737997	0.153495	0.351245	0.186989	0.010847	0.028577	0.161724	0.131473	0.043191	0.043528	0.075564
VMO1	0.606707	0.804327	0	0.094651	0.175876	0.292651	1.41844	0	0.885688	0.337533	0.34556	0.342458	0.878898	1.51551	1.08828	0.220576	0.388033	0.439678	0.303021	0.198641	0.188995	0.838919	0	0	0.357033	0.147866	0.221393	1.22432	0.395043	1.03251	0.16399	0.123651	0.394202	0.214532	0.727625	1.51301	0.284066	0.223928	0.391878	0.495101	0.239655	1.39021	0.887444	2.12829	1.8797	0.424226	0.252355	0.625388	0.145485
PAQR7	0.740169	0.916644	1.82758	0.72921	0.460456	0.380093	0.534293	0.505174	1.16716	0.45802	0.642005	0.383107	0.891715	1.73429	0.954974	1.12636	1.54341	1.60036	0.305427	0.464105	0.43005	0.417303	0.517583	1.44325	0.307541	0.277833	0.70966	0.971122	1.57518	0.84262	0.380898	0.540775	0.366728	1.27397	0.301068	1.00378	1.26901	0.792278	0.847036	2.50506	1.84881	3.43939	1.47256	5.61271	4.76429	1.06362	2.11159	3.05588	0.62503
LOC108635142	3.59216	3.78874	3.62325	1.23575	1.06778	1.08175	3.25614	2.89833	3.19922	0.77564	0.840833	0.743538	0.781743	0.882586	0.888297	1.94042	1.73206	1.39523	1.10404	1.47538	0.873588	1.02675	1.13478	0.887518	1.25589	1.31206	0.903215	2.0555	1.6954	1.8715	1.22429	1.15093	1.47806	2.14634	2.27334	2.25561	4.96434	5.62194	5.15299	0.511653	0.782399	0.394485	1.56235	0.55597	0.81848	0.862881	0.697691	0.313804	0.878996
MUCL1	3.48171	3.09697	3.63938	10.1593	23.9206	229.883	13.7656	16.4546	14.1594	16.6106	3.36034	1.68273	18.2117	14.5603	20.088	79.6882	76.7952	84.541	12.3533	3.55676	9.31784	7.43047	5.46778	7.39539	3.69439	1.8652	1.36984	16.3236	20.7534	17.9077	178.035	69.2244	54.6426	112.519	118.159	110.983	76.4563	79.1536	70.3035	3.67861	21.2544	106.679	98.645	24.8174	124.889	138.583	94.9414	209.512	1.98858
LGALS16	0	0	0	0.570311	0.222607	0	1.82709	1.00872	2.3529	0	0.170113	0.201119	0	0	0	0.829719	0	2.19083	0.374928	0.305151	0.543046	1.33042	0	0	0.414334	0.449204	0.392309	0	0	0	1.01925	0.583988	1.48638	2.11443	1.44506	1.25316	0	0	0.709875	6.09118	0.907714	0.965491	0.190205	0.354679	2.38537	0.599619	0.212641	0.818271	0.189734
GPR171	0.38265	1.27853	0.629435	0.764024	0.839562	0.832159	0.974788	0.461125	0	0.771595	0.971272	0.79074	0	0.883548	0.931429	0.510845	0.389172	0.210835	0.672154	0.511534	0.252565	0.886642	1.23655	0.72263	0.78617	0.191656	0.651858	1.38638	1.38136	0.579333	0.381042	0.481963	0.237869	1.04514	0.47884	1.41679	0.034634	0.541779	0.549738	0.409474	0.364023	0.794802	0.675947	2.10175	3.05796	0.331054	0.87486	1.36819	0.16157
SLC30A3	0.100204	0.133604	0	0.15738	0.219049	0.164202	0.275363	0.386692	0	0.018796	0.116743	0.055143	0.155371	0.633032	0.29798	0	0	0	0	0.090957	0.150499	0	0	0	0	0.021828	0.075812	0	0	0	0.016675	0.080593	0.315875	0	0.16487	0	0.277856	0.322588	0.404634	0.221759	0.225138	0.090474	0.087202	0.304386	0.194719	0.092364	0.137064	0.098394	0.105387
LOC108638255	0.627828	0	0.238068	0.32198	0.83404	1.20889	0.427179	0.767391	1.08348	0.241932	0.848443	0.60221	0	0.541575	0	0.147857	0.28155	0.299282	0.149377	0.460452	0.463018	0.797035	0.446122	0.5604	0.187751	0.174704	0.360047	1.13462	1.17597	0.854597	1.00886	1.80828	0.623503	1.78727	1.56658	1.6825	3.19305	1.52875	3.09871	0.219421	0.127732	0.286453	0.29368	0.126838	0.165694	0.133647	0.065537	0.126312	0.32579
LOC102184404	1391.2	1497.78	1388.28	1615.12	1031.46	4558.25	1359.15	1410.82	1385.1	691.659	541.815	482.513	1974.39	1985.97	1933.41	2502.12	2542.58	2416.25	1165.24	1563.49	1594.46	821.946	822.952	814.849	911.908	970.049	786.439	994.015	1016.8	1021.13	2026.79	2321.53	2662.06	3716.59	3726.74	3706.27	2570.11	2481.32	2520.18	865.364	577.531	385.927	2757.19	1330.39	1936.14	1715.72	1049.47	1042.41	342.633
LOC106503777	0	0.245951	0	0.022175	0	0.076496	0	0	0	0.028264	0	0.036226	0.350445	0	0	0	0	0.297683	0.064808	0	0	0.301442	0	0	0.03085	0	0	0.516982	0	0.610705	0.021363	0.062129	0	0.210082	0	0.724976	0	0.548207	0.618239	0.225761	0.084241	0.170057	0.102275	0.114742	0.060713	0.20087	0.199662	0.162654	0.188785
SIGLEC11	0.240953	0	0.148214	0.831422	0.421884	0.456371	0.731929	0.286943	0.517618	0.989572	0.540202	0.529759	1.04792	1.16495	0.504048	1.14955	0.840792	1.2307	1.03769	0.348867	0.493033	1.23865	1.22387	1.03552	0.912825	0.284814	1.35405	1.25864	0.796915	1.01628	0.591546	0.741816	0.40199	0.490402	0.819086	0.837311	0.778362	0.43966	0.915658	2.45783	1.41835	5.5092	1.54631	5.58153	6.24945	1.07739	2.88312	2.69199	0.686447
LOC108634235	0	0.241042	0.598203	0.976738	0.41965	0.306415	0.922867	0.825753	0.32476	0.837473	0.524241	0.414818	0.395908	0.205396	0.306533	0	0.630091	0.458124	0.512414	0.425785	0.255997	1.34473	1.39954	0.963584	0.774379	0.415707	0.587993	0.444815	1.06982	1.72812	0.695659	1.0466	0.383969	0.771609	1.31808	1.08916	0.548426	0	0.371241	1.65746	1.24503	2.28892	1.9252	5.03157	5.15912	1.07583	1.98082	2.42748	1.67982
OTOA	0	0	0	0.045158	0.053139	0.021994	0.147425	0.158215	0	0.043438	0.077851	0.007361	0.180083	0	0.149587	0	0.328026	0	0.022489	0.040257	0.026929	0.36355	0	0.211692	0.049731	0.037219	0.036595	0.207832	0	0.217401	0.048531	0.039978	0.063388	0.298221	0	0.160949	0.216639	0.284014	0.259221	0.076481	0.083525	0.011655	0.020858	0.060451	0.141231	0.096926	0.063847	0.128986	0.085623
GPR35	2.73197	1.63997	1.92317	1.4422	1.03265	1.35742	0.692485	1.05884	2.24247	1.01183	0.919596	1.2246	2.78337	2.01574	1.94138	1.06666	1.52457	1.25725	0.625433	0.552019	0.782833	0.733436	0.352583	0.842502	1.14037	0.475699	1.71545	0.288501	1.0727	1.25755	0.51522	0.916665	0.812861	1.26452	1.22133	0.638461	1.33075	0.818996	1.83189	3.1956	3.74078	6.89444	4.28517	6.58356	9.64606	2.93892	3.94971	6.59298	1.12959
LOC102180514	1.37177	0.852365	0.517393	0.073731	0.171708	0.217875	0.389458	0.864971	1.43106	0.177593	0.054312	0.177946	0	0.293035	1.31977	0.385648	0.666162	0	0.024664	0.079185	0.129759	0	0.524361	0	0	0	0.041651	0.257823	0.475705	0.41033	0.058823	0.106811	0.119364	1.0031	0.119581	0.569706	0.490842	1.4857	0.680396	0.222681	0.22766	0.477312	1.36182	1.26394	0.888799	0.382991	0.489601	0.872457	0.35055
LOC102187793	0	0	0	0.079694	0.557597	1.5209	0	0	0	0	0.075099	0	0	0	0	0	0	0	0.139182	0	0	0	0	0	0.065988	0	0.097879	0	0	0	0.061571	0.226179	0.251346	0	0	0	0	0	0	0.065038	0.043033	0	1.41272	0.430256	0.890829	0.094184	0.080078	0	0
LGALS15	0	0	0	1.10151	0	0	5.92707	2.65854	3.11913	0.08203	0	0.501524	1.15871	2.71256	1.05414	0	0	2.19467	0.875885	0.255038	1.24786	1.53429	1.48942	0	1.01635	0.115716	2.87589	0.773091	0	0	1.7258	0	2.69505	3.14528	2.55519	3.52858	0.565795	3.5601	4.48039	15.8282	3.09718	4.64326	0.405596	2.64905	5.74468	0.10732	2.02905	0.896678	0.382957
LOC102173834	0	0	0	0.387457	0.176822	0.433612	0	0	0.368081	0.301422	0	0.302079	1.45178	2.03764	1.40022	0.911794	0.24109	0.836507	0.117044	0	0.144352	0	0	0.634086	0.148356	0.029434	0.152471	0.639493	0	0.245514	0	0	0	0.676111	0	1.1747	0.750556	0.633488	0.264524	0.977499	0.060261	0.48227	0.808668	0.426461	0.726858	0.264311	0.736293	1.27241	0.086458
LOC102174023	0.796371	1.82961	1.07976	1.6787	1.63338	0.964296	0.514082	0.26734	0.263798	1.22537	0.925667	0.550386	0.552118	0.800753	0.317087	0.743505	1.06885	0.640105	0.751745	0.518883	0.646011	0.932466	0.862305	0.826087	0.812647	0.470405	1.28521	0.579501	0.968729	1.23003	0.472461	0.558092	0.401609	0.595147	0.57422	0.806264	0.480945	0.662765	0.433859	1.46001	1.12054	7.20376	2.25921	7.0828	9.18477	0.533278	2.67533	3.34383	0.338864
SDSL	0	0	0	0.086885	0	0.061321	0	0	0	0	0	0	0	0	0	0	0	0.187749	0.049274	0	0	0	0	0	0	0	0.060369	0	0	0	0.034102	0	0.084978	0.183214	0	0	0	0.191239	0	0.024357	0.022379	0.119721	0.04482	0	0.11528	0	0.028045	0	0
LOC108633164	1411.07	1371.81	1394.31	414.398	1695.75	1098.16	1155.83	1171.3	1147.14	801.179	1748.3	149.79	1726.8	1695.5	1728.77	1760.15	1752.29	1735.41	2661.67	2281.99	307.43	272.643	320.468	304.067	513.224	172.612	90.278	242.78	250.347	248.595	190.891	4.23118	29.3702	144.947	157.469	138.694	8.17987	9.72595	10.3529	71.1789	179.457	137.699	140.771	78.2189	248.21	467.927	238.238	297.883	224.402
LOC102191570	763.907	761.067	768.533	444.935	427.566	226.8	710.155	739.119	728.059	187.819	390.287	680.316	974.873	978.412	966.369	928.808	932.486	954.963	552.471	559.458	1364.14	106.701	123.275	119.112	98.0785	41.0675	460.691	124.539	116.638	122.323	36.1132	0.420414	128.846	67.6879	69.0536	67.4024	4.12138	3.96016	4.30445	27.4156	61.5431	47.1009	163.538	84.139	86.2956	530.131	249.168	109.696	258.295
S100A7A	985.029	985.056	947.869	572.883	805.43	512.367	642.49	637.716	691.018	274.945	586.714	176.373	862.862	828.902	854.499	1001.78	1001.44	1009.9	705.587	1148.04	676.142	213.844	194.374	173.178	148.356	62.4594	124.341	194.812	163.789	176.14	84.788	1.81017	84.2619	134.914	127.646	141.313	0	1.41456	1.8041	46.4612	105.668	36.1728	108.446	59.6174	167.205	522.068	247.586	234.073	185.904
KLK6	50.6312	51.743	49.4348	38.4592	98.5098	30.0847	68.1063	72.3505	70.1505	49.5614	101.747	29.3443	56.6757	57.6374	49.6177	69.3609	64.6182	66.6084	133.258	162.669	140.933	40.583	36.7595	40.3198	80.2673	88.7524	103.64	56.6352	53.294	56.9642	73.6038	63.267	74.1797	37.2784	39.3317	36.3488	33.2437	30.6435	35.885	75.64	127.66	110.555	20.3527	39.1638	17.3275	22.044	34.3113	17.2211	25.8891
C1QTNF6	3.59073	3.74566	2.64773	134.709	2.09071	1.98619	21.5429	18.522	17.608	72.3461	98.8911	3.2415	15.6814	17.8665	17.379	32.802	34.3806	35.3159	17.4209	11.7097	18.3535	9.62062	8.81544	7.21657	12.1817	13.8497	12.657	5.5599	5.90724	6.63212	0.970878	0.707493	1.6497	1.38716	1.50647	0.699987	1.95871	3.60301	2.01847	6.31173	4.731	16.0838	1.61608	3.66558	42.4401	8.41576	26.624	43.918	48.9375
LOC102182869	7.32986	7.54678	8.67398	0.012618	1.00189	25.0873	2.16056	1.44059	1.30244	3.13511	0.230728	0.094312	6.53296	5.19185	6.58633	29.496	36.3736	33.9833	50.482	2.34689	9.83718	0.152182	0	0	0.249035	0.033875	0.166405	0	0	0.028316	0.042999	0.069255	0.031288	0	0	0	0	0	0	0.085928	0.12555	0.041082	0.337542	0.060962	0.080993	2.12012	1.33667	0.397861	0.242439
SLC35D3	5.65489	5.24898	5.43804	4.4519	3.18305	4.39992	4.17127	4.15654	3.5444	1.42093	1.7295	1.12904	3.81299	3.48012	2.54368	2.90598	2.29351	2.38781	1.79349	2.24209	1.7323	0.115757	0.515578	0.570275	0.160143	0.271083	0.699705	0.377205	0.64737	0.403584	0.254636	0.249247	0.53081	0.257358	0.156731	0	0	0	0	1.24894	1.13577	0.595292	3.80762	3.44784	5.11067	5.28129	6.88001	4.36361	5.18443
AQP3	133.646	132.509	136.495	298.76	498.38	216.999	269.436	266.199	257.311	274.562	325.095	228.505	213.047	199.168	204.405	301.264	298.746	298.867	448.892	377.162	343.375	140.158	120.722	124.119	209.897	166.033	302.335	138.018	129.079	137.035	165.5	141.263	180.464	107.338	115.125	110.779	41.9901	39.5518	39.608	107.938	276.791	162.541	162.962	158.359	147.966	429.161	282.259	165.902	254.366
SLC1A2	0.439228	0.284606	0.288688	1.36818	0.521382	0.703721	0.732888	0.549797	0.59655	0.368286	0.648621	0.42268	0.181068	0.492643	0.23962	1.01937	0.805999	0.814394	0.511448	0.530899	0.557501	1.09455	1.24992	1.44207	0.359234	0.279105	0.431024	0.635154	0.696863	0.780759	0.257824	0.09935	0.268207	0	0.082928	0.09868	0	0	0.144241	0.401941	0.487935	0.38039	0.267474	1.5778	1.63232	0.342277	1.47341	0.839029	2.05243
KLK8	14.291	11.1331	15.1566	15.8441	20.345	13.3572	27.5133	31.2184	30.811	12.0005	16.0096	8.12105	28.7247	25.2429	29.7125	36.925	39.1812	34.0483	31.5997	19.5752	16.6088	6.77387	8.77799	8.81793	14.6358	8.7773	15.1409	10.3634	9.58052	13.3051	7.14629	5.92799	6.44872	8.80929	6.73204	8.54331	7.50118	6.87389	6.22018	8.33285	21.3557	35.5817	4.88324	5.73199	8.3279	16.36	10.0455	10.3209	11.5404
S100A8	1095.64	1102.44	1151.01	6.2899	49.2182	87.2576	331.328	340.662	342.933	10.5141	13.4475	2.56493	135.648	156.778	123.077	152.179	160.759	144.479	42.4585	71.8791	17.8166	6.58755	7.03082	5.15414	1.9381	0.904997	5.66116	5.25072	2.36472	2.32572	2.15583	1.38172	2.34024	7.02995	7.46199	3.31178	4.92283	6.17327	6.4261	3.76157	7.84326	55.2475	6.77393	3.35281	9.24951	9.80825	15.2883	15.0944	4.28503
LTF	71.8974	77.4091	76.6119	2.52193	35.7191	35.311	52.0611	50.3019	54.297	10.7776	15.7628	4.19673	24.5696	22.8103	25.9694	37.7617	39.4819	41.7558	51.2326	18.3925	5.67218	1.36645	1.95376	1.06687	1.42697	1.77523	1.44497	1.16741	0.886583	1.28002	1.1962	0.855119	0.467173	0.397641	0.958369	0	0	0.142831	0.275577	1.43466	2.22286	0.507964	1.82519	2.42057	2.64648	3.78119	3.67828	1.82085	2.18381
LOC102169125	9750.22	9756.91	9650.74	6537.69	3854.43	6641.5	12463.7	12532.4	12408.5	2478.81	3427.34	3908.56	10918.8	11111	11094.3	17733.5	17791.2	17917.9	6309.1	8450.51	8187.1	4694.91	4730.03	4818.68	6463.41	3978.83	5458.6	6643.84	6604.83	6613.43	4630.36	2311.43	4120.43	4662.42	4639.2	4669.89	77.021	94.2203	93.6521	2744.09	3413.64	2088.98	6369.37	8578.11	5298.66	13295.5	11231.8	8372.85	5591.12
CAPN14	2.02809	1.06254	2.16117	0.254502	1.59746	0.500376	1.68074	2.23861	2.32998	1.3765	0.758157	1.2173	0.896033	0.215964	0.742701	1.6031	1.5576	1.53024	0.614533	0.87712	1.16918	0.43749	1.02883	0.385796	0.096907	0.13056	0.651928	0.50811	0.54375	0.777699	0.05239	0.142249	0.112725	0.188647	0.413987	0	0	0	0	0.204656	0.356073	0.229976	0.508499	0.081208	0.169291	0.443077	0.396959	0.167493	1.38058
LOC108634312	238.537	249.521	252.685	1210.88	574.871	541.738	321.808	351.347	353.054	160.152	310.691	167.48	191.562	185.479	185.641	1112.47	1112.39	1108.26	394.134	606.36	603.663	178.183	168.711	162.793	177.22	316.107	236.352	338.185	374.824	365.77	322.714	288.079	374.711	186.764	165.164	203.415	1.60263	2.98247	0	107.534	253.693	213.366	49.1575	695.479	291.832	248.386	1486.16	609.119	46.5494
LOC102168380	838.918	842.666	854.936	422.146	317.63	769.485	1254.82	1226.59	1263.6	286.713	288.755	567.452	1672.68	1640.23	1750.79	3628.46	3646.02	3660.76	1134.41	767.713	1313.94	602.793	662.183	651.662	991.699	303.497	1110.64	847.051	868.424	867.537	679.846	185.223	1240.97	588.355	641.751	593.624	5.62583	4.40261	0	115.095	757.797	103.753	307.76	564.813	358.819	538.227	977.505	815.778	293.739
LOC102176161	9.3174	7.85859	9.35167	0.471554	1.63654	0.138778	23.1865	24.5188	26.4194	0.222788	2.15022	4.59223	99.0366	99.1553	98.5503	325.187	325.243	321.593	67.6701	58.6812	209.573	80.1886	73.0082	76.5058	71.0379	81.8403	70.285	45.6277	48.0007	43.7738	17.4254	11.0972	11.0381	27.3491	25.3899	25.1761	14.1741	16.7266	15.0265	55.4338	4.49386	18.647	7.58215	7.11547	6.09576	11.1179	13.1812	5.30759	70.7316
GABRR2	0.118551	0.181062	0.219448	0.763781	0.61441	0.586845	0.829322	0.48238	1.24058	0.427499	0.497309	0.312213	0.992849	1.30804	0.842482	1.0012	0.957352	1.11622	0.603324	0.662169	1.50423	1.00322	0.724522	0.541407	0.320548	0.111206	0.486018	0.495975	0.246438	0.090529	0.120702	0.088372	0.255559	0	0.09104	0	0	0	0	0.223296	0.275687	0.134193	0.272974	0.421419	0.828008	0.553917	0.709797	0.71936	0.697368
KRT38	1.54478	1.21014	0.964576	0.1293	0.535589	0.024573	6.77941	7.80787	8.09188	0.028614	0.583781	0.497393	22.1739	23.6443	23.9965	117.36	123.832	119.368	24.4485	21.0151	65.5546	25.9775	26.0265	25.1699	28.5053	31.139	22.8352	19.2263	16.4774	16.2416	2.92929	1.74341	1.77045	7.24432	8.58338	7.24088	2.00531	2.04539	2.18239	21.373	2.10384	8.17427	4.37245	2.99465	2.03959	6.48841	5.09075	1.95348	30.0158
CTHRC1	0.872836	1.13432	1.43448	9.84335	1.20348	0.922669	2.92389	1.96811	1.8917	19.3001	10.5915	1.16999	2.413	2.85665	3.92256	4.37316	5.26535	4.88492	3.43521	3.4755	4.19518	1.09964	1.15075	0.754925	2.77733	2.46874	3.05	1.30564	1.94025	0.343155	0.522837	0.439121	0.453437	0.331791	1.56731	0.745799	0	0.49834	0.575297	1.5605	1.53346	3.49368	1.71602	0.567075	17.2255	2.24763	4.68373	16.9236	4.09594
ADAMTS3	0.227856	0.437124	0.40243	0.245591	0.121542	0.158564	0.415671	0.218283	0.284758	0.555424	0.238324	0.266206	0.19783	0.211051	0.143158	0.344207	0.561697	0.289071	0.22021	0.130009	0.177922	0.496664	0.190878	0.220623	0.162335	0.095121	0.259631	0.300739	0.305948	0.309214	0.299584	0.040272	0.2358	0	0.170654	0.168028	0	0	0	0.155183	0.32575	0.183943	0.080267	0.119921	0.177418	0.211245	0.192815	0.309643	0.256368
LOC102176061	2.9069	0.846051	0.828555	0	0.428531	0.065686	0.315766	0	0.976379	0.143395	0.186289	0.031098	1.07772	1.02813	0.762886	0.562064	0.548249	0.359197	0.097062	0.951838	0.176871	0	0	0	0.028488	0.222515	0	0	0	0	0.032818	0.064518	0.062781	0	0	0	0	0	0	0.059424	0.095626	0	0.172603	0.239558	0.498068	0.193996	0.243308	0.169345	0
FBN2	0.164331	0.336599	0.431557	0.568713	0.219499	0.147516	0.726986	0.571615	0.427167	2.87163	0.782974	0.636107	0.186124	0.262859	0.230664	0.609508	0.84978	0.889388	0.190401	0.137189	0.603509	1.07464	1.0315	0.817993	0.198675	0.169936	0.194987	0.758684	0.555153	0.673502	0.112942	0.111916	0.130853	0.314798	0.235904	0.121756	0.137955	0.134809	0.136024	0.416557	0.241344	0.527909	0.07797	0.307991	0.548303	0.143905	0.674122	0.307877	0.334252
LOC102189749	90.669	95.7048	90.8015	59.3195	46.8475	26.2912	148.213	143.365	144.05	8.33697	24.4817	5.96564	146.642	147.099	146.909	459.202	436.58	437.808	19.1701	49.4885	24.1982	169.147	183.298	166.282	11.3474	32.8669	12.0249	125.435	133.394	137.352	13.3344	16.4846	16.8568	58.4592	51.9711	58.486	2.54635	2.55037	4.19521	10.0765	35.5812	30.0237	7.57091	70.8275	108.533	57.1146	181.552	438.003	12.8579
S100A9	732.16	777.157	778.342	8.94191	47.7962	93.231	215.277	201.822	203.883	12.8362	9.43747	6.29896	80.5911	84.0598	93.2998	87.4292	87.5908	89.2869	26.287	71.1386	17.5514	8.57204	6.69945	7.6594	4.97179	2.48297	10.8238	5.0085	4.32256	2.96782	6.22832	3.45894	6.20725	5.75617	8.25255	5.73343	5.19349	6.80893	4.22375	4.43593	5.17645	40.5797	7.28676	3.79841	5.47563	10.0286	7.35031	6.66772	4.83638
NRK	0.143523	0.063811	0.167265	0.556667	0.234015	0.41265	0.260972	0.117091	0.118316	2.7876	0.811771	0.73951	0.137039	0.098204	0.106856	0.294361	0.273752	0.59951	0.504467	0.281919	0.44753	0.4593	0.125562	0.197061	0.145605	0.178782	0.327054	0.150052	0.25184	0.09206	0.091306	0.052444	0.212996	0.141914	0.174247	0.102344	0.065118	0	0.043345	0.114383	0.105202	0.115488	0.159318	0.18057	0.56693	0.165531	0.25927	1.05255	0.311931
CHI3L2	29.0069	26.7557	29.1487	1.53985	1.76331	6.75975	2.43231	1.70306	2.88523	0.641803	0.785287	0.232928	2.38913	0.953795	1.82439	2.86862	2.35022	3.42745	3.08224	3.22143	0.588574	0	0	0.198878	0.132946	0.03995	0.363275	0	0	0	0.019761	0.029595	0.069033	0	0	0	0	0	0	0.021092	0.314705	1.12355	0.101098	0.095416	0.42103	0.559595	0.712193	1.23528	0.107117
LOC108634364	0	0	1.14848	0.272267	0.623565	0	1.2859	0.509055	0	0	0.433795	0	0	2.2957	0	6.4702	6.46856	4.29711	0	0.363408	0.119407	0	0	0.776976	0	0.196166	0	1.21103	1.66214	0	0	0	0	0	0	0	0	0	0	0.108886	1.33773	2.4011	0	1.96775	0	0.320858	25.6921	0.152082	0
TRPM1	0.939871	1.00584	0.816288	0.655396	1.05185	1.09861	4.23067	3.90681	4.24093	2.0003	3.26761	2.75974	2.82178	2.46491	2.22553	3.17223	2.13973	2.6302	2.92389	1.30292	3.53641	2.46516	3.39169	3.00744	1.02859	0.555659	3.43042	2.37253	1.95099	2.11345	0.763569	0.534318	1.53707	1.43176	0.916826	1.27406	0.464117	0.446387	0.674971	1.26101	0.86541	1.04703	0.564997	0.417436	2.50049	1.80326	0.543577	1.75692	4.10032
SPARC	358.992	360.952	368.968	3458.18	469.14	447.323	1098.49	1082.81	1077.34	3973.24	3781.02	524.577	974.623	968.131	977.913	1589.83	1587.52	1627.28	1350.18	1038.14	1631.64	993.797	993.092	979.225	1504.21	1288.45	1474.86	843.234	824.568	828.003	581.301	500.688	613.803	516.016	505.547	504.327	437.911	434	448.005	810.697	979.009	1427.72	236.736	428.479	1330.33	547.136	1355.29	2504.98	1615.1
LOC102169411	483.215	451.545	466.516	3266.55	472.336	889.698	624.579	626.679	635.828	435.053	494.369	1337.49	889.732	882.583	881.03	2476.54	2515.1	2461.35	1681.31	1298.67	3894.7	460.322	441.678	463.325	1493.55	463.084	2411.93	500.748	519.406	518.465	769.902	279.547	2207.85	359.695	386.005	384.332	3.05086	4.56053	5.67346	466.623	1287.52	224.999	1339.92	4066.21	1616.89	3880.1	5659.48	2614.86	1506.72
LOC102189201	301.883	285.175	304.685	96.8192	55.3708	109.603	373.1	368.548	360.438	48.1076	75.1159	72.1601	338.463	343.659	358.414	897.5	908.394	884.11	83.3072	202.54	250.269	99.5019	124.11	112.159	28.8563	45.9239	56.0158	83.7451	79.1027	84.3714	3.21609	9.56387	23.0369	39.964	36.1792	36.7046	0	1.79063	1.88032	32.2934	43.5186	12.8861	49.6609	35.6538	141.647	339.365	263.354	242.693	63.2559
	56.9547	54.4495	58.1905	3088.25	5106.38	7028.15	50.7738	54.1588	51.6925	10004.3	6789.56	5645.97	56.9573	56.2374	54.8	39.106	37.7935	39.6124	10423.3	10355.6	7559.15	52.5935	58.6885	51.9284	8208.51	5529.79	4436.92	60.8958	56.7598	62.0216	6422.92	4393.91	4217.19	77.5817	75.9638	78.495	83.3384	87.2083	84.3108	29.4953	38.5832	24.2793	35.9908	46.0677	31.178	28.8856	59.8395	26.6971	44.614
CPZ	21.6979	19.8181	20.0001	151.35	5.34891	5.79652	35.3664	35.7894	36.0958	81.7352	92.1255	5.55884	53.8832	55.241	59.5922	53.7049	53.4325	56.2035	30.7653	20.3348	38.3388	15.4336	15.818	16.9411	45.3834	35.1935	28.6297	14.2712	19.8877	16.0169	11.5893	2.68438	4.14031	6.36486	6.14509	7.49613	10.9145	11.9496	11.6142	23.6197	16.2655	27.3012	13.2265	12.7879	41.6201	21.2714	67.3946	100.744	78.1195
COL11A1	1.22195	1.36039	1.29593	4.02254	1.54782	1.08876	4.71866	4.71022	4.70299	12.9931	14.8161	5.42883	2.30727	2.05344	2.05107	6.2586	6.73222	5.73503	7.98652	5.17851	12.3877	11.5563	10.9473	12.3045	7.4003	5.89997	4.95597	8.79771	8.45769	8.75704	4.33065	2.22724	4.31175	4.84155	4.22792	5.1383	1.82442	1.93913	1.81151	3.63228	4.60255	4.76488	1.00071	2.41487	5.31217	1.25625	3.42048	2.47851	2.59951
COL1A2	265.099	264.277	272.529	5222.08	221.458	209.492	1093.94	1089.51	1084.39	4621.37	5395.49	362.987	873.414	875.498	880.245	2101.14	2086.01	2087.47	1005.26	605.431	1477.83	773.469	766.301	767.831	1279.17	982.138	1204.88	604.238	584.795	603.561	201.586	122.182	187.266	192.604	191.496	190.51	172.124	170.175	172.381	466.624	588.219	1004.3	153.257	367.036	1493.18	461.841	1958.36	2645.6	2378.19
SPINK7	248.319	250.991	232.29	168.625	232.104	179.196	156.83	154.434	159.225	47.9094	211.618	72.2049	268.525	274.868	247.171	172.993	172.645	169.069	102.275	120.652	76.3728	107.901	98.4586	101.32	75.0659	33.1037	83.4066	109.361	117.004	119.335	40.0548	16.9963	38.4464	90.0572	105.547	87.0873	41.8174	29.942	39.5599	55.5006	51.8047	62.4558	85.4676	59.2583	103.862	171.561	103.341	90.7256	77.578
LOC106502905	0.410995	0.593814	0.385379	0.286017	0.056207	0.375484	0.530559	0.513145	0	0.135685	0.198732	0.191404	0	0.593281	0.300073	0	0.675167	0.499603	0.036916	0.201539	0.071621	0.206777	0.529778	0	0.232515	0.178766	0.165258	0	0.534554	0.375731	0	0.039666	0.045079	0.263972	0	0.535357	0	0	0	0.409744	0.151833	0.072959	0.316255	0.447895	0.07962	0.33745	0.548265	0.278338	0.394236
LOC102189536	9.72806	9.29073	9.34618	1.8059	2.22773	6.38339	13.5758	14.368	11.8844	5.88626	1.25577	2.59408	15.816	15.0403	10.685	5.2347	8.35731	6.4875	4.52389	0.926738	2.28424	5.65344	6.38686	4.92321	1.67286	0.758823	1.20476	3.04842	2.62589	2.39075	0.203215	0.058657	0.271707	2.09096	0.683277	0	0.653027	0	0	0.042314	1.65375	0.058243	1.09169	0.655252	0.935088	2.96526	1.16055	0.577287	4.30695
PAX9	0.821362	0.760505	0.550159	0.346894	0.570308	1.20447	0.745196	0.775807	0.605104	0.364177	0.509889	0.522035	0.64861	0.53204	0.716404	0.689281	1.19531	0.577868	0.385087	0.403409	0.726725	0.082907	0.83285	0.5432	0.276706	0.133553	0.385276	0.228416	0.421361	0.377497	0.425215	0.256176	0.308545	0.066543	0.461271	0.300272	0	0	0.133	0.412466	0.351223	0.148242	0.342672	0.276159	0.718014	0.535434	0.21818	0.557788	0.60841
LOC102185363	0.698356	0.925278	0.79895	1.8661	0.83879	1.11784	2.04393	3.08015	0.81719	1.36692	1.00343	0.238056	1.1905	1.25436	1.6087	2.75065	0.727238	1.23904	23.3911	3.72044	9.67015	0.252789	0.299696	0	3.15934	1.76293	3.28794	0	0.719445	0.718658	0.327501	0.382871	0.180094	0	0	0.681356	0	0.560328	0	0.083213	0.734306	0.108614	1.09051	0	0.262228	2.25886	1.15339	0.437952	0.291037
CDO1	14.6874	10.2804	10.0586	11.2127	7.68574	6.67757	18.2689	19.2772	15.1971	6.25362	8.82614	8.31183	11.8008	10.3034	12.6887	9.66183	10.1013	12.7745	3.67502	8.30893	7.17928	8.29357	6.04875	8.2213	3.85059	2.5352	6.23848	9.24692	8.90623	7.9538	2.73276	1.55025	2.66907	6.81018	2.42481	4.65065	2.17557	2.13153	1.93134	3.36102	3.33812	1.9055	9.80772	7.18981	9.33473	6.99292	10.1934	8.7637	8.3545
PCSK1	0.185402	0.251237	0.490122	0.253717	0.116499	0.088924	0.691022	0.926297	1.24941	0.248793	0.35174	0.705018	0.743025	0.651786	0.665293	1.41202	1.0758	1.44661	0.615262	0.493373	1.00022	0.63792	0.851631	0.489654	0.624409	0.6766	0.418097	0.74842	0.599277	0.656845	0.840827	0.328639	0.378319	0.329629	0.341477	0.372253	0	0.064912	0.367554	0.365965	0.464819	0.221148	0.161772	0.235205	0.196321	0.19765	0.224783	0.205707	0.488358
KLK13	1.96088	2.3662	2.12992	10.9385	19.5036	7.65641	4.03123	3.38106	4.33851	5.44767	12.6665	6.17188	3.23723	2.64118	2.93463	8.68883	11.102	9.98172	21.805	22.3668	14.7615	5.74274	8.08416	6.56993	14.918	12.1143	16.5344	12.2516	12.7511	12.6057	11.3782	10.8467	11.6343	7.52849	6.14151	7.57268	2.01863	1.10015	1.67482	8.68333	10.6925	13.2313	3.47938	5.93899	4.97351	7.75453	11.7068	6.00193	4.99418
ATP12A	1.21662	1.37778	1.10615	1.9925	8.05312	8.25925	2.098	2.00143	2.1722	1.47009	4.23522	1.93913	1.1092	0.876441	0.945504	2.22141	2.77937	3.43617	7.94897	13.1585	3.03567	0.654948	0.73672	0.649771	1.06894	1.78066	1.55282	0.757937	0.662197	1.36949	1.4329	1.36673	0.643474	1.04232	0.281544	0.587257	0.254505	0.302781	0.255017	0.630387	2.81402	3.38046	0.798442	0.589337	0.398102	1.11609	2.8927	1.05541	0.815739
LOC102169149	400.82	406.46	418.269	9.97835	110.736	64.7659	167.22	180.027	176.568	6.11971	16.6672	4.51274	65.0793	74.1954	64.04	119.132	123.251	117.365	55.4015	123.306	40.106	7.15384	8.0793	8.49056	8.55896	8.50701	17.9556	9.47062	14.9333	7.47859	10.8214	11.0435	19.4704	21.033	18.0831	18.702	20.0253	17.0792	16.1424	9.7024	17.6552	132.883	13.9841	7.20545	20.0189	13.6228	24.2045	18.0178	6.06039
COL1A1	273.123	268.462	277.614	6207.7	236.186	256.035	1171.14	1178.19	1194.16	7490.57	5810.68	439.242	957.075	964.687	958.1	2464.87	2468.52	2452.91	1123.87	596.837	1705.03	656.811	650.777	650.555	1272.24	1007.59	1564.33	545.83	534.718	539.472	208.222	89.9042	193.502	138.671	150.939	146.341	156.049	160.209	155.238	1021.64	1295.93	2268.2	400.097	854.924	2936.75	1729.19	4001.47	6193.33	5995.15
GIPC2	1.08573	1.22039	2.00125	0.824796	0.95897	1.35704	1.07164	1.15246	1.40546	0.459534	1.12285	0.789887	0.265872	0.909456	0.587974	1.11367	0.958066	0.653634	0.607145	0.938819	0.786328	0.857813	0.835782	0.524543	0.440531	0.466089	0.572455	0.861659	0.428583	0.401239	0.422793	0.46236	0.660508	0.639413	0.122468	0.736476	0.189069	0.255807	0.108241	0.300357	0.408161	0.274901	0.570481	0.588119	0.613429	1.00366	1.16119	0.747119	0.556012
AQP5	10.8417	9.21691	9.97362	14.1617	20.9698	20.9086	6.42796	6.05018	6.35027	3.23884	10.0252	5.4659	13.0319	11.196	13.2695	12.0176	13.6636	13.1868	7.39453	8.5935	7.93357	5.60863	5.30046	6.11309	7.79502	4.91783	8.77797	8.21789	10.1595	10.5685	4.73011	2.65202	4.10586	7.03329	6.21178	6.16182	3.37818	3.19331	2.81547	11.0273	11.0594	10.2131	56.5242	25.8609	31.8579	152.121	29.3433	35.6316	44.2541
C25H16orf45	0.460217	0.11904	0	0.228983	0.219395	0.15417	0.148766	0.212941	0.29282	0.185125	0.300339	0.197509	0.275226	0.146509	0.227601	0	0.664755	0.686025	0.169122	0.296646	0.240409	0	0.237306	0.413258	0.211547	0.231527	0.199213	0.221893	0.306727	0.29021	0.078877	0.063917	0.249584	0	0	0.285875	0.220208	0	0	0.152198	0.102035	0.201735	0.107732	0.075766	0.174523	0.15533	0.115923	0.142252	0.428685
LOC108637981	1192.61	1137.9	1193.37	492.367	980.355	1765.81	1529.35	1471.66	1536.82	739.99	919.365	368.352	2386.14	2415.84	2441.56	6061.01	6034.61	6136.62	2721.8	2244.84	1379.23	984.321	1012.52	1052.87	2354.38	821.104	967.735	1078.77	1114.75	1106.29	1636.94	587.088	1090.73	1127.25	1158.61	1144.65	15.9737	15.839	17.1473	812.715	1125.43	658.003	2555.15	3205.85	1161.18	4892.68	4001.02	1744.27	1963.26
COL3A1	195.725	192.514	195.184	4057.7	158.334	184.266	736.738	748.562	748.7	4459.9	4050.6	324.609	639.323	640.916	627.743	1675.94	1694.77	1686.24	919.624	515.931	1133.3	663.889	656.223	657.614	1162.99	756.22	1020.29	539.906	538.557	534.154	139.406	70.5495	127.84	133.581	132.741	127.872	126.415	124.425	123.178	351.452	495.413	875.539	128.291	295.021	1283.73	357.395	1009.83	2061.32	1430.09
ADAMTS2	6.60062	8.77977	7.49475	31.0549	5.94816	7.61257	10.9877	9.98414	9.05091	36.7493	24.9659	8.13184	9.71831	9.50203	10.795	17.7105	17.6045	17.8589	10.0107	6.65156	13.3282	8.5947	8.41646	9.18247	12.4542	7.49641	14.0683	9.20051	8.63753	7.83125	2.90182	2.05904	2.76917	2.80785	3.15564	3.44493	2.12186	3.02048	3.40964	6.67246	11.9925	17.7715	6.25775	6.94011	28.9796	7.90984	20.403	44.0883	17.3835
CCDC80	19.3419	18.145	18.3463	281.972	22.2442	15.2229	104.38	108.025	103.87	716.484	401.896	50.1633	66.7209	66.5565	63.2622	153.125	161.059	158.41	184.748	103.669	182.378	77.4071	75.8489	77.0031	148.286	132.998	128.081	67.4517	74.4929	76.1077	28.8597	23.8309	66.9135	30.5464	34.2777	34.0655	37.9098	34.9699	35.1518	34.4998	34.9752	71.592	9.63907	37.4203	96.3508	37.6576	87.5227	162.625	113.971
ABCC11	18.4772	17.7475	16.9333	11.0699	6.75744	14.946	21.2228	19.2402	21.2037	5.41958	5.53094	5.816	14.7403	15.2642	17.4885	23.4176	24.0907	24.2032	6.16591	7.19248	10.8976	5.47319	6.64437	6.77925	1.33187	2.05205	4.17628	6.63568	6.62904	7.268	2.541	4.5199	5.09457	7.57836	7.34129	7.05424	0.432247	0.304007	0.507961	13.3082	9.78397	5.19942	11.8463	15.6356	17.521	14.2385	21.9389	13.657	15.4731
LYPD2	21.7896	25.3921	17.3743	10.2084	43.5776	43.3394	13.0949	16.5946	13.626	17.6161	23.0193	18.9105	26.1548	25.47	28.3511	21.9281	18.118	19.0198	24.6917	22.5877	7.79476	6.31998	3.75588	3.43003	10.6443	4.67294	8.98785	5.23419	6.15711	7.23214	5.1828	1.12454	4.03482	5.13923	0	5.7845	4.32154	5.69012	2.42858	4.48314	4.25903	2.51033	20.0944	18.019	18.2427	43.9349	20.9376	20.0574	12.8421
GLYATL2	558.344	555.724	538.896	219.931	170.526	250.669	414.829	410.132	412.861	57.2082	103.251	78.409	224.054	220.689	227.882	379.321	376.899	371.049	138.961	211.336	103.198	119.477	123.534	112.305	31.0652	68.6935	61.0853	127.487	134.785	122.309	67.0898	82.127	80.7914	131.4	122.267	132.319	22.2883	20.7466	17.7731	92.1864	71.239	30.365	209.521	156.33	167.662	214.811	229.778	161.847	201.158
SERPINF1	23.4843	23.5149	26.6959	204.113	20.3458	16.7738	63.8323	58.8133	58.9888	192.653	193.211	22.4713	60.3105	65.4276	66.2104	89.5399	96.0028	91.1415	62.4612	44.1637	98.9063	42.8364	36.7365	37.287	81.4843	58.2858	75.1851	37.1249	42.3939	33.7382	32.8766	15.2892	27.0602	27.3927	28.6454	23.5371	28.2715	29.4592	31.8148	24.5151	38.939	54.1881	10.3085	21.527	83.9529	24.7805	81.0481	136.152	90.1903
C28H10orf99	16.8405	19.6622	13.743	1.71484	11.1493	18.4742	7.72213	6.84908	7.55206	1.67676	3.41668	1.12167	2.593	1.7287	2.39471	6.92725	5.24939	3.64304	1.99844	5.13342	2.28527	0.660799	0	0	0.604795	0.836007	1.59806	0	0.575328	0	0.331511	0.580647	0.312513	0	0.746263	0.287993	0	0	0	0.178153	0.736286	2.48162	0.292562	0.368753	0.762977	0.906956	0.656704	0.47995	0.296223
LOC108638062	1853.6	1834.84	1826.94	89.7777	927.815	689.261	1903.81	1899.52	1927.55	298.716	869.167	441.952	1372.82	1287.92	1298.75	2348.94	2558.18	2531.8	872.054	2155.04	875.087	453.239	474.935	486.992	763.292	828.958	579.919	970.978	1032.57	972.309	579.485	551.386	578.922	771.511	751.181	751.327	22.9312	26.8978	24.079	203.498	114.306	100.163	263.564	232.355	206.804	529.735	291.506	277.09	277.766
FRMD7	0	0.070247	0	0.757458	0.055093	0.074777	0.641895	0.355133	0.558157	1.49505	0.573227	0.089806	0.121434	0.441424	0.30437	0.30298	0.472214	0.401719	0.224331	0.11838	0.061983	0.390148	0.473952	0.377897	0.224423	0.171082	0.12008	0.264055	0.133266	0.43461	0.09571	0	0.075335	0.064121	0.225501	0	0	0	0	0.147917	0.116647	0.355733	0.071018	0.102183	0.210132	0.080494	0.187261	0.604974	0.373456
IL17C	0.451739	0	0.510746	0.214194	0.709717	1.08236	0.110473	0.215291	0.260729	0.104124	0.077464	0.109428	0.414627	0	0.314493	0.201311	0.40663	0	0.119145	0.360317	0.134109	0.116622	0	0	0.091671	0	0.142639	0	0	0	0.011301	0.038466	0	0	0	0	0	0	0	0.101959	0.127468	0.075106	0.631787	0.150713	0.774504	0.881983	0.168939	0.375887	0.468508
TMEM229A	7.14399	6.71234	8.84162	4.82368	3.11107	4.42973	7.62221	6.85702	8.21828	0.98983	3.97284	2.35395	3.73283	3.72216	2.94774	9.84747	9.16031	8.60808	2.23386	4.68696	2.79299	3.86716	4.97601	4.88417	1.76947	2.79611	2.15073	4.65515	5.51724	3.73233	2.9218	2.25521	2.62448	3.71709	4.28895	4.91559	0.973769	0.770523	0.953911	6.37648	4.43171	3.00454	7.8095	10.5616	7.18908	21.4105	12.079	7.8283	14.2172
HMGCS2	0.411867	0	0.58675	0.183298	0.300077	0.235898	0.709293	0.620483	0.509422	0.573322	0.472086	0.71248	0.610297	0.970737	0.572462	1.13869	1.0211	1.86096	1.29975	0.704072	2.15166	1.56787	1.08271	0.545411	1.50068	0.801168	3.19073	0.622111	0.609416	0.567386	0.346212	0.396381	0.849604	0	0.639974	0.321182	0.402949	0.493092	0.54598	0.453741	0.652403	0.528364	0.232075	0.105045	0.26476	0.393579	0.433538	0.902353	0.352601
NNAT	9.32082	10.4414	9.76585	13.9847	2.09845	2.26735	20.2296	18.6602	20.961	6.95971	4.92841	10.9753	25.7575	23.3951	22.822	31.7935	31.4221	29.5853	16.0305	10.3442	33.6275	13.4794	13.9021	13.0785	11.0509	3.63666	28.0556	7.47647	8.3326	11.3198	2.38959	1.86179	3.86529	3.86155	2.20829	2.9227	1.57635	1.48702	1.12898	6.25331	6.99958	6.31775	5.73332	14.4685	13.6052	13.7217	17.8497	11.5543	22.4415
LOC102179768	0	0	0	0.594925	1.7608	0.807338	4.13189	2.31373	4.19046	6.50564	4.62517	1.21345	13.9545	10.3132	12.6754	4.66558	4.43936	4.86813	1.54965	2.27875	3.80212	0	1.43132	3.37236	1.33562	0.985224	3.10561	2.17481	0	0	0.173833	0.230149	0.770203	1.86061	3.11996	0.696081	3.97614	0	2.82689	0.94308	0.975162	0.084207	0	0.10448	3.57483	0.635408	0.874672	1.60191	2.13823
STRA6	1.30284	0.589557	0.832962	0.305026	2.2355	1.12966	2.99209	1.86878	2.29004	0.219709	0.741996	1.1968	4.20451	2.98029	3.75777	3.40754	3.58016	2.39557	1.01791	2.55162	2.56033	0.954131	1.26852	0.959743	1.08073	3.3395	1.73218	1.01953	1.50979	1.60203	2.10309	1.91359	1.97336	1.48849	1.61812	1.58641	1.68298	1.24459	1.37244	2.46079	1.18125	0.60869	0.535089	0.537493	1.07647	0.468354	0.744952	0.756318	1.3771
TFPI	0.356459	0	0	0.310433	1.14283	2.3156	0.404104	0.339056	0.146114	1.20949	0.543988	0.968662	0.170796	0.094331	0	0.60953	0	0.513319	0.902197	0.488777	0.697889	0.667018	0.590195	0.340267	0.354195	0.25156	0.643155	0.592245	0.201007	0.232955	0.214299	0.196442	0.171559	0.3803	0.278256	0.25934	0	0	0	0.222948	0.519584	0.279918	0.177995	0.42472	1.16974	0.165606	0.50244	0.703569	0.185772
LOC106503091	1.24703	0.396997	0.81231	0.276483	0.739329	0.497947	1.3092	0.760996	1.16256	0.188533	0.201337	0.395842	0.966286	0.458968	0.741589	0.943618	1.01966	1.3811	0.268085	0.437752	0.304535	0.719327	0.169512	0.208321	0.211412	0.045459	0.137702	0	0.211667	0	0.019554	0	0	0	0	0.354172	0	0	0	0.082872	0.371232	0	1.21506	0.644019	0.352844	0.449954	0.138376	0.353097	0.762035
SV2C	0	0	0	0.027422	0.038887	0.018397	0.096291	0.2961	0.243585	0.063456	0.075307	0.26744	0.045795	0.1058	0.148348	0.657445	0.45363	0.262286	0.038867	0.108663	0.224216	0.219709	0	0.09388	0.040724	0.118368	0.044603	0.083344	0.114464	0	0.065986	0.049212	0.127725	0.038907	0.040467	0.076722	0	0	0	0.046967	0.030966	0.041528	0.014008	0.06614	0.027237	0.015696	0.043111	0	0.101677
FAM3B	1.64187	2.44812	1.96016	0.640352	1.37709	0.753057	3.11862	1.73577	2.28129	0.564939	0.848378	0.470485	1.10057	2.16482	0.661531	1.50659	1.70687	2.36795	1.28959	1.83217	0.705409	0.689762	0	0.12678	0.423998	0.326814	0.606704	0.420467	0.612831	0.779823	0.299865	0.269226	0.26342	1.30881	0.703733	1.16913	0.553239	0.56467	0.576321	0.25919	0.606522	0.340776	0.319875	0.46455	0.361	0.671301	1.16856	0.355383	0.487881
LOC102182746	0	1.48292	1.51153	1.04281	11.5417	3.11966	0.869476	0.641291	1.06132	0.224868	0.387852	0	0.392475	0	0.694962	1.5884	1.54484	0	0.594416	1.71645	0.446225	0	0.639847	0	0.051825	0	0	0	0	0	0	0	0.130765	0.406437	0	0	0	0	0	0	0.210236	0.759564	0.441593	0	0	0.923753	0.401232	0.31168	0
LBP	2.84564	3.23401	3.29989	0	1.43015	0.36676	0	0.741692	0.374208	0.034736	0.194458	0.149643	0.136413	0.366581	0	0.718894	0.439081	0.349856	0.397304	0.123187	0.566005	0	0	0	0	0	0.369984	0	0	0	0.025551	0.109011	0.137129	0	0	0	0	0	0	0	0.155705	0.022692	0	0	0	0.019957	0.091236	0.095597	0.071424
GRP	3.0429	7.34086	2.78327	0.341862	1.3204	0.943852	12.385	16.0291	12.08	2.85955	7.627	10.1847	13.6543	19.1497	16.944	10.3444	10.2914	8.21322	6.95922	5.64942	22.4214	14.0191	18.5611	16.3431	3.73123	3.28156	6.39561	4.88333	8.88641	9.76514	3.27938	2.09089	1.53769	5.80366	7.09549	2.90163	8.54008	10.7016	8.10947	15.7865	10.2889	4.50411	5.31349	6.5331	7.20456	2.01229	6.04014	4.25996	5.28509
ND5	131.778	127.964	126.252	315.675	369.156	1132.77	165.151	167.858	160.063	1693.05	415.361	480.965	82.7758	84.0119	87.2167	187.911	191.896	196.7	1187.01	400.225	387.583	401.265	414.449	403.022	1175.63	470.673	427.281	340.545	346.394	340.732	1289.02	401.023	377.563	261.454	269.067	261.376	98.3309	100.135	104.004	146.614	166.596	92.1072	56.6638	126.983	111.923	64.8271	171.627	106.375	136.657
CDR1	0.692548	0.433961	0.442295	4.03405	6.79362	4.26844	0.131872	0.10384	0	3.50275	7.70895	7.66039	0	0	0.10701	0.25459	0.236488	0.179518	6.0493	6.7478	4.70957	0.406319	0.180736	0.511648	3.69886	3.73731	4.68197	0.281579	0.516345	0.249672	5.43782	4.93691	2.71567	0.277393	0.369024	0.452521	0.26353	0.258334	0.220148	0.061683	0.089729	0.128911	0	0.124681	0.143233	0	0.122196	0.119962	0.062896
CRHR1	0.125232	0.314256	0	0.078111	0.079812	0.072144	0.527023	0.188128	0.382265	0.190218	0.060843	0.122785	0	0.569615	0.409622	0.645189	0.197589	0.441137	0.278168	0.187178	0.142603	0.260974	0.251888	0	0.158614	0.208546	0.344231	0	0.1313	0.344463	0.245634	0.087321	0.252294	0.158861	0	0	0	0.129325	0.238862	0.175076	0.205624	0.2865	0.206806	0.228949	0.142438	0.220009	0.155845	0.385102	0.689432
AQP2	0	0	0	0.055729	0.055175	0.139762	0	0	0	0.011329	0.069697	0.023993	0	0	0	0	0.039232	0.204873	0.014844	0.059413	0	0	0	0.048023	0.049538	0.009341	0.0104	0.077017	0.080391	0.157305	0.039757	0	0.044161	0.152095	0	0.078081	0	0	0	0.0426	0.010624	0	0.089151	0.010484	0.117895	0.189564	0.109761	0.116964	0.087012
LOC102180173	0	0.069421	0	0.050799	0.058847	0.086603	0.149866	0.099489	0.148231	0.026224	0.034766	0.025255	0	0.058056	0	0.179121	0.109631	0	0.050195	0.137921	0.043682	0	0.093112	0	0.040199	0.069074	0.053688	0.198303	0.171025	0.133409	0.077882	0.03718	0.005517	0	0	0	0	0	0	0.025869	0.035767	0.020928	0.023261	0.026016	0.034906	0.033963	0.048159	0.01513	0.059126
FAM177B	0	0	0	0.0417	0.145209	0.028866	0	0	0	0.038016	0.031482	0.11219	0.299722	0.481245	0.598046	0.360668	0.865495	0.469582	0.202693	0.214622	0.249409	0.270299	0.580156	0.199389	0.087967	0.076901	0.034455	0	0	0.224377	0.111786	0.122135	0.281419	0	0	0	0	0	0	0	0.037323	0	0.18697	0.281665	0	0.515976	0.207892	0.074403	0.10667
CXCL13	4.62759	3.60986	6.29427	5.055	6.41014	11.4594	6.34483	8.30431	6.69108	75.4422	11.4907	30.6915	3.12393	2.32267	3.59417	3.6129	5.70512	5.31684	1.1669	1.50596	2.00399	2.84967	2.25089	2.22075	1.09597	2.49659	4.3963	1.00225	2.39716	2.22672	0.542257	0.575778	1.21666	3.44197	2.18333	2.52149	0.838875	1.14553	0.645898	0.18332	0.298958	0.247953	2.9842	1.07588	4.73915	6.20102	11.8243	69.0113	1.19956
SERPINF2	10.1894	7.42628	9.49207	6.51227	4.9394	7.47333	9.09962	8.57613	10.4448	1.89076	2.85334	2.23975	9.18465	10.0333	8.96949	10.1532	12.4501	11.1887	5.66065	6.4668	3.59998	2.88802	3.50602	2.78372	1.62163	2.30322	2.50993	4.47255	3.93795	3.08321	3.18288	4.08633	4.82754	5.34358	4.52954	3.44568	0.763558	0.609273	1.04064	7.32468	4.45899	2.10308	8.56796	6.71572	6.22575	9.47245	8.34226	4.77355	7.73978
ARHGEF38	0	0	0.118481	0.108938	0.088943	0.143475	0.115069	0.111846	0.113813	0.021188	0.074505	0.082961	0.110569	0	0	0	0	0	0.044775	0.075377	0.073831	0	0	0	0.014308	0.014657	0.018864	0	0.352612	0	0.040251	0.024799	0.067343	0	0	0.11669	0	0.127799	0	0.062614	0.085427	0.049721	0.066334	0.11118	0.121018	0.047035	0.104716	0.019504	0.080505
IL17F	1.75376	1.90939	1.29412	0.058375	0.29505	0.329713	0.780353	0	0.301676	0.304966	0.085004	0.078518	0.669097	0.455669	0.442698	0	0.779145	1.04747	0.267044	0.543988	0.037601	0.288242	0.470334	0	0.069854	0.030879	0.121813	0	0	0	0.070968	0	0	0	0	0	0	0	0.236467	0.049859	0.048557	0.496651	0.147169	0	0.082792	0.054133	0.260975	0.119145	0.097266
FOXI3	2.55712	3.45444	3.68389	2.74447	6.54126	8.53371	6.77854	6.12846	5.61369	9.14915	6.43392	9.76208	2.62011	1.88055	2.73187	1.75083	2.69961	2.79992	1.1887	1.07918	1.30019	1.62352	1.17393	0.785222	0.953751	0.710415	1.83201	0.80174	0.648692	1.12088	0.85539	0.919514	0.741123	1.09184	0.957985	0.920713	0.677548	0.802181	0.464812	1.16407	1.35248	1.42436	2.93678	5.69522	7.10365	5.80207	6.07846	5.83852	6.4694
SPDEF	17.4645	15.498	15.9016	10.2916	8.97901	9.57133	15.2806	13.5618	15.4954	1.94075	5.09304	2.39282	16.828	15.8655	17.3848	10.7716	11.8764	14.5825	4.50788	7.7262	3.77204	3.08866	2.83056	2.67107	1.32813	1.90313	2.98646	2.32912	2.25395	1.53022	1.095	1.53403	1.64407	1.88351	2.0073	1.26691	0.88037	0.691419	1.07117	4.2633	4.31237	1.53057	19.1092	17.3589	9.71575	24.9484	16.312	9.86886	21.4583
LOC108635122	0	0.931249	0.876498	0.025331	0.880784	0.453732	1.38559	1.87977	1.40392	0.048392	0.055213	0	0.690889	0.324816	0	0.20375	0.678498	1.24971	0.430973	0.95915	0.097643	0	0	0	0	0	0.065926	0.395758	0	0	0	0	0.021005	0	0	0	0.077409	0	0	0	0.047024	1.35584	0.016786	0	0	0.041678	0.338919	0	0
SLC45A2	0.662691	0.928235	0.872682	0.561028	0.506633	0.41371	3.12695	2.42358	3.48902	0.853268	2.40855	0.901905	3.1748	1.8458	3.89215	1.25314	0.964988	2.00731	2.98472	1.04497	4.19353	0	1.025	1.53812	1.0656	0.528956	1.4448	0	0.331538	0.462931	0.322886	0.221305	0.623727	0	0.671935	1.05968	0.691926	0	0	0.423672	0.257067	0.187763	0.620632	0.047277	0.621192	0.964322	0.069886	0.572671	1.38207
LOC108635123	4.12687	4.07399	5.99368	0.062416	0.48134	1.93177	4.2523	2.75916	2.98907	0.245696	0.180473	0	0.235606	0	0.469206	1.41031	0.250363	0.653812	0.097862	0.982114	0.16071	0	0	0	0	0	0	0	0	0	0	0	0	0	0	0	0	0	0.501254	0	0	0.807814	0	0	0	0	0	0	0
LOC102184713	0	0	0	0.25498	0.231835	0.32634	0.996299	0.869251	0.894217	0.2622	0.297377	0.242013	0.588674	1.01137	0.693755	1.45654	2.17654	1.9637	0.328589	0.201053	0.358884	0.861418	0.998309	1.1624	0.38146	0.230766	0.411058	1.26768	1.01738	0.732242	0.482999	0.313552	0.296279	0.316605	0	0.492274	0	0	0	0.328515	0.23518	0.571413	0.082432	0.445171	0.217018	0.136506	0.465575	0.321083	0.321969
TSPAN1	0	0.694484	0.208296	0.43549	0.281978	0.083316	0.684019	0.496495	0	0.059022	0.218032	0.092737	0	0.162311	0.327419	0.676007	2.15337	2.47808	0.369632	0.953975	0.428731	0	0	0	0.128844	0.264698	0.391061	0.422075	0.269325	0.701358	0.533801	0.351951	0.320543	0	0.600257	0.698396	0.497736	0	0	0.486938	0.90695	0.421375	0.075697	0.167038	0.096918	0.110607	0.458925	0.152386	0.386196
CXXC4	0	0.173365	0.130359	0.116007	0.12265	0.204468	0.125961	0.183493	0	0.248513	0.180567	0.193052	0	0.06377	0.108574	0.248757	0	0	0.062938	0.093223	0.09605	0	0.214683	0.057172	0.066516	0.047784	0.122683	0.138367	0.21368	0.063324	0.107345	0.065829	0.059891	0	0.134031	0.174334	0	0	0	0.076385	0.031787	0.042891	0.019453	0.093145	0.068959	0.109159	0.100645	0.097587	0.126342
HBBC	1.14703	0	0	3.1349	23.0963	540.133	0	0	0	25.5351	3.8408	35.7688	12.7914	16.1526	19.0121	0	0	0	0.34822	0.470487	0.426515	0	0.562459	0.528396	0.067797	0.326149	0.408301	4.49785	5.4228	4.81255	0.115279	0	0.158806	1.19771	0	0.566808	0	0	0	0.067009	0.091219	0	0.194123	0.396382	0.191132	0.21632	0.544838	0.233695	0
LOC102181752	0	0.530095	0.852533	1.02542	2.99095	0.659576	8.14619	7.07503	5.86997	0.207959	0.152855	0.307114	2.97845	2.27496	3.06335	13.4354	10.2748	16.5215	11.7173	0.705184	1.55545	0	0	0	0.83756	0.946126	0.487637	0	0	0	0.249982	0.371556	0.427757	0	0	0	0	0.549737	0.538325	0.186805	0.17729	0	0.294333	0	0.085287	0.653965	0.477571	0	0
LOC102186863	0	0.84763	0	7.62134	5.9579	6.83275	0	0	0	0.130585	6.91693	7.72639	0	0	0	0	0	0	7.2421	0.156287	9.56525	0	0	0	0.183307	12.2256	9.07257	0	7.75364	0	0.474936	24.5622	22.1928	0.110607	5.53732	0	0.16932	0	0	0.509961	0	0.508927	0.04602	0.305255	0.397978	0.288461	0.462286	0.320081	0
LOC102180194	3.31073	0	3.0922	0.883134	18.6531	16.1655	8.9289	9.40501	8.26635	3.41277	17.5191	0.192079	25.8199	28.2094	30.2028	18.4555	17.0547	11.7274	24.5554	15.3561	2.09063	1.74358	0	2.3034	9.53571	1.84716	0.359475	0	0	0.761369	0.422348	0.842895	0.125715	0	0	0	0	0.768397	0	0.608614	0.243586	0	0	46.7377	2.29548	0.592545	5.53455	1.73051	0
LOC102184758	2.11637	1.63785	2.67977	3.03828	2.53708	2.93852	4.3148	2.56726	4.92861	1.83581	2.63335	5.46953	0.970987	1.20989	1.70339	9.21197	11.1434	10.5282	1.47808	3.3754	2.43771	9.38772	12.4588	12.6793	0.961524	1.52233	4.64823	20.1479	18.2089	17.1963	3.05472	2.15539	3.7551	7.35881	6.63489	7.7711	0	0	0	8.39877	7.88181	5.079	3.70175	20.0043	15.5717	6.89778	17.6062	14.6352	8.10493
KCNK12	0.572666	1.12235	1.05411	4.22509	0.690503	0.915745	1.89043	1.50182	2.10229	6.45123	4.22349	0.869353	1.51143	1.77067	1.15179	2.06973	1.6862	1.09343	1.23463	0.959543	1.1858	1.07035	0	0.684439	1.18225	0.576304	1.08559	0.830206	0.404101	0.74176	0.4513	0.467745	0.674222	0.167383	0	0.445039	0.417119	0.620174	0	1.6961	3.53032	2.75653	1.93928	1.27467	3.51447	5.04411	4.67144	6.80501	4.92353
SLC22A7	0	0	0	0.097192	0.049358	0.043774	0.131685	0	0.292734	0.08752	0.034806	0.110797	0	0	0.125372	0	0	0	0.08582	0.038429	0.065377	0.32248	0	0	0.06858	0.030822	0	0	0	0	0.013002	0	0.024663	0	0	0	0	0.136774	0	0.09309	0.105125	0.08258	0.060996	0.1556	0.029103	0.101748	0.040598	0	0.049086
GPR143	0.501593	0.839752	1.03302	0.377399	0.615795	0.590998	2.40175	1.79952	1.53692	0.579278	1.75222	0.589464	4.06331	3.22705	3.70446	1.03691	0.888313	1.24342	1.4434	0.849981	1.37796	0.892373	1.526	1.61349	0.594891	0.145785	1.00059	0	0.565735	0	0.250844	0.304672	0.408641	0	0.558851	0.712218	0.299144	0.543477	1.10029	0.386079	0.079335	0.325822	0.435355	0.112241	0.656082	0.753266	0.229857	0.540529	1.38823
PIGR	2.49906	1.98237	2.49263	1.29584	5.04335	6.46352	1.93971	2.54236	2.72298	4.21302	2.72744	3.32459	1.24811	1.51038	1.5999	1.89015	2.23745	1.87162	2.38575	1.06974	2.00363	0.473023	0.211072	0	0.632223	1.09187	0.939913	0.41319	0.485336	0.452612	0.609666	0.632347	0.230183	0	0.092505	0.198951	0	0	0.25554	0.075475	0.087344	0.271269	0.323501	0.287899	0.28319	0.558047	1.03477	0.080494	0.659975
SFRP4	1.17443	0.351491	0.950321	4.59346	0.556876	0.679556	0.450533	0.352814	0.797418	12.5507	1.86576	0.563814	0.885102	0.96791	0	2.29743	1.20301	0.984316	0.352113	0.255206	0.178401	0	0	0.191199	0.563424	1.52675	0.535047	0	0	0.371684	0.16042	0.252576	0.202484	0.183318	0.472423	0	0	0.190399	0.471218	0.186591	0.3117	0.324639	0.421239	0.418881	10.0752	0.759322	1.8951	14.2579	1.03166
BHLHA15	2.54358	1.63193	2.56993	1.31184	1.33971	0.925218	1.27161	1.7184	1.85322	0.504153	0.64479	0.572698	2.18436	1.8007	2.1648	3.04492	3.56947	2.82402	0.919744	1.78805	1.27364	0.532314	0.446544	0.717498	0.308941	0.356354	0.693248	1.02479	1.17394	0.783675	0.417313	0.699654	0.921427	0.678936	1.16944	0.56809	0.374282	0.649064	0	1.83484	2.18028	1.71051	5.20228	6.06498	5.42855	9.98188	4.13182	4.15738	3.26454
LOC102180556	3.25662	4.78194	2.94173	0.311959	5.42613	2.49997	2.69967	3.17259	2.69757	0.309696	0.306082	0.230562	0.26129	0	0.409696	1.44103	0.934727	1.27165	1.18083	3.03793	1.07275	1.1093	0.377079	0.275698	0.121678	0.142886	0.660832	0.385459	0.437697	0.351895	0.235391	0.249434	0.689861	0.642975	0.852588	0.410664	0.286086	0.436705	0.313085	0.028104	1.65684	2.71986	0.296437	0.469398	0.565393	0.72309	0.473812	2.88992	0.525141
LOC102180084	1.73213	1.91234	1.3887	0.836267	0.816578	0.392246	3.22594	2.78337	4.11036	0.350042	0.845369	0.773028	1.01316	1.30695	2.54791	1.97787	2.36846	1.85948	0.405251	0.993164	0.803385	0.879882	1.03627	1.26583	0.12948	0.131873	0.719401	0.486723	0.8621	1.17609	0.187103	0.140495	0.538922	0.619141	1.55368	0.69176	0.391309	1.09515	0.857574	0.211329	0.51278	0.219189	0.088675	0.237243	0.379843	0.237124	0.38136	0.495081	0.294294
TFF3	1.70262	0	1.8574	0	0.290328	0.912741	0	2.30272	1.80047	0.905195	0.238839	0.083692	1.2124	0	2.40253	0	0	0	0	0	0	1.42579	0	0	0	0	0	0	0	0	0.068447	0	0	0	0	0	0	0	0	0.07923	0	0.157759	0.759502	0.081501	0	0.35819	0.150547	0	1.5488
LOC102184946	0	0	0	0.053905	0.056111	0.100482	0	0	0.320549	0.168247	0.05127	0.112439	0	0.167941	0	0	0.351021	0	0.043661	0.118718	0	0	0	0.312807	0.09061	0.077953	0.098015	0	0	0.177747	0.131902	0.136591	0	0.170531	0.730465	0.274516	0	0	0.215468	0.314393	0.267355	0.280052	0.118017	1.24258	0.240883	0.216439	0.155105	0.328444	0.06124
GREB1	0.170423	0.088282	0.07957	1.56341	0.284288	0.196253	0.129951	0.079038	0.113512	0.13114	0.177499	0.302055	0.112122	0.266935	0.148245	0.094874	0.118714	0.091515	0.079207	0.188807	0.255202	0.043137	0.066307	0.0403	0.04582	0.125448	0.220029	0.332871	0.163591	0.224547	0.110747	0.159044	0.258191	0.101191	0	0.212368	0	0.118601	0	0.102789	0.080015	0.14979	0.181206	1.48267	0.371284	0.246746	0.269183	0.431841	0.298045
LOC102181880	0.744678	1.29801	0.944798	0.573522	0.402889	0.477169	1.83699	1.59907	1.16266	0.150358	0.105264	0.350073	0.421721	0	0.517784	0.83088	0.794231	0.739868	0.43332	0.715196	0.631917	0.226625	0.419095	0	0.168938	0.328051	0.509192	0.291502	0	0.581131	0.275744	0.177085	0.251977	0	0.278642	0	0	0.183279	0	0.249278	0.218319	0.239843	0.287735	0.384809	0.368526	0.443294	0.616466	0.262436	0.278728
SNED1	9.26084	9.57086	9.92942	3.03705	4.37389	4.54944	7.66163	7.20154	6.05821	4.00833	2.30047	3.63365	6.21531	7.47352	6.68169	3.79037	3.47783	3.21645	0.823314	1.11793	1.60498	3.2773	3.67208	3.40527	1.2151	0.777606	2.31894	5.55155	5.27329	5.9839	1.8678	2.03052	1.37636	3.38695	2.97279	3.0604	3.76067	3.83998	4.58954	5.05123	5.49976	5.00485	8.77588	21.0107	15.0239	13.53	19.3932	18.7459	9.61343
FMN2	0	0.079739	0.23238	0.048687	0.051884	0.039338	0.041305	0.149569	0	0.02807	0.061956	0.052256	0.052399	0.053439	0.096896	0	0.027371	0.077878	0.035901	0.025199	0.036213	0	0.094477	0.056596	0.018433	0.024756	0.086144	0.050226	0.057505	0	0.026296	0.049881	0.028986	0	0.132613	0.167003	0.059011	0	0	0.119595	0.110532	0.060573	0.085631	0.151344	0.069764	0.042182	0.128324	0.13101	0.044822
LOC106502102	0.38619	0.4334	0.557331	0.485314	0.398265	0.835015	0.295495	0.547979	0.67351	0.441501	0.363068	0.925858	0.186132	0.281066	0.37832	0.353316	0.453737	0.665656	0.301778	0.232356	0.3154	0.8496	0.710599	0.717767	0.138689	0.159129	0.490134	0.557226	0.386905	0.926522	0.103311	0.188261	0.126253	0.152319	0.394505	0.237221	0	0	0	0.397499	0.469259	0.322238	0.453662	1.26517	0.844459	0.449219	0.874203	0.635839	0.887801
CROCC2	0.105542	0.08788	0.382758	0.06399	0.181321	0.203672	0.282283	0.097974	0	0.086636	0.037417	0.081524	0.058954	0.096503	0.111182	0.049831	0.133063	0.079919	0.005965	0.020286	0.0319	0	0	0	0.041678	0.025142	0.062319	0	0	0	0.030373	0.013891	0.055147	0	0	0.152905	0.06809	0.090501	0.052964	0.061838	0.188455	0.047687	0.69365	0.840819	0.365494	0.590766	0.447048	0.955729	0.14736
LOC106502730	2.70002	4.81545	4.19446	0.91621	1.30955	1.5152	1.84526	1.18205	3.35024	0.241237	0.242466	1.77544	0.92413	2.23338	1.59738	1.03263	1.33426	1.30975	0.144702	0.150516	0.307957	3.08421	1.70599	0.900937	0.243292	0.094278	0.513458	2.71712	1.19269	2.37189	0.260861	0.960598	0.643905	2.12049	0.906393	2.33545	1.88536	1.06185	1.02965	1.51542	1.50414	1.72766	2.60281	5.68788	5.59194	3.0415	3.83921	4.39748	1.75493
LOC102188300	787.617	822.413	820.464	824.462	401.273	326.536	866.074	911.156	917.372	106.482	250.557	120.872	665.247	639.955	678.173	2153.62	2160.17	2162.36	251.056	446.938	366.588	260.328	283.326	278.303	145.172	243.431	162.833	747.437	727.438	759.866	183.22	206.277	247.504	356.199	399.416	381.126	6.81116	6.19191	2.95379	226.22	454.69	312.797	103.836	1230.29	463.995	519.279	2356.66	1036.98	74.3496
LOC102169695	1092.64	1089.6	1102.69	1030.71	426.996	1149.41	1080.87	1086.1	1092.45	374.235	325.678	610.759	1222.58	1191.39	1198.4	1937.5	1833.71	1858.44	523.662	704.564	1253.74	512.786	536.616	556.151	515.327	331.754	692.636	524.873	474.094	483.14	438.064	255.915	871.877	615.382	606.332	626.316	30.9246	26.9551	27.0139	201.682	72.992	125.792	697.615	589.738	471.893	799.578	598.955	462.219	294.121
LOC106503369	0.743519	1.67523	0	1.13843	0.895892	1.49582	1.95195	1.84367	0.626191	0.265766	0.553632	0.543958	0	0.851375	0.2411	0.815945	0.939826	1.90245	0.220662	0.454886	0.533259	1.55116	1.87187	0.882151	0.340591	0.449239	0.562448	1.38613	1.0034	0.486409	0.378668	0.42915	0.594373	0.600039	0.986366	1.23804	0	0	0.161936	1.72241	0.805201	0.238512	0.688274	2.01965	1.34179	1.26902	1.76385	1.14553	1.08115
LOC102186317	0	0.728301	0.465122	0.608636	0.780831	1.6705	0.725042	1.21883	1.70584	0.905154	0.859076	1.2451	0.736807	0.226917	0.915559	0.809235	0.936919	0.537223	0.698387	0.618397	1.01791	0.316887	0.371232	1.05715	0.514219	0.381494	0.717194	0.793687	0	0.26305	0.59881	0.367297	0.475168	1.35732	0.526447	0.920742	1.67876	1.26562	0.886721	0.381848	0.509033	0.482226	1.16848	1.65466	0.767301	1.81314	1.36219	1.23621	1.47862
FAM78B	5.07925	6.50852	5.60083	2.47047	3.66616	3.88102	7.22409	3.94588	5.43406	2.13968	2.36894	1.95206	5.39738	6.21105	5.1529	2.2391	1.17546	2.07249	1.26345	2.30438	1.80984	1.26415	2.04647	0.538384	0.649022	0.6171	1.42791	1.46831	1.65872	0.851605	1.11468	0.732629	0.64421	2.39602	1.77137	0.715962	1.73752	1.50515	1.63091	2.9703	1.36908	0.838852	6.34898	6.30578	5.82118	4.27764	3.85723	5.24413	3.54691
PTPRU	2.21778	2.23239	2.45175	1.72239	3.46949	4.08374	2.20688	1.71502	2.26284	2.35141	1.6285	2.95318	2.19719	2.87871	2.9607	1.20957	1.29885	1.32164	0.664742	1.00429	0.932985	1.45555	1.24006	1.39104	0.943116	1.1292	1.17532	1.0293	1.69525	1.50447	1.16814	1.45314	1.22211	1.32107	1.65313	1.30441	1.71656	1.21695	1.4203	2.75068	2.05369	1.57266	3.43777	3.72829	4.2075	3.75479	2.69934	3.67707	3.47012
MRAP2	1.60671	0.562078	1.11178	0.268633	1.0142	0.83559	0.417348	0.158019	0.461592	0.602539	0.410878	1.4714	1.444	0.668958	2.0229	0.542217	0.414994	0.365495	0.387737	0.538686	0.719137	1.50915	0.4034	1.37162	0.39129	0.504871	0.873587	2.01298	1.16848	0.854867	0.819845	0.881652	0.656015	0.622131	1.46347	1.58676	0.207904	0.264625	0.50181	0.375618	0.249114	0.458071	0.503204	0.921535	1.0798	0.441102	0.557668	0.561284	0.155915
GRID2IP	0.119536	0.227508	0.238433	0.074176	0.125971	0.066763	0	0.079494	0.141091	0.101248	0.079639	0.07113	0.046147	0.117656	0.081712	0.272074	0.324079	0.207876	0.043698	0.047024	0.073983	0	0.141247	0.075998	0.034708	0.006169	0.051206	0.085432	0.224885	0.13384	0.02609	0.110733	0.066234	0.09605	0.103322	0.135686	0.063759	0	0	0.302074	0.162319	0.178281	0.290156	0.388983	0.248494	0.727668	0.283906	0.273328	0.432127
SPINK4	26.0769	22.0976	23.9872	5.09166	13.1521	19.1143	12.586	13.9294	10.4523	3.46231	2.34196	9.33959	21.8328	21.0906	23.9729	2.58085	3.54529	5.00484	5.91249	3.00742	2.84044	0	0	0	4.69497	2.09284	5.38122	0	4.70004	1.33855	3.46996	4.34157	3.7524	4.99934	8.06109	6.98728	11.2924	9.86616	13.8941	1.71529	3.11273	2.70479	12.2981	6.38151	5.42374	7.69793	5.64097	2.47332	3.39555
IL17REL	1.84556	3.07136	2.48387	3.03375	1.43424	3.09666	3.58492	3.2302	2.95356	0.784615	0.961504	1.15915	3.12937	3.13819	3.07301	3.77294	3.79613	4.37471	1.06448	1.90295	1.07088	1.32633	1.24137	1.95104	0.420919	0.763221	0.953035	1.93884	1.84251	2.04486	1.42721	1.03955	1.47008	2.40044	1.89533	2.19446	0.499994	0.477727	0.532224	5.46689	2.68585	3.49195	14.6872	16.2292	10.6041	11.1653	11.6959	8.30823	10.2266
SMPD5	1.77138	0.932436	1.44829	0.768546	1.81537	1.29951	1.99547	2.14284	1.67875	1.00372	0.424722	1.74945	1.54439	1.83693	1.23916	0.75494	0.726985	0.813005	0.418612	0.604486	0.597306	0.520834	0	0.440864	0.411649	0.431501	0.991888	0.435656	0.840516	0	0.304023	0.662076	0.650458	0.890177	0.953138	0.496945	1.32097	0.592171	1.54984	2.17683	1.8812	1.93993	4.88962	5.64648	3.64258	5.60543	3.17075	3.19548	3.01804
LOC106501764	0	0	0	0.297869	0.186048	0.135436	0.819703	0	0.841755	0.186818	0.160335	0.365885	0.542083	0	0	0.556507	0.428384	0	0.057736	0.190995	0.149324	0	1.01677	0.494172	0.080822	0.160543	0.283261	1.81336	0.694053	0.316349	0.359533	0.099486	0.483052	0.446215	0.734909	0.619169	0	0	0	0.505331	0.092819	0.076061	0.708729	0.427169	0.574866	0.226277	0.350731	0.574183	0.095683
LOC108637429	0.487611	0.122596	0.44333	0.129526	0.204755	0.373176	0.340464	0.63938	0.392741	0.413774	0.081121	0.295079	0.209926	0.365676	0.824399	0.173802	0.164133	0.498569	0.134136	0.053762	0.099833	0	0.337525	0.212672	0.069154	0.021918	0.099279	0	0.399382	0	0.046506	0.244337	0.112105	0.38401	0.390032	0.294972	0.392155	0	0.511719	0.599337	0.306607	0.539097	0.91667	1.33127	1.42734	0.996191	0.675439	1.14781	0.441598
LOC102190928	1.53275	2.20292	2.43249	0.791258	1.10943	0.899819	4.73504	2.33968	2.44908	0.718111	0.926365	0.937076	2.80635	2.6353	2.76318	1.75293	1.68364	2.01347	0.634599	0.998361	1.04625	1.24554	1.00376	2.23279	0.267373	0.916528	1.09257	3.70914	1.53883	3.63026	1.3179	1.76943	1.38276	5.52962	3.67863	3.8059	3.30479	4.60395	4.2648	1.52092	1.11079	0.876274	2.02915	2.72764	2.75675	1.30458	1.88695	2.62543	1.20208
TTLL8	0.308497	0.275853	0.453468	0.707721	0.360396	0.74834	0.553646	0.887494	0.834696	0.205383	0.225982	0.314375	0.650441	0.918646	0.913648	0.599471	0.824268	0.384497	0.271687	0.370095	0.379729	0.461155	0.266964	0.58427	0.135341	0.186371	0.359181	0.320777	0.198955	0.552453	0.33327	0.319222	0.48798	0.239265	0.290431	0.589803	0	0.098259	0.102053	0.931665	0.748118	0.786208	1.609	2.6872	2.50871	1.75146	1.67494	1.54954	0.883455
HCN4	0	0.038529	0	0.016269	0.023302	0.047551	0	0	0.021762	0.201119	0.009716	0.029957	0	0	0	0	0	0	0.007366	0.012417	0.012934	0	0	0.029463	0.01739	0.010691	0.013005	0	0	0	0.006643	0.022611	0.017833	0	0	0	0	0	0	0.057119	0.049904	0.082936	0.151152	0.056367	0.33935	0.148554	0.192995	0.367535	0.148532
SLC22A16	0.600352	0.804696	0.35855	0.33757	0.78984	0.612846	0.601701	0.564517	0.345032	0.473407	0.350764	0.709171	0.751972	0.874211	0.745064	0.523147	0.281647	0.499142	0.144542	0.129271	0.212886	0.266965	0	0.128343	0.042133	0.031524	0.096082	0	0.346447	0.407763	0.102715	0	0.130787	0.576082	0	0	0	0.742536	0.265318	0.243205	0.418733	0.312627	0.377555	0.833478	0.560621	0.214584	0.267608	0.597126	0.241604
COL7A1	24.3292	21.3148	22.7645	13.8837	17.1356	17.0836	36.1909	35.2276	35.5247	22.3552	13.2725	26.2449	25.1216	26.5224	25.8019	15.427	15.7471	16.8775	9.58881	7.90689	8.24884	19.1639	21.1364	22.9619	7.66883	6.29069	18.0725	20.6769	21.3533	20.4328	7.53874	12.6138	10.2771	16.6465	17.7912	18.4505	15.5838	17.9988	17.4071	39.4411	29.6291	44.467	39.3347	57.8198	43.5419	54.8596	42.5015	45.5721	42.113
FAM65C	5.88877	6.87823	6.36341	2.81713	3.21186	3.88243	5.22224	4.51503	4.67618	3.03342	1.71375	3.28684	6.66451	6.74454	7.66839	3.18231	4.31003	3.36555	1.45898	1.22145	1.06584	2.31276	1.89062	2.20326	1.17736	0.461891	2.50019	2.24667	2.37361	2.86255	1.03521	1.27501	1.48516	1.13907	1.87729	1.27396	2.49214	2.82578	1.91149	4.35525	4.6113	8.1201	7.30472	12.9189	10.6463	9.23997	8.14205	9.79379	5.38373
ISM2	0	0	0	0	0.034937	0	0	0	0	0.034161	0.017966	0.017532	0	0	0	0.125679	0	0	0.03563	0.029102	0	0	0	0.123749	0.036303	0.016471	0	0	0	0	0.026261	0.018778	0	0	0	0	0	0	0	0.173311	0.087438	0.091325	0.22787	0.085519	0.030371	0.251311	0.055974	0.105792	0.15441
CRACR2B	15.1835	12.4812	14.4594	7.85981	9.62004	13.3845	17.6842	16.8547	16.1513	5.04568	5.94225	8.93561	17.5952	17.703	15.6269	13.7669	11.8449	12.8933	5.66836	6.8896	5.11697	9.76215	8.36094	9.51225	4.32881	4.99075	5.96541	13.2509	11.0323	11.4163	7.07534	9.75098	8.35183	10.6434	14.7465	11.2697	8.6258	9.45443	8.86069	24.3805	16.1689	20.0271	44.3078	40.0286	26.1728	46.8561	28.1508	29.4715	23.3521
DBH	0	0	0	0.036361	0.034589	0.042249	0	0	0.178568	0.066489	0.014349	0.058454	0	0	0	0	0	0	0.009627	0.020038	0.05182	0	0	0.103131	0	0.033644	0.012185	0	0	0	0.022421	0.017439	0.052346	0	0	0.150904	0	0	0	0.031323	0.045137	0.02998	0.042659	0.032262	0.037036	0.136147	0	0.12248	0.107424
LOC102188029	53.8219	55.0479	53.3902	31.1208	18.6566	22.655	59.9447	54.9735	56.3352	7.33861	9.87845	12.9113	54.3718	52.9391	62.5678	63.3373	63.6482	62.3811	9.03282	21.4942	11.3953	40.6142	37.4817	44.1717	2.77441	5.46666	7.74551	41.0185	36.2107	36.5312	5.5914	18.9058	13.0015	30.7681	34.8212	34.7146	6.10924	5.86691	4.41421	26.3504	20.1907	14.2472	14.5037	64.5064	30.4394	33.2285	32.9942	29.5975	9.93102
CCNO	0.688096	0.775262	0	0.17235	0.313356	0.843008	0.433988	0.226622	0.162111	0.421939	0.25735	0.415703	0.562302	0.453565	0.548345	0	0	0	0.170339	0.057568	0	0	0	0	0.321503	0.11549	0.215879	0	0	0	0.328532	0.12472	0.075119	0	0	0	0	0	0.59754	0.387713	0.358426	0.221943	0.525514	0.511324	0.42388	0.479647	0.168171	0.592408	0.398983
CMTM5	2.14791	1.12744	1.62793	0.595895	0.923958	0.467258	1.21346	1.0446	2.35882	0.76109	0.524983	1.27366	2.54478	2.14537	1.71185	1.08072	0.752905	1.71738	0.501959	0.716402	0.598799	2.02604	0.781136	0.309485	0.516986	0.706977	0.756554	0	1.22824	0	0.51195	0.367177	0.536526	0.849791	0.976011	0.848527	0.536325	0.996639	1.00298	0.723324	0.642624	0.528661	0.951999	1.38196	0.567996	1.14762	0.496168	1.47156	1.77616
LGR6	1.57032	1.70827	2.1194	0.90287	1.93433	1.51095	2.38321	2.96227	2.28955	1.55781	0.692537	1.85347	1.69173	1.81064	2.192	0.857045	1.02135	0.862481	0.552958	0.345819	0.337613	0.796081	0.989448	0.64184	0.360615	0.227209	1.08488	0.889534	1.23532	0.775651	0.26264	0.49437	0.628254	0.541507	0.959247	0.937017	0.708299	1.47016	0.700843	2.17051	1.67532	3.61754	8.13263	8.97189	4.92503	17.2298	6.29948	6.22491	6.48086
RGS11	0.980211	0.892779	1.53523	0.335467	0.666916	0.559789	0.73799	0.845673	0.391007	0.320436	0.27545	0.625114	1.42226	1.42838	1.40204	0	0.422836	0	0.186325	0.271482	0.110864	0.18444	0.563094	0.468399	0.173401	0.195006	0.420049	0	0.649546	0.276104	0.212333	0.510996	0.292625	0.51313	0.337397	0.681413	1.11984	1.38285	0.86706	1.23279	1.00366	1.00072	2.98752	2.30166	1.83583	3.07261	1.19127	1.46124	1.2653
SALL3	0	0	0	0.030123	0.015981	0.115875	0	0	0	0.02173	0	0.016872	0	0	0	0	0	0	0	0	0.008347	0	0	0	0.005827	0	0.007927	0	0	0.052052	0.005091	0	0	0	0	0	0	0	0	0	0.010477	0.022664	0.005692	0.017237	0.008026	0.018764	0.019874	0	0.007412
LOC106502480	0.692389	0.543235	0.288497	0.105884	0.194817	0	0.707475	0	0.766727	0.126761	0.240005	0.205484	0.839099	0	0	0.484949	0	0.991323	0	0	0	0	0	0.4895	0	0	0	1.15676	0	0.965993	0.187161	0.067876	0	1.39868	0	0.861408	0	0.979761	0	0.514995	0.183555	0.361191	0.706634	0.432153	0.616129	0.393387	0.560401	0.863421	0.435885
TMEM114	0	0	0.390281	0.667009	1.04901	0.603554	0.465977	0.22759	0.687899	0.633214	0.556659	0.972497	0	0.361221	0	0	0.517585	0.246068	0.319073	0.227375	0.192586	0	0.527119	0	0.223172	0.172827	0.242442	0	0	0	0.202635	0.299816	0.3503	0	0	0	0	0	0	0.224812	0.299028	0.953596	1.84524	0.902017	1.29291	1.2676	0.915644	0.715194	1.59582
MUC5AC	0	0	0	0.007809	0.01248	0.022597	0	0	0	0.02162	0.012513	0.011338	0	0	0	0.053886	0	0	0.00326	0.005797	0	0	0	0	0.003117	0.00607	0	0	0	0	0	0.026485	0	0	0	0	0	0	0	0	0.012334	0.008299	0.013626	0.025151	0.031135	0.058715	0.023423	0.039428	0.016212
GBX1	0.150578	0	0	0.099604	0.088069	0.049883	0	0	0.238458	0.05159	0.057774	0.051037	0.239314	0	0	0	0	0	0.023935	0.083273	0.038577	0	0	0	0.055579	0.0272	0.028547	0	0	0	0.025154	0.049587	0.029188	0	0	0.234592	0.100562	0.234729	0	0.17673	0.117347	0.101156	0.066509	0.050281	0.098555	0.19983	0.015518	0.084845	0.05355
TRHDE	0	0	0	0.02738	0.026256	0.05719	0	0.056486	0	0.061609	0.032391	0.097392	0.055841	0	0	0	0.059516	0	0.041493	0	0.029538	0	0	0	0.063441	0.042072	0.016424	0.061476	0	0.119615	0.05173	0.062417	0.03642	0	0	0	0	0	0	0.021021	0	0.045571	0.090706	0.064737	0.060761	0.029377	0.059908	0.061762	0.045843
KCNN2	0	0	0.168812	0.280042	0.370101	0.364985	0.24349	0.079679	0.324321	0.346254	0.222206	0.428783	0.376687	0.352746	0.156091	0.21322	0.203649	0	0.09657	0.172127	0.267911	0	0	0.117929	0.115909	0.131722	0.180078	0.195442	0.48828	0.168313	0.148344	0.100247	0.222323	0	0.152958	0.166674	0	0.150054	0.197709	0.196089	0.161525	0.054759	0.133128	0.376426	0.299378	0.341735	0.218099	0.260903	0.354865
GLP2R	0.16857	0.555759	0.162024	0.466845	0.530714	1.20558	0.116961	0.121164	0.125579	0.12583	0.47448	0.515586	0.128653	0	0.139192	0.171686	0.202135	0.287476	0.083319	0.121417	0.509225	0	0.158431	0.106613	0.131465	0.120397	0.284526	0	0	0.251036	0.17991	0.20181	0.390914	0.077334	0.080035	0	0	0.143061	0	0.07233	0.022263	0.072415	0.718455	0.501296	0.359495	0.590029	0.3179	0.474374	0.258733
GRM4	0	0	0	0.023606	0.025294	0.023711	0	0	0	0.078916	0.026015	0.024201	0	0	0	0.064857	0	0	0	0	0.010563	0	0.076468	0	0.009399	0.019194	0.011124	0	0	0	0.022032	0.013001	0.012589	0	0	0.074751	0	0	0	0.05122	0	0.068147	0.030256	0.026441	0.021961	0.047376	0.054946	0.090326	0.035501
LOC102172074	0.080647	0	0	0.082709	0.11478	0.02807	0.236604	0.158332	0	0.072943	0.119878	0.051296	0	0	0	0	0	0	0.020385	0.008311	0.053324	0	0	0	0	0.041867	0	0.148501	0	0	0.016966	0.014264	0	0	0	0	0	0	0	0.058535	0.054452	0.028621	0.313854	0.142314	0.441505	0.307263	0.23003	0.355145	0.30745
GPIHBP1	0.522824	0.711356	0.804109	0.276057	0.450944	0.322811	0.495961	0.649954	0.492988	0.401409	0.9188	0.804239	0	1.96342	0.804594	0.499797	0.423275	0.790889	0.198346	0.666346	0.65203	0	0.82992	0	0.453816	0.559031	0.386654	0.721394	0.640087	0	0.265326	0.524323	0.146866	0.484922	0.820763	0.710396	1.29473	1.07255	1.60993	0.844297	0.695555	0.452601	1.99602	0.597896	0.762158	0.931763	0.184982	0.876535	1.67031
LOC108637166	2.27511	2.82377	0	0.676859	0.158893	0.436537	1.86543	1.49055	0.840459	0.451439	0.382626	0.299328	0	1.60685	1.93401	0.802023	1.49572	1.186	0.095818	0.523479	0.339473	0.917684	0	0	0	0.199638	0.502985	0	0.742047	0	0	0.433975	0.378271	0	0	0	1.05811	0	0	0.522837	0.265148	0.554002	0.755968	1.13641	0.63052	0.700778	0.683063	1.21531	0.489697
TMEM178A	0.382941	0.681115	0.651656	0.148494	0.197016	0.13948	0	0	0.237902	0.155277	0.204224	0.275588	0.628588	0	0.254665	0.517232	0.292109	0	0.119592	0.148675	0.158091	0.289404	0.1472	0.418258	0.087506	0.080355	0.023496	0	0.295537	0.147501	0.223532	0.226983	0.059134	0.142616	0.281312	0.14028	0	0.148862	0	0.369497	0.319535	0.314574	0.34231	0.363163	0.373262	0.425139	0.195049	0.356307	0.434372
SSPO	0.147828	0.182866	0.053712	0.087663	0.163909	0.168271	0.266125	0.220609	0.308443	0.097655	0.143279	0.197933	0.245603	0.207648	0.302851	0.234954	0.153807	0.212168	0.058876	0.103796	0.069412	0.161537	0.231478	0.138204	0.05045	0.049776	0.150352	0.17732	0.256158	0.195179	0.051474	0.083233	0.04992	0.080334	0.106909	0.091207	0.084136	0	0.152514	0.430442	0.179445	0.580862	0.44516	1.22931	0.787152	0.779941	0.750347	1.07638	0.750007
MUSK	0.204901	0.473145	0	0.680619	0.744163	1.25913	0.098625	0.34691	0	1.21027	0.440914	0.58392	0.693401	0.992802	0.595923	0	0.271514	0.255012	0.285052	0.188197	0.180467	0	0.260398	0.102358	0.290617	0.08756	0.263931	0.104852	0.104002	0.171345	0.077988	0.078859	0.087685	0.120974	0.282076	0.100512	0.391822	0.227696	0.478712	0.212524	0.330023	0.247453	0.831427	0.374294	0.603363	0.57679	0.64062	0.707089	0.300248
UCN3	0.338623	0	0	0.103002	0.250488	1.44394	0.34863	0	0.328087	0.470519	0.306848	0.136676	0.652101	0.303498	0.64611	0.3515	0.591028	0.613594	0.376927	0.398836	0.682186	0.472092	0.563904	0.495314	0.328439	0.182363	0.055819	0.181723	0.360497	0.813382	1.92727	1.31297	0.593937	1.91475	2.39469	1.51951	0.328835	0.878896	0.729833	1.60723	1.27933	0.96695	1.68052	3.9733	0.37909	3.2159	2.6607	1.71174	0.74621
PGR	0.131103	0	0	0.127281	0.077249	0.033647	0.238136	0	0	0.075796	0.170259	0.151266	0.176366	0.218243	0.076075	0.132186	0.303839	0	0	0.068166	0.134609	0.248156	0.079581	0.133837	0.043068	0.06446	0.038408	0.209012	0	0	0.058604	0.054916	0.060071	0	0.164578	0.275748	0	0.127777	0.162141	0.199397	0.164652	0.33632	0.065636	0.503519	0.384556	0.121965	0.379326	0.320865	0.187969
LOC108634704	1.25273	0	0	0.367795	0.245817	0	0	0	0	0.074556	0.0532	0.322097	0	0	0.45233	0	0	0.864125	0.15748	0.122005	0.089784	0	0	0	0.264998	0	0.301423	1.17499	1.34281	0.596406	0.108884	0.241709	0	1.86885	0	0.703819	0	0	0	0.224279	0.096244	0.211778	0.392936	0.494697	1.25414	0.422437	0.32162	0.309205	0.139035
LOC108635405	63.2829	61.3121	66.259	103.932	86.0407	99.0562	92.539	88.7518	94.9155	82.3689	110.439	57.9233	26.9276	27.8086	26.2535	29.0101	27.1499	25.9037	128.297	159.033	100.747	17.292	19.8426	17.6964	136.197	140.375	94.1801	38.1953	40.8469	44.2472	169.627	114.287	137.297	60.1151	57.3117	57.9497	109.454	104.81	107.669	45.2607	37.7041	41.8149	109.908	58.407	60.7427	70.959	78.793	28.5834	70.761
CALY	0.641734	0.562444	0.602896	0.254671	0.450598	0.247659	0.161141	0.934341	0.104151	0.132023	0.144079	0.773111	0.154838	0.3471	0.821765	0	0.452607	0	0.241408	0.203626	0.204678	0	0.25076	0	0.168554	0.051927	0.336794	0.287503	0	0.293092	0.241286	0.214448	0.476899	0.946999	0	0.428432	0.381046	0	0.710754	0.386624	0.614537	0.260846	1.96288	0.925705	1.36555	1.0394	0.571178	1.15654	0.469983
LOC102173955	1.89492	1.57825	0.949525	1.44692	0.551874	1.32968	0.477224	0.789139	1.95274	1.13503	0.430315	1.96782	1.90588	1.16694	1.61664	1.45738	1.52866	1.15523	1.02006	1.02783	0.932211	1.76818	0.601066	0.71022	0.523671	0.270821	1.99985	1.48415	2.6316	2.24044	0.989311	1.38013	2.03264	1.22866	0.711685	1.64794	0.441943	0.641108	1.34165	2.38396	0.576279	0.301149	2.58915	2.53131	2.46419	2.94355	1.78279	2.61824	1.39524
TTBK1	0	0	0	0.004197	0	0	0.045832	0	0	0	0	0.007765	0.072818	0	0	0	0	0	0.006133	0	0	0	0.048023	0.047332	0	0	0	0	0	0	0	0	0.007103	0	0.036684	0	0	0	0	0.0072	0.02006	0.0069	0	0.023298	0.010542	0.012015	0	0.010462	0.007502
LOC102172622	0	0	0	0	0.010726	0	0	0	0	0	0	0	0	0	0	0	0	0	0	0	0	0	0	0	0	0	0	0	0	0	0	0	0	0	0	0	0	0	0	0	0.015773	0.016033	0.025927	0.085953	0	0	0	0	0
LOC102191453	5497.63	5574.96	5585.19	1473.87	1235.57	2564.36	5413.02	5405.47	5321.05	694.26	866.147	1693.12	4903.65	4830.53	4853.52	5384.58	5482.6	5349.56	1311.62	2642.42	2420.45	2517.74	2555.32	2548.31	1291.19	1486.8	2019.96	2992.36	2907.63	2963.16	1773.27	1031.39	1855.66	3539.56	3585.43	3645.04	233.461	232.482	221.444	2116.3	2139.33	1192.27	5481	6846.99	3486.84	5961.45	7114.62	3549.91	4097.71
KCNC2	0	0.097744	0	0.037236	0.009323	0.030759	0	0.057491	0.112659	0.06091	0.045949	0.044291	0.056834	0.057962	0.208799	0	0	0	0.021084	0	0.045759	0.07333	0.112904	0.102107	0.022889	0.008049	0.009658	0	0	0.106072	0	0	0	0.058856	0	0.060279	0	0	0.115252	0.121763	0.114761	0.035138	0.027982	0.087139	0.253363	0.050036	0.167442	0.10156	0.090555
GCGR	0	0	0.072441	0.065808	0.0304	0.041172	0.046786	0.269433	0.249293	0.053724	0.075131	0.071307	0.197061	0.120653	0	0.10272	0	0	0.030312	0.085562	0.049627	0	0	0	0.056155	0.064632	0.054937	0	0	0	0.036727	0.012471	0.040089	0	0.221706	0	0	0	0	0.107184	0.058368	0.136055	0.049503	0.088006	0.259366	0.155133	0.038889	0.200872	0.126301
	0	0.324894	0.392917	0.512122	0.644715	0.600266	0.675755	1.40484	1.41382	0.397554	0.537061	1.35318	0	0.481465	0.600974	2.61957	1.98255	2.96678	0.813978	0.816655	1.02534	0.390312	1.50553	1.38891	0.580794	0.539434	1.44018	0.585723	0	0.363272	0.72174	1.11424	1.11781	1.48197	1.44476	2.11386	0.817416	0.331946	0.653342	0.439993	0.239974	0.7034	1.48907	1.52833	0.534139	2.43859	2.2603	0.686326	1.33079
NOG	0.028643	0.291515	0.67208	0.24042	0.830018	0.813809	0	0.468451	0.863238	0.459541	0.261518	0.378027	0.870264	0.481139	0.278277	0.259166	0.588596	0	0.099953	0.163264	0.221804	0.151669	0.307984	0	0.306135	0.217657	0.258076	0.18505	0.253678	0.416572	0.203116	0.156827	0.241584	0.330063	0	0.186596	0.544232	0.397392	0.2881	0.590368	1.26024	0.516055	3.157	0.987945	1.02391	2.18152	1.02803	1.31902	0.8824
LOC108634884	47.1378	49.6536	49.8463	19.8044	4.55277	7.28392	50.3571	50.1052	49.3823	3.84613	1.64893	1.65153	38.078	29.8834	28.0715	91.5607	91.9653	96.0272	6.07499	3.84094	5.90841	16.6471	15.73	19.3698	5.40993	2.63517	2.08854	37.6925	35.1359	37.7168	2.03465	1.57514	3.97592	10.9386	10.6602	11.7292	0.710237	0	0	5.79911	18.7658	18.4066	2.65851	28.9735	2.49623	12.2561	78.1948	4.99898	2.44347
CFAP74	0	0.02649	0.028685	0.017309	0.018405	0.018396	0	0.054699	0	0	0.008126	0.022561	0	0	0	0	0	0	0	0.008346	0.013931	0.069079	0	0	0	0	0.029042	0	0.052586	0	0.005757	0	0	0	0	0	0	0	0	0	0.037701	0.040027	0.04614	0.039529	0.063754	0.021372	0.01646	0	0.04722
TMEM200A	0.092878	0	0	0.120454	0.058739	0.128794	0.090517	0.087546	0	0.227701	0.112198	0.21546	0	0	0	0	0.193206	0.095125	0.058186	0.071914	0.06483	0	0	0.187887	0.069093	0.024438	0.032705	0.192465	0	0.176629	0.109624	0.109422	0.042761	0	0	0	0	0	0.092064	0.098836	0.090805	0.043512	0.088827	0.3374	0.302937	0.045008	0.386242	0.156448	0.112108
LOC102187755	507.873	508.678	531.811	481.347	318.097	338.5	601.236	667.803	585.37	82.8213	229.63	212.941	552.073	556.38	566.572	833.46	781.787	850.897	209.74	498.257	417.314	234.231	231.982	233.206	162.061	235.141	196.099	487.244	498.242	496.362	309.298	386.971	383.021	638.177	625.615	641.117	207.658	214.121	200.921	136.271	139.131	83.408	234.065	400.251	218.036	416.194	671.853	343.182	122.503
GRIN2A	0	0	0	0.017292	0.009474	0.003255	0	0	0	0.010202	0.00328	0.01984	0	0	0	0	0	0	0.004935	0.012253	0.013748	0	0	0	0	0.008765	0.005019	0	0.023951	0.036798	0.002323	0.013808	0.031262	0	0	0	0	0	0	0.012136	0.009448	0.018928	0.00842	0.017513	0.02689	0.006369	0.013186	0.014783	0.010106
LOC102168852	12.2024	15.4618	12.3861	34.5543	26.6898	92.9599	26.2603	21.9692	22.0999	20.7117	32.0822	48.4041	28.6758	22.6969	29.0696	52.9729	47.7691	52.8257	16.9998	212.45	47.5742	21.8503	21.2561	20.3066	30.0207	34.6255	34.7002	20.7396	24.15	23.5526	45.0076	20.5843	40.8969	28.9337	25.8343	30.6381	0.612863	0	1.44252	26.5567	6.56771	9.63455	47.2346	29.1621	30.3318	42.3636	31.943	31.5311	31.4852
LOC106502849	11.0428	15.1038	11.2899	5.51877	7.37824	7.61306	9.82924	11.2729	8.9283	13.3081	8.43973	9.36937	11.8585	13.1243	15.4451	5.50117	6.69848	6.40571	7.57993	9.0675	6.76581	12.0698	12.4133	9.25638	7.38628	5.89467	5.56092	5.72254	9.20532	9.21132	6.17765	7.39016	6.19285	9.09142	8.0745	8.8152	12.1084	12.272	9.8612	1.26152	3.02732	1.73024	2.32892	1.80169	1.88276	2.00325	1.80191	1.5021	1.90714
HOXD1	0.184288	0	0.551122	0.164066	0.153741	0.266717	0.530807	0.174573	0.177643	0.112658	0.171686	0.12473	0	0.176003	0	0	0	0	0	0.120699	0	0	0.185393	0	0.09489	0.112721	0.051232	0	0.286903	0	0.046303	0.108935	0.027956	0.178717	0.18496	0	0	0	0.602276	0.478809	0.245254	0.091339	0.365303	0.454345	0.528116	0.332033	0.354938	0.525756	0.292169
LOC108634479	0	0.1737	0	0.115811	0.155673	0.140669	0.302466	0	0.11818	0.301217	0.111008	0.120612	0	0	0	0.327257	0.140547	0.212985	0.16443	0.140311	0.134741	0.201463	0	0	0.060827	0.080253	0.099348	0.097992	0	0.36855	0.074508	0.123348	0.080856	0	0	0	0.163066	0.238275	0	0.171773	0.265776	0.136996	0.319453	0.349123	0.257329	0.502336	0.269174	0.373603	0.267933
COL22A1	0.764928	0.417185	0.656592	0.464665	0.424572	0.273452	0.146763	0	0.32577	0.327567	0.277229	0.557839	0.50834	0.586995	0.405103	0.169326	0.515729	0.358089	0.150927	0.181168	0.22144	0.376958	0.207721	0.231134	0.283982	0.105706	0.232475	0.304501	0.398909	0.584265	0.192464	0.129388	0.125359	0.586142	0.176039	0.459731	0.353466	0.265287	0.463872	0.286668	0.513995	0.146826	1.18297	0.956731	0.730308	0.861988	1.66093	0.996655	0.462734
LOC106501962	0.281066	0.41215	0.854634	0.164164	0.420159	0.570416	0.539583	0.441518	0.78012	0.313395	0.234316	0.670518	1.55147	2.61416	0.606761	0	0	0	0.037205	0.055957	0.068829	0	0	1.44001	0.124747	0.210831	0.248427	0.220973	0.301918	0.461817	0.096458	0.092716	0.047249	0.553359	0.286344	0	1.21939	0.587602	0.616006	0.878194	0.459656	0.375103	1.03791	0.456582	0.805815	1.29771	0.89266	0.47162	1.09605
SOWAHB	1.2261	1.04036	0.633983	1.1947	2.45424	2.53968	0.888768	0.411919	0.522484	0.659375	0.838241	1.32273	0.432103	0.248843	0.620976	0.334009	0.876294	0.556481	0.666757	1.05962	0.539099	0.80443	1.0198	0.644758	0.534594	0.542594	0.716091	0.568825	0.673024	1.08074	0.682035	0.964235	0.583977	0.554379	0.912654	0.459595	0.406528	0.16363	0	1.20583	1.49848	1.96465	2.52574	2.44283	2.15796	3.75311	2.14704	2.73531	2.48345
SLC39A4	0.521755	0	0.14177	0.084953	0.084267	0.290264	0.413063	0	0	0.154806	0.050262	0.195497	0.345166	0	0	0	0	0.206302	0.086886	0.07289	0	0	0.242831	0	0.02879	0.061832	0	0	0	0.182388	0.036633	0	0.11811	0.140401	0	0.345249	0.138649	0	0	0.281995	0.343351	0.160611	0.340562	0.292433	0.244902	0.522803	0.314428	0.327752	0.18607
KLHL34	0.090905	0.08368	0	0.015047	0.033549	0.060233	0.082891	0	0	0.035082	0.039352	0.060548	0	0.173635	0.071361	0	0	0	0.023318	0.027679	0.029562	0	0.139242	0.175244	0.050853	0.019513	0.034785	0	0	0	0.015138	0.015548	0.013968	0	0	0.081348	0.044828	0	0	0.04427	0.034026	0.015701	0.061719	0.043284	0.416795	0.03691	0.083231	0.066567	0.076274
LOC102187635	0	0	0	0.0575	0.121404	0.081385	0	0	0	0.08347	0.074375	0.021877	0	0	0	0	0	0	0.204723	0	0.080813	0	0	0.325904	0	0	0.050538	0	0	0	0.052331	0	0	0	0	0	0	0.357142	0	0.277308	0.251567	0.413012	0.371967	0.400833	0.305079	0.152615	0.102218	0.594224	0.069529
LOC108634001	0.281655	0	0.42999	0.051971	0.110034	0.060697	0.153279	0.203716	0.32719	0.037682	0.063323	0.180884	0.338903	0	0.28665	0.323242	0.222652	0.332026	0.031707	0.046091	0.01439	0.47993	0.165523	0	0.031588	0.017628	0.075413	0.263556	0.154212	0	0.016095	0.054672	0.025555	0	0	0.158602	0	0.328154	0.482013	0.187999	0.249429	0.422007	0.290816	0.274197	0.348795	0.658628	0.253256	0.431551	0.297025
IGDCC3	0	0	0	0.038116	0.068754	0.074356	0	0	0.110981	0.211095	0.080493	0.178975	0	0	0	0	0	0	0.073809	0.062937	0.107621	0.194892	0	0	0.136046	0.038967	0.068575	0	0	0	0.060216	0.07743	0.052549	0.111653	0	0.113786	0.088817	0	0	0.239701	0.280703	0.151271	0.092283	0.163059	0.228147	0.163197	0.221931	0.372873	0.228943
KLF14	0	0	0	0.08066	0.055296	0	0.219328	0	0	0	0.081964	0.012527	0	0	0	0	0	0.190557	0.029348	0.041569	0.047199	0.27192	0	0.227629	0.083485	0.147323	0.211564	0.233176	0	0.025701	0.076539	0.080218	0.101525	0.154502	0	0.198074	0	0	0	0.276886	0.407136	0.323964	0.43605	0.424518	0.266955	0.189062	0.108452	0.209182	0.391526
LOC108637668	0.759754	1.19006	0.440738	0.797658	0.287944	1.34163	0.832163	0.837281	0.420743	1.27394	0.370531	1.36118	1.34248	1.0656	0.90111	1.39689	0.49147	0.493143	0.46983	0.333136	0.418147	0.619679	0.338471	0.572552	0.458454	0.199516	0.992762	0.754682	0.063081	1.10815	0.689182	0.609062	0.860227	1.23151	0.091721	1.05265	0.414347	2.10697	0.648984	3.21649	0.602044	0.376259	8.73319	3.28219	2.04903	8.34362	0.877436	2.21283	4.00551
LOC102191373	0.772421	0.958057	1.33739	0.231479	0.293783	0.454951	1.79362	1.74339	1.86911	0.26669	0.241943	0.583869	1.26515	0.983038	1.06193	1.18393	1.13001	2.107	0.07353	0.263841	0.35342	0.57024	0.9188	1.16155	0.124933	0.179181	0.389316	0.95613	1.51379	1.78445	0.248161	0.221096	0.307584	1.05182	2.01184	1.40884	0.493641	0.736637	0.421125	0.417638	0.51823	0.15294	0.690304	1.02094	0.963761	0.791638	0.581767	0.574681	0.608322
LOC102171180	0.156242	0	0	0.084859	0.142151	0.190647	0.69473	0.357679	0.475357	0.211848	0.198052	0.161027	0	0.170979	0.356385	0	0	0	0.035155	0.032046	0.074659	0.198614	0	0	0.019025	0.053629	0.100113	0.329669	0.168934	0	0.062778	0.051957	0.024936	0	0	0	0.280103	0	0	0.301989	0.240255	0.130373	0.281838	0.211467	0.285239	0.268873	0.283973	0.417492	0.181942
LOC108634317	0	0	0	0.066307	0.014029	0.02807	0.328232	0	0	0	0.047419	0	0	0	0	0	0	0	0.081718	0.038562	0	0	0	0	0.120824	0	0.026971	0	0	0	0	0.030722	0	0	0	0	0	0.170883	0	0.02372	0	0	0.040886	0.099128	0	0	0.056021	0	0.0454
LOC102177969	0	0	0.370869	0.033249	0.060628	0.102259	0	0	0	0.112547	0	0.114885	0	0.274336	0	0	0	0	0	0	0	0	0	0	0.045701	0	0	0	0	0	0	0	0	0	0	0	0	0	0	0.118378	0.04008	0	0.386846	0.110852	0.085509	0.35838	0.161605	0.175629	0.095989
FOXG1	0.050402	0	0	0.091848	0.085003	0.04928	0.098244	0	0	0.030332	0.039211	0.075682	0	0.093414	0	0	0.163871	0	0	0.005995	0.028599	0	0	0	0.011867	0.01107	0.031052	0	0.098983	0	0.085467	0.012759	0.015292	0.072593	0.160775	0.076827	0.057094	0	0.153346	0.126969	0.070469	0.042509	0.089404	0.150077	0.070694	0.115897	0.083711	0.117067	0.089806
LOC108637865	0	0	0	0.02494	0	0	0	0	0	0	0	0	0	0	0	0	0	0	0	0	0	0	0	0	0	0	0	0	0	0	0	0	0	0	0	0	0	0	0	0.032338	0.157912	0.122856	0	0	0.047156	0.066357	0.059601	0.014249	0
LOC108634846	39.6435	40.8082	40.7722	34.3546	37.7014	38.6775	53.7454	52.4522	53.5716	36.9989	44.0829	28.4897	15.0547	17.1148	16.0771	19.8826	19.2265	18.3074	49.6068	59.353	41.6844	12.3611	13.3759	13.0466	50.9953	50.8944	44.433	25.4455	25.6342	25.7645	59.3139	40.9444	59.2928	37.5413	38.6119	37.8807	70.9097	72.7906	71.4932	19.8404	42.6811	23.4673	70.5956	31.499	34.6419	49.8564	37.8436	18.3684	41.383
MYRF	0	0	0	0.015638	0.006869	0	0	0	0	0	0	0.014437	0	0	0	0	0	0	0.049678	0.01134	0	0.092279	0.062161	0	0	0.017381	0	0.078347	0.045851	0	0.084648	0	0.022716	0	0	0	0	0	0	0.054694	0.070634	0.071074	0	0	0.020325	0	0	0.011447	0.03379
CITED1	0	0.524779	0	0.124478	0.455623	0.703882	0.733847	0.987098	0.409045	0.621061	0.272207	0.316834	0.737157	0.64747	0	0	0	0	0.170186	0.183089	0.674355	0	0	0.673021	0.14209	0.048163	0.236702	0.223591	0.425782	0.9715	0.132316	0.206206	0.070223	0.48944	0	0	0.387564	0.427	0	0.244363	0.15927	0.012019	0.539545	0.265695	0.356509	0.479438	0.193809	0.421754	0.506874
CUNH9orf172	0.800669	0.86742	0.750143	0.195461	0.686005	0.76433	0.958574	1.15949	0.592994	0.744306	0.320277	0.704409	1.05752	0.795965	0.633108	0.312384	0.439735	0.372388	0.307461	0.242034	0.262174	0.43163	0.799426	0.312741	0.24352	0.168445	0.415901	0.487793	0.480569	0.591847	0.308924	0.249374	0.338356	0.46335	0.300748	0.404731	0.405348	0.239569	0.393514	2.3544	1.6761	1.73229	3.84096	3.46414	1.97068	5.94707	2.77342	2.23877	3.91896
CFAP46	0	0	0	0.009401	0	0.028051	0	0	0	0.011158	0.02278	0.074938	0	0	0	0.078202	0	0	0.013797	0.010657	0	0.049091	0	0	0.014007	0.003664	0	0	0	0.040751	0	0.022154	0.031114	0	0	0.039157	0	0	0	0.032248	0.028177	0.059169	0.059124	0.044399	0.022381	0.06505	0.046284	0.020717	0.065
NFATC4	9.62015	10.0711	8.72268	4.99888	9.31979	8.71538	11.7854	12.0173	12.1224	13.6576	7.00364	9.35298	15.5243	14.1269	12.4071	7.27644	6.80835	6.82565	3.03868	3.20448	4.47418	3.85688	4.48207	3.91842	2.56443	1.73483	3.40699	4.90297	3.66694	3.64754	2.39512	2.77453	2.42471	4.30195	4.7251	3.63555	6.06581	5.1357	5.73782	23.1201	15.9728	18.6972	28.6908	35.0104	29.8193	37.2015	34.1011	37.507	19.4956
SCUBE1	0.297085	0.212488	0.369048	0.32936	0.205142	0.147916	0.387572	0.309564	0.288938	0.560665	0.267677	0.355181	0.152726	0.244788	0.064635	0.292357	0.256437	0.204806	0.071155	0.034197	0.094866	0.086892	0	0.103202	0.042272	0.05772	0.019811	0.0985	0.042534	0	0.081553	0.074157	0.032242	0.079675	0	0	0.110735	0	0.114137	0.36638	0.175363	0.13277	0.502461	1.17979	0.246856	0.489559	0.65455	0.398704	0.68278
CLCNKA	0	0	0	0.017035	0	0.009768	0.064767	0	0	0.015058	0.010699	0	0	0	0	0	0	0	0	0.031751	0	0	0	0	0	0.008814	0.006158	0	0	0	0	0.017005	0.011006	0.128896	0	0	0	0	0	0.041367	0.010237	0.023072	0	0.012199	0.055967	0.045944	0.07469	0.011234	0.028895
SPRY3	0	0	0.115931	0.063417	0.087791	0.046199	0.156102	0.118801	0.131402	0.209012	0.214874	0.098257	0.06319	0	0	0	0.254087	0	0.087689	0.161315	0.097918	0	0.178528	0.116508	0.129423	0.095644	0.061724	0.071678	0	0	0.075164	0.15189	0.077753	0.109063	0	0.23897	0.179821	0.084172	0.127015	0.067535	0.076683	0.08502	0.070518	0.114147	0.053972	0.032665	0.072717	0.100263	0.060219
AADACL3	2.67234	3.01057	3.4348	1.30889	1.79343	2.59055	7.19413	7.83711	9.62348	6.45994	7.73578	2.58293	4.61763	6.7678	6.41125	9.89852	6.97409	8.5728	10.0309	5.59386	15.3005	3.78116	3.89331	5.08849	7.33717	4.65952	10.7846	1.04259	1.55332	2.10262	2.06293	2.71883	6.70494	1.7957	1.44728	2.87884	5.49093	4.70395	5.49419	1.67176	6.43271	5.52095	1.39325	1.37845	1.78058	3.39073	4.19736	1.65393	7.06533
DEPDC1B	0.163248	0.134334	0.531383	0.98962	0.409319	0.391618	1.4115	1.3611	1.35773	0.951378	1.24262	1.06572	0.871133	0.814975	0.88003	1.23837	1.28195	1.0695	1.76638	1.57504	2.14186	2.71906	2.22707	2.85205	1.86372	1.74703	1.7731	2.03669	1.8115	2.43438	1.68425	1.07462	1.97365	3.57185	2.78804	1.55374	1.45105	0.847401	1.42893	0.975607	1.06859	1.04556	0.386971	0.812024	0.528364	0.57787	0.596126	0.487644	0.916943
XDH	1.37265	1.35338	1.44901	1.04318	1.15064	0.480806	3.60313	3.11221	3.1527	1.61494	3.05877	0.824602	1.82987	2.16908	1.99712	2.23193	2.72257	2.9396	3.07442	3.66112	3.44506	2.78525	3.8816	2.93672	3.04937	4.3086	2.96999	3.4728	3.22485	3.93786	3.74276	3.77716	3.73375	3.26879	3.19836	3.31189	1.5937	1.71016	1.77297	1.84117	2.31268	4.32542	1.16811	1.27576	1.23398	1.0311	2.20989	1.5585	2.088
NDC80	2.21871	1.6977	1.53942	1.79292	1.61026	1.34466	5.35757	3.65463	3.89403	3.87722	4.21611	2.67314	1.2494	2.05197	1.64796	4.29192	2.73678	2.281	4.38959	5.1343	4.02777	5.44973	6.42597	6.36313	4.52944	4.87074	2.76532	4.89127	5.31442	3.8217	3.38721	4.15074	4.0891	6.22093	5.40543	4.72227	1.78214	2.78055	1.44694	2.34006	2.45815	2.03653	1.19599	1.32829	1.38327	1.37949	1.23439	1.63226	2.08644
LOC102185708	0.29567	1.11878	0.133514	0.137487	0.38902	0.046617	0	0.696912	1.15177	0.054767	0.530208	0.236097	0.669481	0.996627	1.60387	1.27574	0.937398	1.37428	0.349476	0.579263	0.919213	2.38936	2.49979	2.16554	0.95747	1.64149	0.627542	2.70583	1.92595	1.84918	1.59547	1.5923	1.47215	2.34446	2.05891	2.24914	1.79426	2.37056	2.03603	3.2525	0.460616	0.887616	0.619568	0.430765	0.434749	0.219576	0.193153	0.36544	0.678585
FOXE1	1.83422	1.62373	2.08726	4.24799	2.26258	0.704118	3.79115	4.6209	3.20127	2.84887	6.04227	2.35747	2.8565	3.71744	2.95807	3.60561	4.54244	3.89022	7.70657	10.728	7.70441	8.06738	7.83092	8.94482	9.43499	12.5277	6.81702	9.32632	8.72058	7.2398	9.47884	7.45426	9.56157	10.1668	8.1561	8.20348	6.78589	7.19274	7.19753	11.4302	10.0528	6.39602	4.42234	3.31092	2.19561	3.49826	3.26201	2.17617	7.32355
LZTS1	1.88924	1.22174	1.83435	2.68103	3.67338	1.78178	3.93969	4.32864	4.75502	3.67368	7.00734	3.9149	3.66384	2.94275	3.01847	5.64352	5.84549	5.60751	6.25366	10.4575	7.87084	8.59198	9.8111	8.88797	8.30807	11.8833	7.49922	9.76783	10.4211	9.7443	8.50015	8.5716	9.30103	7.60002	7.34491	7.47425	4.54327	4.30457	3.68835	7.43344	6.98183	5.29361	2.93947	3.79951	2.75622	3.41556	4.0231	2.6849	5.97762
LOC102180517	2.25757	2.15863	2.2407	2.06517	3.86508	3.34254	4.76705	2.75381	3.34485	3.81833	2.04718	2.8949	5.78308	4.19523	3.81535	2.82927	2.69439	2.53469	1.56303	8.0213	4.79589	2.25959	2.56837	2.39143	2.17237	9.93836	5.74147	8.05995	5.55632	6.59602	1.59087	6.57121	9.62	8.63352	10.7221	12.4556	8.38351	10.7543	11.3302	8.98674	15.1943	7.72377	6.57164	3.08862	15.3957	6.61987	4.21128	4.43605	8.41606
ERCC6L	0.41175	0.197735	0.317454	0.540044	0.476072	0.351034	0.464454	0.574638	0.8276	1.01433	1.02423	0.661927	0.269911	0.13666	0.376372	0.90608	0.845531	1.10062	0.942233	1.03832	0.936015	0.661038	0.902543	0.947571	0.833293	1.1904	0.905408	1.68704	1.4291	1.07089	0.794364	0.766454	1.01407	1.10817	0.791314	0.967333	0.711673	0.219951	1.02601	0.566021	0.612586	0.516041	0.189762	0.512327	0.37109	0.352676	0.452211	0.501208	0.476465
PTCH2	3.11431	3.11906	4.33717	4.2803	2.8521	2.13283	6.77777	8.21801	6.20174	13.2292	9.20103	6.20947	6.17003	5.75192	6.1998	7.87916	7.79363	7.70627	12.1154	20.8982	14.7374	17.3649	19.9974	18.9626	14.7255	17.2957	14.6956	18.5493	20.766	19.1887	16.4449	15.0504	16.6282	17.0621	14.2548	16.1459	11.9495	12.78	12.5652	33.9246	23.8189	17.6002	4.79954	6.36482	5.16749	7.28172	7.83578	7.72296	10.7335
SHH	0.172377	0.347854	0.309961	0.685951	0.802099	0.314902	1.21823	0.665756	0.793441	1.21768	1.36881	0.934171	0.411141	0.379524	0.830829	0.490368	0.474574	0.501199	1.15255	2.06031	2.16684	0.791167	1.21563	1.65751	1.62008	2.3211	1.28109	1.56964	1.48914	1.32221	1.69962	1.82264	1.90264	0.801047	1.55762	2.73875	0.51402	0.893511	1.0808	3.26544	2.23094	1.52293	0.929129	1.06631	0.896468	0.73974	1.18901	0.768033	1.17102
LCN2	6.35536	9.00064	4.75778	4.38681	5.76898	2.38584	6.48921	5.12472	6.2404	5.85048	9.29604	6.02682	4.07989	4.01466	2.23223	1.79842	2.66803	1.14715	38.0224	65.7364	36.6286	18.1132	19.3549	16.4141	40.084	56.4479	26.4553	19.0275	19.276	21.6577	32.904	39.4916	45.2066	33.0116	27.6854	25.8368	43.484	39.0356	33.1814	37.8945	34.2149	12.0423	2.92992	1.79865	0.601867	2.51092	0.834414	1.02172	2.55896
FABP7	7.57088	6.36869	4.6617	4.64825	4.00767	3.65372	9.15742	10.1832	10.41	5.43638	14.8937	3.77286	8.66307	7.45951	8.11557	5.13566	7.75254	7.37377	24.5241	31.0508	24.0744	19.1737	23.3024	24.1934	28.88	23.9844	15.0105	16.0267	16.7679	20.7029	21.8879	12.8843	19.6929	24.0529	28.1488	21.938	18.8519	16.4484	15.0243	16.9527	16.1807	15.1249	5.70155	7.53607	12.4169	2.15987	8.49332	9.13946	4.08274
MPPED1	0	0.242146	0	0.271625	0.16431	0.13174	1.10796	0.593641	0.728079	0.313842	1.09824	0.345619	0.500034	0.528038	0.20178	0.470855	0.713179	0.296309	1.22351	1.29241	1.20259	1.7572	1.48957	1.25594	0.676914	0.905932	0.540857	0.836404	1.46418	1.06381	0.807892	0.674742	0.585185	0.696706	0.973408	0.804678	0.582646	1.57089	0.753505	2.13326	2.60489	1.53093	0.304595	0.394341	0.329368	0.247669	0.339367	0.336003	0.720304
CASQ2	0.274165	0.590617	0.46808	0.527978	0.284572	0.319746	1.09104	0.800173	0.611143	0.406542	1.44421	0.434833	0.554495	0.424276	0.423386	0.373936	0.851964	1.02796	2.39795	3.39685	3.63585	4.8777	4.14086	4.10568	4.27524	4.43574	2.16211	5.47875	5.08929	4.45702	2.92304	2.71611	1.9506	3.37147	4.0816	3.55322	3.85069	2.39748	3.39135	2.87586	3.69883	2.50429	0.374432	0.524013	0.364841	0.391388	0.499331	0.469928	0.660522
LOC102182181	7.03485	9.03947	6.42204	6.26738	6.62265	2.90324	16.2048	16.7101	20.9217	9.72333	13.4049	9.69265	4.18926	8.66946	7.80726	15.6365	9.59903	12.3432	15.9309	31.7572	9.21529	14.0458	14.3747	16.8538	20.5476	36.0894	10.993	27.3643	16.4283	19.8867	21.5295	28.753	23.7128	29.7898	30.6392	25.9759	20.0388	22.2986	29.7321	7.46058	5.81259	3.41194	4.27158	2.93579	3.95041	2.87489	3.12768	2.83487	6.95512
CNDP1	0.747584	1.06251	1.77186	1.12812	2.14302	0.650708	2.02528	3.64203	2.76498	1.57165	3.36305	0.495408	2.05107	2.23202	2.35016	2.78692	3.60733	3.57312	6.92816	6.7955	1.58233	4.33574	3.7507	4.14128	6.83983	7.75788	0.78091	5.49213	4.26548	4.03622	6.57332	4.03447	1.46796	7.38192	6.13736	6.88775	3.63217	4.99403	4.91991	2.81429	3.18224	2.02059	2.75179	1.44252	0.994222	2.18572	1.48618	0.891584	3.85613
SLC27A6	0	0.119317	0	0.475733	0.19615	0.181446	0.348026	0.721962	0.486307	0.434991	1.12858	0.299874	0.446631	0.289549	0.913412	0.308605	0.991526	0.589116	1.36026	1.8134	1.32741	2.54252	2.35134	1.83326	1.15808	1.89755	0.850599	2.43106	2.32268	1.54386	1.11325	1.80316	1.18493	1.76002	1.54187	0.940269	1.04301	0.994667	1.1124	1.37542	1.88423	1.88298	0.11383	0.258562	0.326058	0.160084	0.312133	0.252321	0.533481
FAM49A	4.08058	4.60411	3.62551	5.0343	5.4886	1.96518	5.31872	5.37197	4.60802	1.91968	11.3818	3.68621	4.84684	7.77217	6.17205	10.0345	9.94376	11.8699	12.6945	12.6128	14.1238	22.3358	23.692	20.8188	16.926	26.4273	11.4742	23.1801	23.3739	22.4661	17.5054	17.0114	17.3581	18.2905	23.5981	21.2762	13.3442	15.4399	10.9519	12.6163	9.26722	8.59982	5.5124	5.71917	6.52225	3.96984	6.41935	5.2651	8.24811
GNG4	4.74534	5.31324	4.65601	10.722	9.15353	2.7539	10.6396	8.72662	9.52214	4.90027	27.1398	7.46809	7.51875	7.02561	7.76563	13.9802	13.3849	13.5691	25.5828	25.4316	35.2305	31.6542	29.1682	31.1736	33.0296	43.3039	24.7397	31.8986	29.5726	30.6296	35.2314	34.4168	35.5028	26.9413	27.5086	26.8048	18.448	17.2144	14.773	18.1387	17.3444	13.8442	8.34034	9.20519	7.05796	5.28138	9.1675	6.69456	8.71949
DIO3	3.88942	4.46211	5.16016	3.4476	3.67395	0.788325	11.0961	8.92531	10.2633	2.15936	11.765	3.16898	9.07623	10.3581	8.60335	8.32419	9.49408	8.2387	14.5593	15.8804	13.0947	11.0286	12.3072	12.5311	14.7427	17.9816	8.0385	14.7508	14.0244	14.053	10.7326	9.06165	8.64936	13.2375	12.492	17.3174	13.6623	11.5596	12.9002	19.8832	20.7036	10.2301	9.64647	6.38198	4.99533	8.44548	6.3452	6.32742	13.4765
TMC7	0.72901	1.04062	0.903851	1.59789	1.15797	1.14217	1.11465	1.48463	1.35778	1.43739	2.05983	1.52318	0.980241	0.651942	0.707357	1.53668	1.99618	2.36398	3.06931	3.23645	3.59704	4.57785	4.10524	3.68954	3.4248	3.49932	3.70584	5.12212	4.34477	3.64575	4.48713	3.35783	4.34441	3.03307	3.14363	2.85174	1.31061	1.83398	1.76437	2.70199	3.33111	2.58798	0.803251	0.957665	1.08811	0.910738	1.43239	1.08446	2.06549
ARL15	3.25356	3.16827	3.9508	6.00047	5.20516	4.50446	4.96497	4.75979	5.26141	6.16652	9.64322	8.40626	3.08052	3.5597	3.12043	8.14222	7.49928	6.68156	12.4634	16.2042	12.9832	13.81	13.9195	14.0178	14.5056	15.5223	11.8678	17.3722	15.7687	17.197	15.2719	14.3563	16.1676	14.8386	14.7445	16.8154	9.30846	8.85098	12.0627	6.30641	6.50981	5.5975	3.36543	3.57228	4.61137	3.13192	4.11934	3.96731	5.77544
RET	3.42088	2.69027	2.67138	5.39037	5.65187	2.49026	6.65051	6.46048	5.3167	3.27079	10.6628	4.2214	3.819	4.24369	4.71477	7.47805	7.59753	7.10471	12.329	21.2057	15.0152	14.9969	15.4505	12.6008	13.7128	24.914	16.085	17.8596	17.6259	19.7414	14.3178	17.8818	17.259	14.8753	16.1196	15.54	10.2778	10.6474	9.84849	26.3602	25.0679	19.463	7.52117	8.48052	5.72216	6.90752	8.48285	5.38309	15.5818
RNF180	0.734852	0.576278	0.867955	1.81316	1.12749	0.65326	1.4086	1.03375	2.09184	1.27021	3.19267	1.54615	0.864509	0.893011	1.22532	3.14427	2.16122	3.782	4.15569	4.06401	4.81843	3.69601	5.45098	6.27636	5.68301	7.61886	3.30431	4.92314	4.70535	4.57898	6.00237	4.16452	5.26406	3.68321	4.4532	6.10915	1.65517	1.94231	1.78304	2.95338	2.85882	1.78466	1.20929	1.49486	1.72639	0.627706	1.59887	1.25136	2.18901
C16H1orf158	0.229456	0.436354	0.107179	0.069381	0.035519	0.102684	0.410196	0.854007	0.403103	0.151089	0.161772	0.129356	0.545881	0.897096	0.500553	0.140588	0.533476	0.443595	0.087554	0.131849	0.251016	0.061245	0.091507	0.501711	0.065829	0.043357	0.292941	0	0.092325	0	0.057958	0.045909	0.191951	0.169853	0.159434	0	0	0.246468	0.412945	0.114974	0.277648	0.191225	0.105809	0.099935	0.154747	0.163699	0.292165	0.056633	0.227436
SLC39A10	3.16064	3.76762	3.45458	10.0397	8.92594	4.67792	7.31792	4.75685	6.31177	10.5325	25.7031	11.7427	2.52162	2.12574	2.11725	14.237	13.9758	12.4289	20.6682	27.29	29.4539	37.104	38.9948	37.7114	25.3181	38.0366	21.0376	36.9574	34.5157	39.4428	25.7063	21.0374	25.4823	25.4067	25.4869	26.4919	5.79907	5.71488	5.8292	21.134	21.2997	13.8511	4.66787	8.40687	11.3865	5.42786	12.43	8.64333	18.3253
GJA1	72.1737	71.6498	69.362	151.351	150.825	37.5821	100.97	101.238	104.24	85.9515	288.296	125.931	74.5562	71.2747	72.3201	250.311	242.437	239.899	354.665	461.355	424.474	374.894	375.678	376.85	454.034	660.139	381.383	420.194	417.15	422.888	537.827	464.437	467.203	419.531	424.747	433.001	175.476	172.412	173.504	249.296	290.888	228.719	136.645	138.066	139.859	106.595	158.876	106.879	219.842
APCDD1L	1.75558	1.94222	1.94829	4.02146	3.05556	0.300412	5.06109	3.70544	3.12498	2.40761	8.66182	3.41191	2.13065	2.30938	2.0612	4.72627	4.957	5.57121	5.13176	9.39889	8.66337	7.85633	7.27133	7.65141	6.47227	13.7222	7.06943	9.568	7.90968	8.23481	8.63199	10.3956	10.7473	7.36657	7.25399	7.49325	4.33225	3.86691	4.52112	9.58185	6.98099	4.93036	3.21932	4.14044	3.16227	3.46163	3.54076	3.37363	7.15796
LOC108636057	1.1704	0.972541	0.319086	0.225988	0.199473	0.054818	0.905424	0.596991	0.784752	0	0.615976	0.037978	0.495098	0.986064	1.0362	1.16705	1.70733	1.28308	1.22596	0.642176	0.955891	2.81905	3.07498	1.95301	1.45513	2.03712	0.786858	0.696636	0.805166	2.05769	1.63933	1.13013	1.40518	1.84093	1.10546	2.45432	1.96671	1.21964	1.44495	1.42742	0.417469	0.367466	0.825967	0.507986	0.471979	0.889736	0.693012	0.186861	0.308176
EDN2	1.60454	0.404621	1.7474	1.97717	1.05696	1.41229	4.48152	2.82347	3.7553	1.68568	4.40789	1.83133	6.0153	6.03446	7.03103	4.17399	3.94404	3.13434	8.56471	10.3275	6.8823	5.52883	6.09011	4.54634	7.21042	9.23508	5.975	7.1756	5.76464	8.79402	7.98746	8.60111	7.12089	7.9489	8.41986	9.01053	6.91166	9.57703	8.48161	10.3931	5.97305	6.33352	1.98718	2.43507	1.71115	1.21442	1.40222	1.35037	3.47422
LOC102168573	50.1764	48.8542	47.7819	49.812	30.7061	4.12139	74.1467	81.0426	83.2199	17.3021	92.2715	41.2715	86.3975	93.2293	85.5561	136.016	129.902	127.815	97.6133	135.032	149.572	194.178	183.596	188.479	139.91	172.777	127.414	201.924	199.918	191.408	148.552	125.789	176.179	237.76	240.574	223.703	170.647	157.908	162.672	86.252	53.4129	44.3962	67.4241	51.301	36.4881	36.6542	50.353	33.7419	57.9676
LOC102176870	1.27534	1.03321	0.794713	1.8651	1.07308	0.156206	2.67238	2.41135	3.34984	0.67707	4.25693	1.39493	1.78185	1.04679	1.35857	6.25314	4.60917	5.4149	6.61609	2.95866	10.5812	10.2358	10.1215	10.6045	7.06611	11.0923	9.35776	14.2629	12.4421	11.4519	8.47827	7.60098	13.4147	10.8032	9.10446	8.10919	2.4064	2.90399	3.3495	7.90888	5.87803	7.50719	2.02819	2.788	1.48206	2.0046	2.79485	1.72232	5.39222
LOC102184282	0.842673	0.609922	0.618083	1.20157	0.626005	0.370337	1.09113	1.43209	1.53984	0.488967	1.37191	0.511961	1.16387	0.776838	1.72636	1.71524	1.47583	1.40979	1.77438	3.50722	2.40402	4.07841	4.5757	5.03819	2.62774	3.08614	3.13171	4.20764	6.00802	5.16172	4.24021	4.3445	3.30573	4.79809	6.5312	4.49285	1.84612	1.45766	2.13334	2.99087	2.72399	3.1124	0.59218	1.32286	0.881707	0.399245	1.50735	0.465722	1.81885
LOC102182550	0.584126	0.795749	0	0.332648	0.579487	0.150004	0	0.235808	0.232827	0	0.495486	0.145991	0.466228	0	0.878153	0.780436	0.408355	0	0.638075	0.584796	0.559384	1.06165	2.18838	1.49326	1.13793	1.4534	0.776974	2.33277	1.13856	0.379456	0.852918	0.773199	1.15679	0	0.833621	0.952258	0	0.55635	0.644968	0.627707	0.504054	0.583385	0.37249	0.313549	0.26395	0.285695	0.237779	0.262907	0.856828
LOC102185739	0.713406	0.975239	0.746777	1.80901	2.49014	1.52121	1.36573	2.09738	1.44381	0.639815	2.07267	1.35184	1.63636	1.4987	1.87346	1.33432	1.65598	2.08605	3.10684	5.5262	4.52752	3.92406	3.82528	3.34884	4.56388	6.14618	4.87355	5.07974	4.76308	4.21212	6.14482	6.25824	5.01592	4.17334	3.64307	3.95137	2.18572	2.52833	2.19103	3.76752	2.37053	3.28684	2.02169	1.58505	0.945483	1.3964	1.2686	1.18472	2.76298
LOC102176361	0	0	0	0.047907	0.039969	0.116681	0	0	0	0.059005	0	0.034803	0.365073	0	0	0	0	0	0.150175	0.236827	0.207033	0.69839	0	0	0.133145	0.187265	0.174647	0	0	0.218733	0.159541	0.040674	0.205824	0.169378	0	0.323947	0	0.295963	0	0.116916	0.150679	0.082647	0	0.021844	0.03026	0	0.047596	0	0.032441
SLC7A8	4.68039	4.1181	5.18253	18.145	10.6491	5.31836	10.0745	8.96114	10.1509	4.53685	23.6036	7.09006	8.50539	8.63715	8.97684	16.8617	15.2385	15.7793	32.1671	39.7921	38.4264	28.2731	29.4391	29.4316	43.007	57.5159	42.4508	39.1731	33.6417	34.3677	47.5862	42.9534	44.2398	36.0041	40.9171	37.159	22.8338	22.4876	23.731	35.4976	30.0393	27.9342	13.9725	14.5853	9.0738	14.7712	14.4952	8.26045	28.2559
TNN	0.208625	0.625409	0.629365	0.746615	0.696379	0.377626	1.04086	1.308	0.920587	1.0248	2.59378	0.754098	0.684558	0.903957	1.13349	2.59562	2.12379	2.54197	1.65229	1.05147	3.1511	5.14081	5.84753	5.72283	4.39651	2.92573	2.97312	5.74167	6.13165	5.28574	2.62599	1.46452	1.44697	2.7718	3.71503	3.53219	1.48684	1.26874	1.8788	3.5302	2.99838	4.54354	0.875819	1.18057	1.0355	0.794185	1.46868	0.889715	1.48891
FAM167A	1.42008	1.22695	1.43737	4.07721	2.39261	0.921233	2.81152	3.08704	3.35269	2.19816	4.28754	1.88111	3.3586	3.30385	2.80839	5.61394	6.90549	6.40383	9.03096	6.96014	8.96444	7.82109	9.60026	8.79568	10.4042	11.5739	7.76774	12.6357	12.016	10.8798	13.0008	9.30276	12.1703	11.8693	9.22484	9.50991	8.47062	7.39283	6.75403	5.75094	7.12735	5.59131	3.20806	3.92259	2.72345	3.39514	4.4927	1.97943	4.55795
SYN1	1.8043	1.52737	1.62309	2.40874	1.97741	1.32793	2.16778	2.60718	1.32686	2.66302	4.12355	2.08723	2.15573	3.21673	2.64817	2.97988	3.31362	2.81754	8.34332	10.6182	8.32094	4.17121	3.38493	5.46052	9.98966	9.83223	9.06551	4.96229	5.26812	4.26474	9.63796	8.56762	9.49132	4.87757	6.13866	3.45072	4.87815	4.51841	4.2281	4.76403	5.10087	3.96546	1.24327	1.21495	1.62314	1.99594	1.22737	1.36892	2.36165
BMP8A	0.856384	1.03825	0.748284	0.929904	0.62148	0.159698	1.20379	1.61369	1.31851	0.386539	1.82401	0.505592	1.42497	1.31447	1.57691	1.45976	2.80335	1.73153	2.38657	1.7189	1.96827	4.88471	5.48839	5.14093	2.71822	4.1472	2.02318	5.25561	5.46676	5.18839	3.38525	3.44739	3.05423	6.23754	5.35587	5.71314	2.8207	2.92315	2.9193	5.26778	2.87503	2.35683	1.5767	1.60305	2.15947	1.54697	1.46304	1.67829	3.09034
LOC102185633	0.278952	0	0	0.104834	0.047752	0.070513	0	0	0	0	0.154835	0.028742	0	0	0	0	0	0	0.066209	0.28026	0.157148	0.799187	0	1.37293	0.082464	0.407089	0.110445	0.300944	0.150729	0.683601	0.148526	0.22932	0.13334	0	0	0.425591	0.296395	0	0	0.050466	0.255058	0.353688	0.079429	0.05096	0	0.118343	0.041242	0.065095	0.205069
CUX2	0	0	0	0.307573	0.058821	0.075374	0.332856	0.167775	0.185952	0.081808	0.219353	0.065678	0.045275	0.034516	0	0.264056	0.08982	0.166198	0.882064	1.42751	0.455359	0.826208	0.790901	0.889176	1.47941	1.97593	1.23205	2.26803	1.68466	1.47443	1.56656	1.60392	1.50896	1.38219	2.07977	1.45639	0.911171	0.707434	0.858581	3.41169	1.32967	2.19861	0.044798	0.219415	0.145996	0.090959	0.199988	0.021111	0.511596
KRT26	16.8865	18.5854	19.1623	33.9095	21.4125	2.08192	27.6935	26.9585	22.4182	7.0915	73.0595	13.8328	25.0731	25.1179	28.9999	58.6594	52.489	56.386	93.9907	43.8367	114.279	134.803	132.171	136.339	113.948	145.098	107.199	121.783	129.269	135.513	126.636	129.345	139.6	131.939	125.51	140.136	79.4484	78.1871	78.3028	62.9499	52.9875	50.0106	31.5979	26.1419	20.3034	18.336	21.6971	16.0089	30.0339
PLEKHS1	0.14799	0	0	0.069922	0.153067	0.163204	0.121391	0	0	0.029521	0	0.02291	0	0.118958	0.12072	0.194018	0.380346	0.369449	0.164769	0.273139	0.086622	0.46565	0.586855	0.493338	0.306995	0.26272	0.12585	0.750052	0.619763	0.666704	0.149518	0.126377	0.162218	0.563298	0.613918	0.258451	0.314415	0.126083	0	1.07217	0.541	0.023096	0.051773	0.117289	0.018963	0.086927	0.029007	0.039918	0.117996
LOC102177517	64.8132	65.7606	69.5094	131.745	83.374	11.1936	91.5202	87.987	90.1066	29.3109	262.37	52.4563	116.78	107.448	116.926	159.182	160.718	161.646	341.96	284.93	390.118	288.86	293.707	291.956	451.237	478.76	368.303	336.518	331.805	320.21	530.209	443.697	469.592	341.257	335.871	334.289	339.208	338.7	336.951	225.349	161.725	162.742	118.713	81.4597	43.7423	72.9159	57.1187	41.288	113.53
LOC102176522	16.0107	14.0845	15.4134	49.0257	53.1802	4.63019	47.7028	42.245	48.528	17.9821	128.053	42.8007	34.9816	32.8231	33.9904	85.1149	83.6368	81.3398	82.1566	134.175	142.78	107.365	109.587	110.365	119.118	222.023	120.095	109.041	108.333	113.358	118.83	150.318	157.14	110.68	109.062	106.542	55.6469	56.3365	58.9156	44.8202	46.6394	38.4348	36.6436	31.5402	22.7065	24.1225	31.4909	23.0689	48.0286
PIPOX	0	0.165026	0	0.109292	0.038425	0.037307	0.245815	0	0.110117	0.118704	0.046879	0.116462	0.180593	0.256551	0	0	0.333593	0.393286	0.691729	0.634234	0.481993	0.483102	0.442944	0.192197	0.975966	0.281192	0.507512	0.966464	0.416719	1.08679	0.956108	0.303783	0.578498	0.734844	1.12213	1.16609	0.812501	0.331267	0.593086	0.865043	0.341825	0.409828	0.226384	0.125047	0.017598	0.341074	0.146498	0	0.523755
LOC108638274	2.23924	1.39246	1.50243	2.73604	1.32833	0.692957	1.72096	1.69362	2.04388	0.245992	3.0652	1.10634	2.78667	3.81242	2.80397	4.77232	4.67543	3.47282	6.55633	2.86175	7.31105	5.71182	8.71148	7.52965	9.63489	8.77097	4.83617	8.4055	9.91792	8.54316	12.1892	7.58686	10.7598	10.9325	7.69687	11.0722	7.91431	8.3033	8.18768	4.3638	4.11488	4.46274	3.11783	1.53992	1.99437	1.90892	1.44018	1.15854	1.84722
GLDN	0.205412	0.148435	0.209242	0.819308	0.930119	0.335344	0.926322	0.65972	0.575064	0.580009	1.78811	0.933442	0.247597	0.205567	0.260685	0.956589	0.964684	1.38523	1.70033	2.53062	2.73014	2.25249	4.02349	3.6299	3.11625	5.40773	3.23962	3.08557	2.73681	3.05037	3.68822	3.93215	4.74859	3.21184	1.60515	2.14196	0.705754	0.886182	0.756492	1.62815	1.92912	1.8452	0.706021	0.991301	1.06068	0.617684	0.876338	0.719587	1.81226
FLRT1	0.675976	0.609888	0.584597	0.786916	0.886327	0.341562	1.08461	0.935553	1.0077	1.67956	2.65059	1.0853	0.86529	0.706341	0.595125	1.28139	1.36432	1.05306	1.474	2.32924	1.39892	1.83969	1.99381	1.25677	1.29099	2.04886	1.30633	1.50344	2.20333	1.84017	2.16131	2.71527	1.71202	1.50008	1.69355	2.03366	1.06751	1.0888	1.10626	4.82413	4.12613	2.92149	0.809001	1.11371	0.796896	1.06466	1.33811	0.839253	2.31712
UNC80	0	0.024584	0	0.019141	0.006217	0.011975	0	0.012046	0	0.005763	0.011019	0.006665	0.023237	0.046571	0	0	0.024644	0.020356	0.013346	0.007219	0.002086	0.174073	0.274317	0.229879	0.049621	0.035771	0.008606	0.230237	0.147553	0.236745	0.070962	0.020712	0.040985	0.185566	0.070252	0.167737	0.049067	0	0.124082	0.075415	0.096441	0.039196	0	0.007005	0	0	0.010757	0	0.057558
HKDC1	0.346335	0.438681	0.232657	1.16633	0.897554	0.191544	0.907684	1.36278	0.976727	0.362525	1.09879	0.763049	1.13684	0.796313	1.18686	1.94845	2.15922	1.69982	2.02348	3.09018	1.80931	3.61524	2.71573	2.36401	2.48818	3.4588	3.50269	3.88421	4.40696	4.31216	3.33172	4.70418	3.30302	4.69341	4.15203	2.9729	1.50515	1.1432	1.36071	2.43426	2.99791	2.18076	1.02274	1.15288	0.944291	0.980807	1.10585	0.518517	1.95664
LOC102182334	0.829098	0	0.54471	0.694889	0.788922	0.282052	1.05805	1.7486	1.1038	1.38515	2.07637	1.03461	0.669476	0	1.21053	1.81836	1.50515	1.0302	1.01668	2.15585	2.95907	3.81618	2.51119	2.42087	2.17676	2.02701	1.35788	2.7716	1.93725	2.69556	1.26055	1.51398	1.66898	2.36508	3.46979	3.53941	1.99646	2.66502	2.10885	1.896	1.54665	1.10782	1.07703	0.30092	0.520868	0.367604	0.665372	0.504607	1.61258
AARD	0	0	0.200015	0.271723	0.098322	0	0	0.305622	0	0.077312	0.696453	0.151115	0	0	0	0	0.713157	0	0.428586	1.11254	0.829971	0.504118	0	0.914062	0.896506	1.82838	0.930024	2.17545	0	1.21984	0.867738	0.697293	0.912945	1.1778	0.574715	0	0.653062	1.15415	0.33822	0.286457	0.308547	0.173254	0.310409	0.162813	0.102056	0.155196	0	0.145425	0.26527
LOC108638302	0.428216	0.258871	0.482369	1.1777	1.80593	0.139814	0.643166	0.578365	0.640837	0.019002	3.56	0.290901	1.90671	1.37527	1.54521	3.12891	2.34445	2.41547	1.60526	1.73762	3.22804	3.21428	3.66953	4.15742	5.04991	8.02029	3.86916	4.88029	5.43012	5.38321	6.50081	3.11853	5.95001	5.01577	5.11308	3.42119	2.2939	2.80157	2.07285	0.549508	0.955237	0.202128	0.423831	0.298321	0.782955	0.300885	0.427004	0.565258	0.627754
LOC102177258	38.3138	36.2703	40.9726	20.5207	20.2754	25.826	34.2383	34.4521	35.2394	22.0241	20.596	25.9958	34.7444	30.7194	30.028	34.6265	32.6168	34.546	89.1802	71.7905	69.0563	50.2343	55.3505	48.6401	94.0545	60.5055	81.2253	64.2182	68.767	69.8411	122.18	71.6119	98.6125	86.8712	85.5316	77.239	80.1398	78.911	75.3703	24.6929	40.3536	26.3068	18.0892	9.9287	9.01106	10.2148	10.6595	5.92138	14.6422
LOC102172755	7.06977	6.43902	7.57473	11.0653	9.975	1.82294	10.9831	13.2427	10.3312	0.288445	13.5352	2.23707	29.9294	33.4306	40.6517	68.1878	64.3903	65.2512	22.6278	8.40233	28.5206	60.515	63.1101	59.8658	42.6979	49.9806	21.0015	46.1611	45.6082	45.4715	32.8899	5.88191	15.1692	38.7639	40.6566	41.1768	30.0917	31.0159	32.0479	6.5314	7.46662	6.39891	6.56348	10.7231	16.5706	5.48865	13.7418	10.5832	8.27214
LOC106503586	0	0.403394	0	0.253157	0.263312	0.069294	0	0	0	0.203541	1.12879	0.359979	0	0	0.84357	0.395528	0.697314	0	0.890587	1.27626	1.11342	0.891841	0.877348	0.678706	1.0117	1.31643	0.943346	1.04287	1.00601	1.47933	1.03425	1.23755	0.544553	0.696666	0.530846	1.27152	0	0.687224	0.263445	0.961835	0.355472	0.391801	0.169366	0.377756	0.238319	0.255305	0.342636	0.290355	0.443398
ANGPTL5	0.176766	0	0	2.7448	0.268924	0.312382	0.706997	1.13856	1.10248	1.43645	2.10112	0.370634	1.37836	1.18173	0.749427	3.44175	2.39839	3.71136	1.8666	1.87902	1.41329	2.00469	2.14643	2.46326	2.10877	1.74783	1.80978	1.72087	2.83647	3.71791	0.801857	0.643378	0.877056	4.37976	2.54786	2.84386	1.48792	2.47934	1.30892	1.74884	2.39363	5.29033	0.126594	0.96258	3.3658	0.396652	1.31408	3.20697	1.76626
BMP8B	0.4203	1.0532	0.375687	2.82631	1.8954	0.385832	1.44669	1.25332	1.76599	1.22445	3.72931	1.43095	0.647634	0.420446	0.258038	2.49254	3.19521	2.32027	4.3285	4.08206	4.21132	7.17812	6.09848	7.53427	5.1973	8.38046	5.7083	5.4399	6.90058	7.01407	6.56215	6.47502	6.59689	4.3866	4.50296	5.64888	0.800334	1.16214	0.782517	6.18018	5.74603	5.94729	1.54595	2.79018	2.67175	1.70161	2.83337	2.15448	3.51204
SLC4A1	0.231458	0	0	0.54698	0.198825	0.074143	0.143346	0	0.294185	0.042618	0.562761	0.101115	0.0993	0	0.24544	0.394936	0.81975	0.822889	0.618517	1.49915	0.750925	1.44332	1.37856	1.63416	1.46607	1.31671	1.26346	1.47748	1.69205	1.64602	1.95233	1.46938	1.94061	2.02384	1.51931	1.97199	0.533403	0.765971	0.887954	1.58754	1.01936	1.24934	0.292247	0.299136	0.109475	0.284348	0.307744	0.195351	0.357408
FGF5	0	0.335889	0	0.363185	0.145996	0	0	0.740502	0.336806	0	0.213228	0.294223	0	0	0	0	0	0	1.15134	5.28325	3.63635	0.441076	0.868036	2.46899	2.28441	3.82776	3.78927	1.70244	3.64879	2.86599	2.14753	2.93017	5.93369	1.55092	1.60169	2.12021	1.25809	0	1.25045	2.76309	2.11917	1.4957	0.315868	0.505647	0.07114	0.212656	0.32087	0.193936	0.557873
NPTX2	2.09642	2.8258	2.86556	2.55175	2.14918	0.493531	9.99265	8.22855	9.16077	3.32469	4.15238	4.9528	7.11799	6.86038	7.96742	11.2794	9.10907	10.7257	7.55412	11.7404	9.47939	7.19121	8.06941	6.5289	9.47926	12.7893	6.13884	8.52196	8.87389	8.0684	10.8062	9.75934	11.014	7.31498	9.01045	9.06687	7.11402	7.84639	5.67371	14.9869	9.22391	10.1786	5.09301	5.64946	5.49573	3.83586	5.73302	5.54292	7.42295
KRT82	21.6602	20.1066	22.7012	22.7507	19.3557	3.18453	38.0844	35.6482	37.9259	8.60479	52.053	15.1926	40.6623	43.8394	40.864	82.3163	80.5664	86.0569	65.2161	36.224	109.657	89.3771	89.2472	89.5105	74.8299	108.238	58.5494	80.6108	85.6545	82.6125	78.957	68.5371	70.6784	74.0579	69.8383	70.0451	52.4292	52.6843	50.1054	44.9154	46.8853	39.1642	32.036	29.3452	21.7826	33.4778	31.2775	23.8558	58.5257
LOC102183280	0	1.22208	0.714341	0.785996	0.820325	0	2.49697	1.71491	1.90479	0.849089	1.13707	2.26003	0.870648	1.64398	5.7083	1.81715	3.44231	1.83529	2.30585	3.90325	1.98774	2.16514	1.15934	2.18801	2.8266	3.97494	2.01421	2.66416	1.97088	5.44729	2.43366	2.3573	3.0819	2.06807	1.86315	3.37979	3.11402	3.60914	1.14664	1.95686	1.75004	1.20553	1.40304	0.198949	0.578821	0.650096	0.335694	0.700689	1.81753
SNAP25	0	0.501472	0	0.398701	0.258634	0.2009	0.911601	0.602892	0.717293	0.332568	0.455629	0.183066	0.647177	0.613973	0	0.556425	0.449957	0.437852	0.790589	0.554589	0.736206	1.49429	1.75362	0.943326	0.960642	0.803078	0.528016	1.9483	1.63743	1.83283	1.05322	0.53047	0.844012	1.34013	1.31866	1.52606	0.797312	0.81262	1.92287	0.331741	0.563086	0.67447	0.218728	0.595607	0.314573	0.240732	0.35245	0.17859	0.839823
LOC102178921	0.573638	0.67493	0.277178	1.24724	1.40334	0.351505	1.60667	0.629039	0.962856	0.902051	2.38545	1.21784	1.06795	0.502591	0.536303	2.55825	2.43331	3.16225	2.66688	2.14597	3.26347	3.4404	6.30143	4.1523	3.80174	4.48717	2.91847	3.90655	3.36224	4.56278	4.6666	3.2631	4.60325	2.38603	2.96938	2.92121	0.541161	0.361652	0.42522	2.27184	3.85297	3.56579	0.987372	1.3256	1.69603	1.03994	1.2944	1.28043	2.60616
GABRP	5.76338	4.16671	5.07306	12.4736	8.738	0.925207	6.77162	8.503	8.80315	1.36676	23.6004	3.7088	7.30276	7.39573	6.36214	18.225	23.3662	18.8428	28.0095	53.938	39.0802	25.9991	26.2516	28.9848	36.6924	42.4624	43.6412	30.9621	33.6657	31.7393	47.5371	42.5038	48.5723	31.649	28.6273	32.2523	14.7823	14.0635	12.0648	20.6211	19.528	18.6835	9.72205	11.3166	6.86332	7.13826	11.901	7.23758	13.159
LOC108638521	41.3749	45.3992	43.1467	13.2383	20.1873	2.28084	138.847	152.115	156.993	4.46541	46.6514	14.3167	163.152	158.155	163.196	236.043	237.55	258.29	103.726	46.5874	164.616	303.231	311.203	293.512	132.081	133.909	105.967	284.562	275.358	290.831	132.463	112.493	134.506	227.8	209.458	222.649	145.567	150.311	142.319	380.079	125.259	266.591	125.934	93.4377	63.7782	131.424	109.705	85.7877	235.095
LOC108638285	37.3917	42.9248	39.3078	71.4489	49.945	7.79944	100.081	95.0975	103.472	2.07178	64.842	26.9814	272.43	271.295	276.385	361.175	378.076	370.749	153.918	35.2844	171.078	388.801	384.704	391.479	294.244	226.555	160.15	406.976	421.556	420.304	531.989	110.422	278.612	369.707	359.932	362.919	234.947	230.705	227.214	72.3989	66.3311	59.7804	130.941	97.3449	97.0924	122.917	122.769	79.9494	165.597
CRNN	13.1552	16.4463	14.3393	23.8605	21.3434	25.5357	17.5107	16.0829	12.5892	10.6217	40.7463	16.7646	36.786	36.4725	39.0838	39.8364	45.0353	42.5972	84.451	64.6806	107.887	49.8309	51.5302	47.2692	118.505	62.3157	90.2821	69.9512	68.4894	68.5982	146.354	74.9745	127.429	70.9756	75.0173	71.8826	62.4004	55.8586	68.319	42.4923	19.0461	24.4371	26.2819	21.3619	7.76522	28.7675	19.405	8.71715	16.061
LOC108635497	11.1619	13.4431	10.683	4.74408	3.3163	0.68358	16.9397	15.6404	13.8721	0.181528	5.26366	1.9258	58.3168	62.1202	54.7717	64.8772	65.4343	66.6352	10.7692	2.57665	14.8971	75.8613	81.6984	83.2347	25.2555	15.8433	12.258	71.5232	75.2514	76.5904	35.3091	6.5983	21.5843	75.5203	89.2893	81.0617	71.6634	69.6365	73.5516	7.83454	10.7961	5.6455	16.9834	10.6736	11.6992	12.2205	17.0448	9.93917	19.3871
LOC108635068	22.717	25.952	26.0207	45.6936	32.6212	4.36916	56.4412	55.9463	58.9282	1.42583	42.4376	12.44	206.88	201.773	207.934	193.798	197.119	200.88	103.271	24.1499	72.6068	224.148	227.778	219.356	203.386	148.146	69.9791	226.743	213.085	226.491	336.286	70.5254	125.224	211.987	204.497	200.846	169.351	169.659	168.13	37.6703	33.4559	25.4778	69.2189	36.3377	60.2757	49.6891	53.4376	53.2812	81.7887
LOC102168837	1.41786	0.60026	0	1.34794	0.527839	0.083725	0	0.663432	0	0	1.49927	0.381815	0	0	0	3.28841	2.89879	1.80642	4.38794	5.77148	4.0053	4.84587	5.82943	6.56916	4.99533	6.75689	5.49292	4.31239	7.05657	4.36378	5.6376	5.13337	5.31048	4.14164	5.99624	2.79379	0	1.96765	2.70885	3.24525	2.24213	1.73151	0.32212	0.142303	0.879817	0.179364	0.409948	0.264545	1.28424
LOC108635498	5.92136	7.32118	6.34553	15.7902	5.71678	1.08456	14.307	14.3344	14.6681	0.376462	6.59765	1.39514	35.1039	35.4337	36.0716	63.9935	60.5018	67.0097	26.7309	4.35977	11.2381	65.5638	56.7345	58.3625	49.1189	23.4084	9.77248	67.9833	68.267	65.76	85.0613	10.7533	17.7887	56.6794	52.9098	53.0313	37.1149	34.0079	37.2829	7.74908	4.01184	4.17731	14.0068	9.45159	7.08406	12.6372	14.0724	6.83426	16.7775
LOC102186288	3.58872	2.96616	3.26647	5.77947	5.45167	1.67714	5.75018	4.58403	4.37328	1.60844	11.0544	3.97128	4.54265	2.95193	3.24583	7.31369	9.35984	7.74476	12.2653	10.957	16.6859	13.036	13.185	14.4714	14.7945	16.9536	16.9729	17.876	17.3767	18.1154	16.4766	19.4867	19.1717	17.4787	16.2095	16.7762	11.4978	10.8867	10.4558	6.65454	9.25816	7.58585	3.92695	3.82557	5.51927	2.84076	4.1984	3.30335	2.61776
LOC108635369	8.85275	9.59891	10.6849	16.3005	10.0583	1.72415	25.435	19.6429	22.2383	0.538027	12.7727	6.34828	61.1211	64.2591	63.2953	88.7358	90.9588	92.2453	38.5616	7.96799	37.5679	91.535	92.3328	95.3686	77.7183	45.1469	35.6465	99.0019	101.48	102.628	128.246	23.4109	67.2265	85.7186	83.0638	78.3638	57.9036	59.3116	56.0704	13.5304	12.6318	11.098	22.8247	19.5256	23.7305	18.9575	30.794	20.1386	27.7959
IVL	55.9249	56.7601	55.2011	29.3184	61.3192	12.8534	80.4138	80.0097	81.5531	11.318	101.812	39.474	143.34	144.177	140.037	154.545	147.546	147.314	89.1886	89.7513	167.083	166.795	165.234	162.511	115.186	144.456	76.6578	187.767	192.385	184.302	168.3	165.484	92.9022	196.232	193.474	201.785	185.282	181.189	186.441	112.955	84.8221	68.637	54.8348	32.9784	26.1136	24.6059	39.152	22.1905	33.3251
SLC4A10	0	0.059099	0	0.121218	0.114434	0.088355	0.058714	0	0.116148	0.022223	0.285257	0.052116	0	0.057537	0	0.347875	0.161045	0	0.17875	0.246685	0.116003	0.281443	0.167813	0	0.072411	0.107961	0.103223	0	0	0.221662	0.109469	0.080787	0.110429	0.058424	0.10806	0.265123	0	0.276843	0.059717	0.116208	0.095053	0	0.048289	0.029969	0.0377	0.16181	0.098763	0.064458	0.128959
LOC106503317	0	0.543548	0.67788	0.158867	0.483679	0.111225	0	1.43668	0.57297	0.393	0.56537	0.543748	1.9676	1.22233	1.57007	3.49246	0.411489	2.33508	1.4679	1.01978	1.6247	2.33064	2.44484	2.363	1.21303	1.74054	0.816065	2.20099	1.44125	0.968169	2.06481	1.38711	1.18662	1.45153	2.85489	2.0326	2.29271	2.44695	3.26763	1.4019	0.772462	0.286323	0.575493	0.542534	0.405152	0.660606	0.862358	0.424505	0.809714
LOC102174824	0.324616	0	0.197491	0.039108	0.136225	0.08574	0.127397	0.139272	0.113377	0.086479	0.137846	0.139905	0	0	0	0.17679	0.117394	0	0.170335	0.305086	0.118911	0.206135	0.276486	0	0.332158	0.209305	0.080955	0.470569	0.472737	1.01997	0.218725	0.243983	0.333944	0.464157	0.752985	0.516443	0.230858	0.397255	0.408632	0.463993	0.308839	0.095664	0.080498	0.048727	0.158907	0.076094	0.043259	0.164895	0.041476
LOC108634945	23.1179	24.3828	25.3497	52.1431	38.7957	4.5278	57.223	53.4305	55.7655	1.59345	48.2086	14.1999	183.624	181.102	188.803	183.174	183.757	185.948	116.993	27.7887	84.977	201.445	210.24	214.137	231.13	171.17	77.3213	221.984	218.553	227.686	370.214	81.2763	143.593	209.622	205.948	207.144	157.303	150.735	150.479	36.0046	32.6315	27.9533	73.7637	51.2162	64.4003	55.2759	75.3908	55.8894	86.2851
LOC108638294	4.135	4.64307	4.1969	11.4815	13.5664	1.34102	9.74159	9.80204	10.821	0.348943	18.2143	4.56939	30.4027	27.5925	29.1676	54.7804	60.8229	55.1799	30.2105	8.92289	29.4682	78.5293	76.1293	81.1036	62.4646	60.7886	37.0478	71.6436	74.1371	70.3102	106.609	29.9779	67.9017	61.7434	62.0297	58.9335	31.6208	29.1091	29.7445	15.8357	8.0688	12.0178	9.2517	27.5548	14.3686	8.42409	33.9693	12.3938	10.8192
ETNPPL	2.6898	1.71918	1.59586	1.32435	1.5548	0.22553	4.17481	3.76924	3.61659	0.25729	2.88628	0.914048	3.87481	4.99339	4.90956	6.24288	4.89571	5.11619	4.73434	8.13662	3.47772	11.8296	11.4313	13.3883	6.30183	9.12258	8.37984	15.2345	17.7053	15.6684	8.1363	14.7653	7.20611	18.087	18.3391	17.6351	10.4082	10.8406	8.58656	10.7468	3.87716	7.09704	2.41296	2.27583	4.39465	1.80475	2.24241	1.54855	1.62594
LOC106502043	0.836138	0	0	0.257842	0.075133	0.105208	0.783539	0.24828	0.407644	0.032382	0.289981	0.255646	0	0.555912	0.78626	1.09405	1.66107	0.974939	0.440002	1.09884	0.214808	2.6034	4.40218	3.50974	0.48004	0.829141	1.26746	4.72149	2.79108	2.82556	0.747544	0.905099	0.706819	2.08953	2.56597	3.63971	0.991174	0	1.38825	3.04763	1.78974	1.64868	0.338849	0.989368	0.58971	0.352468	1.09463	0.399382	1.56748
LOC102175746	0.186201	0.162633	0	0.062886	0.050642	0.033136	0.182528	0.203204	0.268706	0.018415	0.084907	0.072736	0	0.141693	0.175547	0.22341	0.176608	0.361895	0.131716	0.404505	0.1547	0.614092	0.923749	0.641828	0.133437	0.219718	0.409724	0.594852	1.16467	0.835223	0.220924	0.347998	0.235538	1.12594	0.814734	0.473165	0.807607	0.69358	0.546421	0.452374	0.546327	0.477556	0.217786	0.19396	0.246814	0.07728	0.168639	0.106191	0.377726
LOC102191047	0	0	0	0.795089	0.962713	0.171347	2.08635	1.40536	0	0.10364	0.442453	0.313502	0	0	0	0	0	0	1.47065	1.12021	1.41974	1.13214	0	0	1.5473	2.31286	1.58171	2.83158	0	4.37266	1.80422	0.582716	1.83197	0	3.44164	2.90827	1.9381	0	1.79306	0.787722	0	0.4791	0.51013	0.538532	0.29229	0.46992	0.448902	0.197589	0.362571
LOC102169858	0.807591	0.321464	0.191936	0.270322	0.187076	0.139101	0.238653	0.644223	0	0.299419	0.738098	0.575572	0.341007	0.787641	0.513286	0.313403	0.383714	0.633503	0.518319	0.974262	1.08476	0.783386	0.576566	0.257309	0.815192	0.959015	0.862042	0.494294	0.858652	1.19051	0.587704	0.596006	0.793644	0.617068	1.09451	0.614978	0.518069	0.845735	0	0.291065	0.185509	0.140131	0.104305	0.256026	0.215457	0.118739	0.223449	0.109587	0.251651
LOC108638639	0	0.51112	0	0.075484	0.105842	0.073808	0	0.536264	0	0	0.207398	0.16366	0	0.497821	0.533694	0	0	1.56153	0.506822	0.477472	0.154004	0	0	0	0.306701	0.725862	0.559688	0.892657	1.84017	1.13113	0.770445	0.464658	0.329431	0.53035	1.19259	0	0.895714	0.717766	1.01677	0.175521	0.165329	0.12621	0.073933	0.1852	0.547358	0.307467	0	0.045224	0
LOC108635124	11.4779	12.4807	11.7999	15.645	11.0428	1.38545	27.9308	23.9893	24.4973	0.464169	14.8154	4.46612	74.8247	79.8165	76.991	93.6829	95.4975	95.0941	33.6112	8.25571	30.0671	98.3773	98.4285	103.546	67.222	48.4531	27.9377	111.608	110.154	110.595	101.37	24.9054	48.8091	100.093	96.8425	95.824	79.9108	80.7194	77.5169	15.2047	14.8824	15.9494	32.7693	26.0606	28.3497	26.8693	35.8699	26.6095	39.4792
NEU2	1.03602	0.53197	0.636262	1.69478	2.27112	1.13577	1.66687	2.1896	0.736116	0.277403	2.63691	0.990102	1.68738	1.80268	0.800953	3.70213	4.75077	3.64442	7.65167	3.03893	5.56084	9.90024	9.20741	6.77661	9.55071	10.613	4.90749	8.9288	8.28798	8.40477	13.4543	6.50915	7.60553	8.35501	7.54606	6.24336	3.49504	3.07052	3.10766	5.40862	7.6808	5.2542	3.21069	3.0334	2.66002	3.18704	2.72627	2.28243	3.87246
ATP6V0A4	1.09343	0.769783	0.724465	2.52991	0.977398	0.330408	1.82687	0.900219	1.51079	0.133252	1.59777	0.791589	2.7681	2.46801	2.44242	3.23137	2.31914	3.09351	5.49764	6.94744	6.55381	5.74366	6.50442	6.19816	7.23772	5.6552	10.3599	9.11953	6.55344	7.77677	9.38472	8.13885	9.70048	8.44082	7.63284	10.0559	6.54069	5.80387	6.35284	5.41961	4.14554	4.11688	1.67264	1.81371	0.789599	1.50224	1.36662	0.679364	1.53633
LOC102174594	25.1938	25.7864	21.1015	29.0943	15.1867	3.64172	55.1239	51.0098	51.2581	0.468874	22.3536	6.55729	196.426	202.211	198.055	192.063	191.468	187.044	48.8852	10.7389	42.1095	231.505	224.353	232.264	114.088	69.4568	37.5165	214.106	209.979	216.393	169.177	31.8587	70.9324	216.554	209.732	210.987	161.892	160.742	165.421	24.4354	42.18	23.0253	63.7196	39.6443	71.62	42.3989	65.1302	59.5279	71.7021
SAMD5	0.198563	0.156921	0	1.33467	0.676857	0.182864	0.271305	0.303076	1.29403	0.54341	1.89514	0.783038	0.092046	0	0	1.00873	1.89948	1.8661	2.82346	2.8384	2.42836	4.05995	5.19888	3.7887	3.14251	3.8754	2.63459	6.78505	5.10226	5.70496	3.8056	3.41899	4.0777	3.34139	4.20356	2.77217	1.23785	0.643047	0.806113	4.35401	2.61362	3.30367	1.1721	1.48587	1.04856	0.906115	1.87775	1.58287	3.42545
LYG2	11.2478	8.94719	9.58273	11.4515	11.5739	1.64665	23.0023	19.8401	21.1028	4.89798	32.3988	8.81549	22.967	21.4167	21.8215	33.2259	31.5437	34.3898	49.4394	24.1731	71.6355	57.2788	53.0378	50.1192	60.4722	65.8544	46.2709	51.4671	47.7007	48.8115	65.0038	53.419	60.278	37.8788	38.0607	39.0806	24.059	25.9879	28.3585	21.8656	17.0691	13.9806	11.142	9.56365	10.639	7.9173	12.6658	9.91767	16.3873
RGN	12.9118	11.8718	12.5765	8.57047	3.70669	3.41098	18.3945	17.6799	19.7545	6.6838	5.76344	7.24688	16.8049	13.2759	13.9892	14.7712	12.0496	13.4435	8.44486	7.93576	7.21907	22.3533	17.7335	19.1533	8.39519	6.69614	8.525	14.333	11.8625	15.2763	9.02194	12.385	12.0254	27.045	22.1358	21.4586	21.7815	25.6851	19.7104	15.2165	12.5509	15.6767	7.00514	12.8086	9.31084	7.73384	9.22381	7.43253	12.9991
RGS1	5.97912	6.91437	7.41208	2.27042	1.98875	3.46176	2.62936	2.70344	4.1772	2.31055	1.12145	1.58282	2.32944	2.7038	2.06335	1.08623	0.731414	3.06837	1.90565	0.937314	1.06467	3.11431	3.17453	1.33623	1.61458	0.285578	1.58088	3.26565	2.56293	3.29478	0.824571	0.708393	1.00231	5.76641	3.30585	4.94884	4.15517	2.29208	3.05258	1.59004	1.88132	1.99275	1.92628	2.1947	3.35474	0.813204	1.95552	1.77364	0.795087
PITX3	4.02785	4.90494	4.1837	1.12166	0.639959	0.769461	4.84563	4.48964	5.58907	1.08582	2.02379	1.52368	6.58025	6.84202	7.62249	2.31668	2.15346	1.41632	1.66981	1.56245	3.18595	2.31066	2.6458	2.83158	1.65419	1.85403	1.82711	1.94157	1.56631	1.71349	1.36992	2.1235	2.5028	4.65713	2.96077	3.80034	10.7234	7.78286	9.77834	1.88387	1.4957	1.49724	1.1875	0.899	1.07334	1.45116	1.00768	0.580707	1.63918
CD69	0	0.302981	0	0.306801	0.294941	0.337733	0	0	0	0.3534	0.081208	0.31172	0	0	0	0	0	0	0.041121	0.143128	0.355325	0	0	0	0.32968	0	0.109703	1.12613	1.22027	0.901266	0	0	0.141392	0.50809	0.363289	0.581427	0	0.419732	0.19342	0.109179	0.089546	0.29008	0.301166	0.400045	0.42397	0.11061	0.303368	0.117856	0
ATF3	27.9717	28.705	29.4673	13.4317	12.9278	7.89429	11.3245	12.8424	11.0687	4.84826	3.44202	6.12549	9.98907	7.98563	10.073	14.8408	14.9195	11.3308	6.90962	4.82871	16.245	9.79214	8.87049	9.09731	10.0258	4.06664	3.70618	9.41791	10.9395	11.08	4.17218	4.49548	5.32391	13.802	15.5237	14.0241	17.2837	19.56	16.3705	4.43577	4.82246	3.33098	12.2856	4.18835	6.20273	9.04329	7.20409	8.26669	12.0337
LOC108638597	0.410948	1.35578	0.699591	0.111118	0.13317	0.056854	0.678885	0.564654	0.560857	0.181319	0.479903	0.495442	0	0.621739	0.611593	0	0	0.935542	0.733875	0.410881	1.11252	0.963573	0.882921	0.625546	0.695771	0.292441	1.14654	0	0.422334	1.08934	0.663244	0.661697	1.40303	1.12161	1.39864	0.804859	3.27856	2.24671	2.96031	1.33164	1.20587	1.03165	0.394492	0.652346	0.345373	0.485524	0.198921	0.266034	0.728345
	0	0	0	0.016644	0.01431	0	0.057461	0.0741	0	0.022994	0	0.043613	0	0	0	0	0	0	0	0	0.022708	0	0.160554	0	0	0.012198	0.034163	0	0	0.174649	0.010271	0.059969	0.026785	0	0	0	0	0	0	0.057327	0.027779	0.07054	0.10111	0.064035	0.062426	0.019465	0.05512	0.019114	0
IGFBP1	1.63709	0.877348	1.40394	0.640733	1.16964	0.734086	1.55311	1.1077	1.27681	0.53274	3.18433	1.06539	4.02939	3.1171	3.31834	0	0.417272	0.580802	0.150471	1.18614	4.61608	1.79299	2.35016	5.04502	0.460924	2.12178	1.80558	0	0	0	0.473782	1.19015	0.656084	1.6137	1.87363	1.12648	4.59685	3.07754	3.6845	6.55536	0.930702	8.08376	2.63823	5.01385	1.97614	3.2381	3.92965	1.12986	2.06642
FOS	38.2046	35.5084	38.4581	17.5774	11.0881	42.4499	22.6275	17.8445	21.9196	20.9094	15.9213	12.0599	7.833	11.0158	10.757	10.0877	10.8537	11.1327	11.7993	7.43052	17.1055	9.7463	8.027	7.46308	16.8184	3.7715	4.84891	24.6312	22.7009	21.9416	7.77143	3.82267	5.40596	34.3762	36.5525	39.0322	24.3438	26.8396	28.1379	5.84052	6.96367	7.82152	14.2703	8.0103	11.7299	10.7175	10.4894	9.60971	23.7099
LOC102181154	1.30438	0.719889	0	0.123583	0.406151	0.31804	0	0.508677	1.30033	0.445286	0.317764	0.085082	1.18843	1.25993	0	0	0.348655	0	0.21399	0.205469	0.355432	0	0	0	0.089482	0.136988	0.222835	0	0	0	0.226331	0.193104	0.310795	0.836091	0.559457	0.372789	0	0	0.556223	0.142335	0.417886	0.576075	0.385226	0.182329	0.845449	0	0.463893	0.51669	0
CCL5	1.45727	1.82327	4.0354	1.05075	1.63272	1.60295	1.49977	0.739254	1.39512	1.32831	0.548722	1.16593	3.87403	5.50998	7.45153	2.0727	2.86925	2.2449	0.720969	0.517421	1.2312	1.61404	2.70585	1.20415	0.784093	0.404905	0.745553	1.22317	1.61631	1.86297	0.166676	0.423148	0.323404	0.764529	0.929098	0.296597	1.09758	3.10137	2.22594	1.67084	1.38682	2.64289	2.59081	2.75533	3.90633	0.74259	1.2097	2.50425	0.73181
CD300LF	4.14526	2.74633	2.65976	1.70925	0.92973	1.37689	1.18839	2.3048	1.261	1.1005	1.45091	0.87491	2.37534	2.31124	2.07539	1.26842	1.02845	1.9847	0.990386	0.527679	0.519949	0.795229	0.482439	1.72358	0.875819	0.609697	1.15984	1.57062	1.94505	1.77041	0.699306	0.697152	0.321652	1.56801	1.93426	1.21598	1.77142	1.42561	3.28213	2.36638	1.35373	5.38758	2.47549	5.48972	7.4405	1.09508	2.80659	3.30538	1.02032
LOC102180880	1.4189	3.22326	1.47672	0.588043	1.10518	0.765801	0	0.775736	1.04925	0.771511	0.422712	0.813987	1.72357	2.04622	0.613131	0.410296	1.44047	0.710003	0.540146	0.442652	1.06103	0	0	0.629421	0.442717	0.209175	0.764081	0.756069	0.420798	0.975867	0.159666	0.061349	0.301347	0	1.6621	1.18984	0.889629	1.79945	1.81835	0.324365	0.108618	0.383879	0.695195	0.460927	0.414278	0.232278	0.514214	0.621156	0.103986
FOSB	4.72172	5.06593	5.39086	7.01803	2.8245	1.92589	3.62313	2.35393	3.03157	3.20277	0.876892	2.64856	0.638191	0.439688	0.720724	5.74472	4.30802	4.8758	3.79133	0.459301	18.2244	0.750613	0.819899	0.714853	6.10361	0.164668	0.20175	3.03468	2.65745	3.5812	0.330932	0.120392	0.389988	4.03702	3.52707	3.57451	3.17161	3.66763	2.89797	0.573588	0.593509	0.595098	6.68642	0.31208	0.713769	2.15955	1.52102	3.22134	8.55497
LOC102174629	0	0.336596	0	0.445132	0.319744	0.270794	1.9965	1.02246	0	0.319318	0.204762	1.66854	0.2441	0.35413	0	0.581259	0.844621	1.04719	0.122627	0.248259	0.509774	1.17995	1.98603	0.603424	0.125908	0.241949	0.903327	1.89813	2.33927	0.806416	0.426028	0.743047	1.19673	2.47798	0.886166	3.10128	1.06092	0.875177	0.827897	5.51298	5.61665	4.70974	1.60217	3.024	2.09632	2.04162	3.37277	1.7531	3.24191
LOC102188887	14.9893	17.6558	16.5307	4.16095	0.374289	0.356249	37.9741	38.4437	35.4832	1.4514	0.710603	8.15832	29.2307	29.0781	25.6319	13.7609	15.3593	13.4111	0.705668	0.405231	7.53021	14.1746	19.6622	16.2309	0.769614	0.201053	8.93898	13.1118	11.9113	12.2227	0.605296	0.300335	8.07439	19.8574	18.1676	18.9628	26.0326	26.9961	25.7194	10.0731	9.19842	17.6719	9.91234	11.7615	24.7585	10.9784	10.1638	21.7721	12.7945
RGS20	0	0.094724	0	0.073781	0.032014	0.124423	0	0.348583	0	0.187043	0.208864	0.167066	0.367574	0.892265	0.510256	0	0	0.199958	0.099519	0.125068	0	0	0	0	0.099984	0.069226	0.126413	0.213935	0	0	0.04059	0.069502	0.034195	0	0.175429	0	0	0	0	0.076118	0.094849	0.230438	0.152895	0.076327	0.237253	0.110678	0.213665	0.108126	0.221642
LOC108636093	1.64525	0	0	0.681212	0	17.7035	1.95242	3.32664	1.91483	1.46058	0	0	3.2396	5.55273	2.85877	3.74864	3.72595	4.1711	1.26155	0	0.931165	2.32874	0	2.59696	0.461586	0	0	2.2122	1.63181	0	11.8507	0.10038	4.01162	15.508	12.7658	9.9707	13.9009	13.4189	18.4029	0	1.40004	7.05966	11.9097	1.51808	12.6448	14.7303	4.63147	23.8712	0
LOC100861311	447.467	486.743	498.59	215.889	36.2675	2.15599	83.1794	97.7897	85.6895	0	59.7291	5.39249	247.765	244.222	252.256	50.3289	40.6566	39.9265	25.9111	2.80707	3.9004	105.234	109.848	106.708	79.0996	15.7419	25.008	175.179	159.281	173.575	85.8499	60.1445	158.914	410.608	430.951	456.988	480.904	527.241	513.929	33.9669	37.9608	124.055	334.372	61.7984	162.319	87.3871	39.329	20.0537	79.8801
CD244	0.30069	0.551676	0.319185	0.64432	0.300304	0.514604	0.276805	0.279577	0.10523	0.562257	0.212506	0.298781	0.228208	0.215668	0.390822	0.315105	0	0.458856	0.382489	0.047343	0.142555	0.902595	0.47797	0.629528	0.265729	0.15425	0.624659	0.897608	0.571131	0.781468	0.180711	0.356308	0.177784	0.490452	0.30712	0.360782	0.220099	0.407297	0.157047	0.757757	1.28328	2.02776	1.0692	3.31349	4.36361	0.103841	0.523213	1.23022	0.07361
CNR2	0.113834	0.134935	0.203982	0.316551	0.177358	0.239331	0	0	0	0.222111	0.076661	0.099962	0	0	0	0	0.250904	0	0.171421	0.066788	0.252625	0	0.541086	0.084298	0.176289	0.116538	0.306937	0.222549	0.27158	0	0.240673	0.044854	0.074077	0.132735	0.274741	0.271216	0	0	0.661569	0.175567	0.108469	0.935261	0.367502	0.800582	1.35129	0.056733	0.262584	0.621561	0.036967
NCF1	0.850331	0.824908	0.482992	2.46811	1.59884	1.42316	0.726476	0.675733	0.586497	1.99848	1.17052	0.716788	1.18116	0.622337	1.3833	1.24906	1.3402	0.701524	0.987567	0.459004	0.975595	0.93199	1.91688	0	1.51909	0.76163	1.83585	1.43855	2.45425	1.58939	0.877428	0.989245	1.1438	1.07597	1.09125	0.757539	0.984719	1.37669	1.25881	2.56551	1.77657	13.7908	5.11863	11.7447	16.2866	1.51846	3.8314	6.27364	1.10481
LOC102170770	0	0	0.022943	0	0.021836	0	0	0	0.387251	0.077436	0	0.053578	0	0	0	0	0	0	0.029597	0	0	0	0	0	0	0.0553	0.024455	0	0.221539	0	0.033154	0.173331	0.235135	0.399097	0.258968	1.19705	0	1.79524	0	0.105329	0.689435	1.27522	0.054683	0.029775	0.168071	0.167676	0	0.083195	0
ACADSB	7.98623	9.36175	7.53245	7.77135	7.6011	11.1169	8.50567	10.8841	10.2081	6.52442	7.6275	6.69376	6.62247	6.59928	7.35029	17.5485	19.4865	19.8965	10.3115	9.20433	9.06719	7.01948	6.38449	6.55577	5.11756	5.12036	6.14261	8.93267	8.22855	10.7934	7.22068	6.14588	6.5995	5.13974	5.53048	6.12356	0.967063	0.348677	2.75864	3.77347	4.92155	3.17146	5.72376	6.42645	9.42017	8.09316	9.93907	7.8079	7.70131
ABCC4	5.2869	5.47584	6.69741	8.31467	14.8692	9.15345	4.46245	4.5323	5.67006	7.3228	9.18566	15.5311	3.20257	2.9928	3.16165	6.69337	7.39487	6.41586	7.40601	7.25332	7.85931	6.98541	7.45042	6.64304	4.62046	2.68449	11.8382	5.58096	6.33671	5.61417	3.37389	3.21327	5.23928	3.56933	3.01541	2.85821	1.18221	1.68339	1.33034	3.51416	4.87738	4.28304	2.44689	4.23419	5.31241	2.87459	5.70381	3.80379	4.28866
KLK9	6.91247	7.6721	5.84543	5.84549	6.36325	7.03018	8.52889	7.87243	9.49982	4.03984	5.46654	3.92315	11.4026	11.9235	10.8154	8.98966	6.07006	7.79988	13.6167	10.6242	6.23581	3.63271	2.73951	1.75002	4.76167	2.06022	5.08376	4.50613	3.83802	3.56791	2.59265	2.52079	2.56871	3.11738	3.72444	2.00487	2.63773	2.0648	3.17934	3.69782	5.95911	11.6889	3.12925	5.01282	5.6173	7.30664	6.52846	5.03656	3.75879
HSD11B2	3.04722	2.66298	1.68894	2.42184	3.06782	2.97161	1.94149	2.81146	3.00855	5.9692	3.80384	3.49008	2.64012	4.00134	3.72944	2.47746	1.92179	1.52817	2.15319	3.28221	4.10734	1.9008	2.33977	3.15414	1.4355	1.33811	1.47579	0.635743	1.31211	1.13596	1.58736	1.18655	1.32804	1.43911	1.40799	0.993345	1.13746	0.184233	0.460845	2.26703	0.96056	1.36782	0.914495	0.977907	1.68057	1.22898	1.377	1.6836	1.86199
ATP13A5	3.26622	3.30029	2.93023	7.09369	9.7218	5.58405	5.30703	4.28419	5.38443	3.53862	5.55126	6.80234	2.95315	2.31793	1.76923	5.7817	5.3512	4.77642	5.93295	5.97542	5.4327	4.60588	5.58324	5.15322	4.33915	2.9303	5.63768	4.47975	5.04881	5.40219	3.29892	3.06078	3.3394	3.64378	4.40397	3.85133	0.831392	1.20644	1.149	1.32074	3.67229	2.5725	1.8333	2.46512	2.40448	3.63609	4.94846	2.77523	3.56747
FAIM2	0.36907	0.63144	0.368496	0.549185	1.70849	2.0619	0.233905	0.331747	0.379644	0.815506	1.0489	0.846817	0.390292	0.636083	0.421706	0.406886	0.794313	0.503745	0.511565	0.806212	0.798378	0.524798	0.266233	0.658697	0.42201	0.531872	0.710606	0.37205	0.736927	0.603478	0.425443	0.618758	0.472881	0.433585	0.32402	0.539201	0.199143	0.328668	0.177051	0.35136	0.138237	0.479115	0.389951	0.645522	0.570107	1.17332	0.287428	0.53894	0.69667
CREB3L1	18.0468	18.9776	18.406	60.4391	16.1561	17.6373	15.813	15.2992	14.465	64.5926	38.2323	17.2046	11.9562	11.1906	11.5202	16.1917	16.634	17.1359	20.5871	14.5929	23.9683	7.30928	6.77768	7.38716	14.4484	15.0487	19.0734	6.26595	7.06856	6.94576	8.02498	7.09171	11.5512	3.89191	4.26286	3.615	2.92841	4.49609	3.53806	12.4285	14.1467	12.2954	16.1002	19.1242	23.0428	14.4939	21.1005	24.4009	23.1555
PGLYRP1	463.76	485.381	465.92	316.358	192.508	416.78	375.495	391.705	370.583	115.074	100.428	77.5472	217.31	226.274	232.44	193.473	175.457	187.91	372.207	170.368	133.075	42.9406	42.5059	37.5693	53.0495	58.5977	55.3306	19.9168	26.8995	23.6899	34.209	40.2786	55.2043	18.7237	16.2675	21.2223	17.3407	19.6295	17.6945	23.6583	62.1377	18.1375	137.815	101.571	112.032	214.459	129.312	98.3554	120.271
C15H11orf16	1.38819	2.36246	2.03151	0.675014	0.726458	0.766495	1.72409	1.42027	2.07414	0.231175	0.354419	0.151391	1.44601	1.42677	1.40528	1.06506	0.676223	0.641585	0.418037	0.412944	0.259242	0	0.537194	0	0.066439	0.089792	0.265973	0	0	0.581562	0.105669	0.318671	0.384226	0	0	0	0.206827	0	0	0.243239	0.418106	0.02928	0.651199	0.302558	0.518993	0.999752	0.65049	0.42126	1.25262
LOC102180344	674.545	695.787	695.173	4.33921	121.454	27.9113	124.942	127.523	129.005	3.2921	47.5457	14.9999	67.4268	88.8242	76.3221	75.1655	68.3837	84.8366	17.7923	81.606	11.3929	4.53019	2.6471	3.722	0.628295	2.88559	3.31261	4.97345	2.65565	0	0	2.70888	1.06962	4.41316	1.97793	4.50364	3.7906	4.74716	6.20491	1.19335	2.196	17.7032	14.0282	8.72368	2.52228	27.9478	76.0015	10.4356	3.45924
GPRC5A	3.59244	4.4404	3.32922	2.67097	4.5887	5.44086	4.41659	4.64257	4.52151	2.37393	2.45678	4.19898	5.39374	4.89536	5.51581	6.31527	7.29834	5.74499	2.03836	3.56606	3.94469	2.27926	3.0666	2.04075	1.42468	2.50544	2.7343	3.09556	3.21243	1.85739	2.30764	3.48794	2.74349	0.843982	1.10377	0.581598	1.05286	1.51874	2.2061	1.51798	1.88801	0.687487	2.49761	1.22283	1.19581	2.09815	1.73727	1.13842	2.05441
KLK14	5.81757	6.60162	9.02002	6.5899	12.0708	23.9852	7.42077	5.80572	7.14632	7.24807	6.50502	4.90889	5.94744	7.56114	5.44544	4.70424	3.41737	6.41336	8.10349	5.71487	4.75565	1.90846	1.29259	2.86187	8.31471	2.45797	4.04708	2.4801	3.1236	2.80974	5.61962	3.06277	2.06497	2.0822	2.22109	2.49627	1.34112	1.96087	2.52151	5.20339	3.79959	5.4056	11.3096	13.4804	6.57353	32.7008	13.3834	8.3712	14.3738
LOC108635555	32.1681	34.3851	34.6886	142.148	26.5193	23.1284	65.722	64.8726	67.9053	268.637	147.805	37.4837	69.5423	66.9693	72.6182	77.0657	73.7996	81.6341	42.9096	30.0881	52.2384	34.1852	33.5664	35.079	43.7909	36.6613	57.9357	32.2561	34.0682	31.7736	13.7432	12.05	14.7167	15.7004	14.8228	14.0412	20.3591	21.2241	22.369	61.3825	62.1917	82.88	43.0561	48.0736	117.365	78.5083	87.1876	162.178	102.189
SPINK9	101.033	100.303	90.2811	15.9624	84.2792	194.013	20.6997	22.0306	15.4384	46.8133	43.4133	119.521	32.6054	19.8665	33.8064	62.9586	61.8527	67.4321	52.0351	27.186	97.2109	8.42383	16.4394	10.1312	17.7297	6.36287	52.2325	8.7133	7.20043	4.83124	19.0112	7.81336	29.1065	10.3456	10.1637	10.1438	5.07716	6.70121	4.78829	1.81977	12.7771	11.4943	24.4721	13.1503	23.1739	34.5971	31.995	33.043	15.4262
LOC108633841	0	1.93985	0.584533	0.531205	0.488921	1.78691	5.04683	4.18734	5.82997	4.65152	1.49617	2.59393	3.12159	4.50381	5.00919	0.564158	5.34387	2.48917	4.42082	0.33725	1.29013	1.42449	1.5369	3.36879	0.725137	0.213247	0.679659	0.71039	0	0	0.051377	0	0	0	0	0	0	0	0	0	0	0	0	0	0	0.675672	0.19773	0	0.655248
MMP27	2.25504	2.40153	1.27854	18.8697	3.03797	1.94622	4.10439	4.6122	3.67029	16.0945	12.9178	4.90896	3.10576	2.53133	2.38286	5.92758	5.57815	8.18123	6.28144	3.79903	6.16516	2.84058	3.29614	2.96552	5.56743	3.81007	6.31305	2.67868	2.43841	2.56946	1.48918	1.24804	2.06866	2.50806	1.30237	1.41019	0.824656	0.638447	0.765122	2.67663	3.89985	4.09438	1.36221	3.09515	6.13134	2.1755	7.72557	8.74245	5.5798
DMRTA1	0.287317	0.671242	0.451994	0.181602	0.413227	0.377373	0.723366	0.424557	0.655607	0.078559	0.264425	0.146432	0	0.796046	0.629679	0	0.348007	0.236028	0.265213	0.262325	0.09451	0.181714	0	0	0.130152	0.085711	0.212112	0.377541	0.264519	0	0.380904	0.186334	0.114239	0	0	0	0	0	0	0.14211	0.063461	0.026192	0.237562	0.147762	0.094126	0.332444	0.566667	0.26191	0.475232
GALNT14	0	0.299315	0.519244	0.217458	0.301363	0.316939	0.656915	0.196715	0.637523	0.428931	0.231844	0.28006	0.696364	0.622474	0.232109	0.409314	0.53151	0.307449	0.149918	0.358165	0.564041	0.506795	0.139973	0.36255	0.14719	0.115965	0.25295	0.173976	0	0.400757	0.107804	0.059103	0.101248	0.392138	0.138947	0.230082	0.133162	0.176212	0.480301	0.12292	0.076145	0.089729	0.131648	0.097018	0.200733	0.276833	0.247578	0.425609	0.269394
PI3	4.74435	5.94168	6.30929	3.67268	3.26595	2.92602	4.43084	4.25773	2.38225	1.33345	6.93184	2.22782	8.96624	7.46588	9.47565	12.6326	10.6713	16.8753	10.0285	8.23295	4.77213	1.07209	0.363871	0.904957	1.70199	0.419644	1.46306	0.542826	2.02861	1.45434	0.191522	0.45149	0.364495	0.490966	0.980821	0.381948	1.19523	0.557109	0.561282	0.501033	1.80284	1.87799	1.07629	0.44962	0.467659	2.91038	2.21922	0.723667	1.11124
LOC102168680	0	0	0	4.10282	15.3166	614.105	0	0	0	23.1053	3.86598	23.9456	4.04986	2.25538	2.63553	0	0	0	0.53321	1.72972	0.751724	0	0	0	0.147904	0.714616	0.18697	1.77937	2.0967	2.29276	0.985778	0.433077	0.115389	0	0	0	0	0	0	0.172784	0.221186	0.156106	0.106131	0.149114	0.162157	1.19784	0.13792	0.333198	0.059713
CGREF1	2.23705	2.59553	2.97273	15.0895	1.17074	1.69768	5.94817	8.80561	3.36561	23.2881	12.9198	2.2606	5.75239	5.95126	5.98737	8.10929	7.78385	7.39495	5.5586	2.50759	5.00386	2.6446	3.07981	3.42005	3.65714	3.29353	3.91835	2.95846	2.33679	1.84995	1.7829	1.24433	1.57835	2.30483	1.78268	1.7381	2.30572	1.58755	2.56706	2.13939	2.13115	2.96682	1.6039	1.78731	8.7921	1.79528	3.29319	17.448	5.34523
LOC102186944	1278.81	1278.81	1271.83	447.746	431.678	1416.53	1836.55	1862.29	1855.5	461.755	532.958	488.515	1871.49	1834.09	1825.21	2885.36	2897.53	2905.87	1049.73	1594.5	1114.69	945.21	944.165	915.954	668.821	640.318	568.284	733.616	750.768	745.146	176.443	142.151	225.649	312.303	320.366	321.612	60.8592	66.8649	69.0758	163.101	305.336	90.8275	360.267	329.318	431.057	1084.53	853.17	677.502	436.433
CP	0.967634	1.66315	1.13991	0.095601	0.377279	0.442602	0.502636	0.310261	0.160546	0.398285	0.302117	0.282489	0.225603	0.464518	0.629781	0.171293	0.265667	0.218659	0.168787	0.164221	0.13195	0.280362	0.339279	0.188109	0.112811	0.284821	0.215157	0.118417	0.384922	0.134252	0.115617	0.195364	0.026388	0.163914	0	0	0.092672	0	0.158894	0.183643	0.198674	0.141	0.242493	0.239651	0.452186	0.180876	0.146754	0.276518	0.166354
LOC108637874	0	0	0.623991	1.25266	1.21185	1.07621	1.13115	0.928041	1.85725	1.91023	2.66583	2.07057	0.380992	0.467823	0.481018	0.946255	0.814853	1.38105	0.839444	0.72624	1.07791	0.657625	1.30194	0.531241	1.08678	0.821051	0.713683	1.50991	0.507611	0.625054	0.731919	0.804271	0.500893	0.266549	0.334582	1.19875	0	0	0	0.517839	0.375569	0.619534	0.255229	0.866906	0.977287	1.04808	1.84431	0.738434	1.02679
DLK1	0	1.00168	1.27965	0.114032	2.28877	0.193909	0.680774	0.874784	0.922805	0.354961	0.076204	0.112688	0.468231	0.30397	0.982545	0.234726	0	0	0	0	0.318931	0	0	0	0	0.028141	0.091843	0	0	0	0	0	0.033875	0	0	0	0	0	0	0.039645	0	0.92111	0.081509	0.025715	0.724956	0.912903	0.21044	0.963576	0.487564
SCD	11.2724	10.2167	16.3365	61.8454	54.1382	50.5571	29.6873	27.7953	30.0185	42.0733	62.5785	50.5552	3.19439	2.46071	3.49117	76.7773	76.9018	71.757	77.8222	88.1318	91.9587	67.1946	65.4243	73.5903	48.4985	85.3876	60.7863	70.9732	73.4211	64.0858	82.1144	82.7821	108.321	40.914	43.1249	43.6629	2.67861	2.88395	3.29528	26.1878	36.5153	28.5255	15.616	60.6241	42.9479	21.9045	65.5139	29.4705	47.2539
LOC102175783	1.29354	2.05179	1.09035	0.018278	0.409988	0.052234	0.255881	0.452467	0.852794	0	0.193266	0.041139	0.573072	0.328871	0.344807	0.634465	0	0	0.060506	0.460649	0.032676	0	0	0	0.003632	0.097396	0.092166	0	0.208599	0	0.08061	0.198591	0	0	0	0	0	0	0	0.098518	0.242654	0	0.116323	0.075612	0.323436	0.049682	0.374405	0	0
TTC24	0	0	0	0.06925	0.016714	0.046642	0.322106	0.432243	0.361387	0.144329	0.126207	0.123993	0.116643	0	0.551539	0.302765	0	0.330295	0.122342	0.108559	0.137345	0.280881	0.431955	0.118501	0.074854	0.130897	0.14989	0.090083	0.12674	0.344483	0.088579	0.052323	0.145633	0.240987	0	0	0	0	0	0.202395	0.155304	0.283057	0.059593	0.1495	0.141852	0.083724	0.174949	0.122703	0.181979
LOC106502138	0	0	0	0.048849	0.036413	0.012563	0	0.103817	0.053084	0.187469	0.039524	0.068563	0	0.043741	0.101688	0.103811	0	0	0.032202	0.023055	0.045769	0	0.056235	0	0.013619	0.016506	0.040625	0	0	0	0.008612	0.018838	0.00912	0.053405	0	0	0	0	0	0.05325	0.017365	0.023541	0	0.032532	0.041492	0.027214	0.050056	0.040877	0.05189
KCNK17	0	0	0	0.0528	0.064021	0.086177	0	0	0.185856	0.114808	0.052205	0.077925	0	0.689158	0.345398	0.728823	0	0	0.107814	0.09264	0.133962	0	0.196889	0	0.109099	0.046539	0.069372	0	0.19815	0.579196	0.159439	0.110805	0.102818	0.184202	0	0	0.321954	0.157489	0	0.088071	0.031632	0.068942	0.0533	0.039303	0.116262	0.035779	0	0.16934	0.093602
PROK1	0	0	0.177473	0.234905	0.155305	0.029408	0.179189	0.591347	0.170481	0.055541	0.162176	0.067389	0.328782	0	0.538603	0.377256	0.292747	0.364066	0.023063	0.094032	0	0.213692	0.179708	0	0.127105	0.191678	0.028256	0	0	0	0	0.060499	0.058579	0	0	0	0	0	0	0.44098	0.028032	0.055066	0.732224	0.7787	0.410888	0.438508	0.391138	0.483135	0.273057
ANKRD1	0.255136	0	0.932833	0.080855	0.230866	0.132588	0	0.314271	0	0.047981	0.149459	0.0574	0	0	0	0	0.384916	0.453623	0.044362	0.176713	0.08546	0	0	0.17204	0.185675	0.020663	0.127614	0.466754	0.338356	0	0.093336	0.056555	0	0.329898	0	0.239189	0.167755	0	0	0.106476	0.061864	0	0.185885	0.264095	0.55064	0.419711	0.33537	0.355252	0.16642
PMEL	22.8871	21.4496	22.8022	1.70431	5.84338	20.9941	11.7505	9.39388	9.25519	3.10808	4.74233	5.41752	23.9533	24.3261	24.7084	6.54145	6.83529	6.55588	5.71002	2.85066	9.03102	5.5784	6.27075	3.8544	2.67235	1.85032	5.66669	2.02949	3.02023	2.39229	1.76259	1.23662	3.38432	4.06107	3.28216	2.99711	2.83037	3.26368	2.95399	1.49484	1.0637	1.47324	19.2649	1.88397	4.71689	3.21637	1.10892	4.52619	3.36116
IGSF1	0.150445	0.258246	0	0.10095	0.045172	0	0.14883	0.241699	0.184007	0.241641	0.096795	0.101881	0	0	0	0.125754	0	0	0.020273	0.033109	0.038315	0.047499	0	0	0.044414	0.010086	0	0	0	0	0	0	0	0	0	0	0	0	0	0.018804	0.02344	0	0	0	0.013685	0.01259	0.023696	0.047385	0.049556
TYR	0.700281	0.21242	0.855339	0.133592	0.427138	0.253092	4.16898	4.13176	2.9124	0.611368	1.15109	0.499009	3.43693	2.04422	2.80264	1.45425	1.152	0.563067	1.66956	0.31958	2.75284	0.922697	0.885789	1.16422	0.543037	0.14847	1.3011	0.728028	0.420086	0.406009	0.23821	0.132797	0.67916	0	0.942146	0.879648	0.726603	0.410559	0.627397	0.086954	0.12966	0.081159	0.197513	0.083982	0.195666	0.483013	0.072638	0.473613	1.06573
C6	0.151381	0	0.0766	0	0.160509	0.118322	0	0.061022	0	0.038063	0.26355	0.02563	0.051879	0	0.177561	0	0	0	0	0.087274	0	0	0	0	0	0.026058	0.030598	0.080759	0	0	0	0	0	0	0	0	0.06385	0	0	0	0.055179	0	0.008299	0.022599	0.051355	0	0.030619	0.130706	0.008955
MC4R	0.1317	0.146668	0	0.243174	0.456192	0.114795	0.737632	0.653823	0.670807	0.749686	1.24213	1.41961	0	0.256995	0.122954	1.76451	1.29178	0.744376	0.155731	0.895044	0.834188	0.428274	1.08421	0.214617	0.651596	1.5397	0.454532	0.81621	1.03517	0.277235	0.64836	0.744444	0.711785	0.539261	0.566258	0.326215	0	0.060897	0.058827	0.155069	0.199642	0.053692	0.24239	0.621126	0.598667	0.525007	1.49602	0.633352	0.78853
LOC102184170	0.287979	0	0	1.78626	0.423097	0.592046	0.280658	0.540193	0	1.32171	1.70001	0.510005	1.12545	1.38742	1.47359	0.53143	0.964742	0	0.83881	0.761365	1.12715	0.354845	0.382879	0.964684	0.783892	0.540501	0.765975	0.447566	0.561148	0.208765	0.606635	0.291397	0.442584	0.270979	0	0.543737	0	0.42427	0	0.422911	0	0.106134	0.244831	0.47386	1.03188	0.366378	1.4059	1.33314	0.872159
LOC102168428	147.699	145.447	139.018	40.3928	82.8699	89.551	43.6561	52.9942	45.4989	29.8368	37.0948	49.3996	50.9611	56.24	44.9909	62.4782	59.3303	65.2178	25.5192	23.2986	35.5871	10.3283	12.008	10.6862	11.6442	11.0355	18.7977	4.6446	5.83127	5.97057	7.48701	6.64033	5.33185	5.67227	8.87326	5.05494	7.42574	12.9542	5.52795	6.52818	9.34834	5.60848	46.3643	10.681	42.9505	32.3866	24.5753	39.6414	9.81646
LOC108636551	19.6405	19.2807	18.1562	2.77846	1.36802	1.41262	52.7405	48.4631	48.9587	3.69538	19.9081	11.1487	76.3444	87.3651	74.5978	74.0803	74.3274	73.8871	37.2627	16.6831	87.6927	46.7366	50.0703	40.6544	30.3832	26.7489	49.7756	39.1987	32.8268	38.2974	18.6343	7.77567	26.6699	31.1611	32.2206	28.12	17.5288	13.8446	15.8437	13.483	21.4029	23.1633	25.8425	25.299	11.3206	38.656	35.302	14.7835	67.6077
SLC44A4	0.358138	0	0.607961	0.214098	0.177848	0.039918	0	0.343385	0	0.050339	0.158349	0.195499	0	0	0.218388	0.234396	0	0	0.181256	0.46907	0.212596	0	0	0	0	0.058111	0.105876	0.077526	0	0	0	0.047989	0	0	0.147277	0	0	0	0	0.022392	0.030684	0.012715	0.00721	0.045315	0.046089	0.111252	0.043645	0.064602	0.043689
LOC102176684	4.41228	2.05477	1.28829	6.10938	2.72268	14.3231	0	2.61149	2.56203	18.3579	0.865862	0.342421	8.70768	4.35665	6.27711	6.7876	7.32497	10.5866	4.82597	0.21391	6.78141	0.492936	2.10874	0	2.70574	0	1.72547	2.29236	0.489152	0	3.28212	0	0.462138	0.587582	2.10134	0	0	8.23275	2.20615	1.58451	0.31053	12.4106	12.864	2.10706	40.6974	6.20889	11.5959	25.4288	1.19811
LOC100860781	28.6878	36.5127	37.3609	3.65165	57.8157	11.593	9.42178	13.8646	13.9153	1.9907	4.30256	3.38894	3.83745	8.67755	5.76061	5.18868	4.60428	2.3577	8.31049	1.85174	5.19052	0	0	1.20077	0.855582	1.55161	1.08367	0	0.723054	0	1.42503	9.084	0.480203	0	0	0	0	1.61345	3.20472	0.695046	3.08498	1.49426	11.2698	1.68451	3.4762	5.89721	8.5135	3.48976	1.17455
ACKR1	39.1958	44.5198	40.8358	1.9931	4.57122	5.58531	6.96559	8.22315	8.46791	4.71475	1.91976	3.13457	3.95606	4.00791	5.27857	1.78992	1.37891	1.23472	1.59924	1.93629	2.84979	1.06133	1.02365	1.55892	1.21474	0.660886	2.01827	0.752666	1.20948	1.29547	1.12448	0.650253	0.811161	1.57586	0.742312	1.33214	1.66384	1.23602	1.80593	0.501294	1.74901	1.35516	7.40433	2.3262	2.01725	1.75676	1.80662	2.05549	1.61866
KIAA1324	2.82716	3.08703	4.32118	4.91343	3.70844	5.95159	4.50295	4.09923	4.11952	1.53934	2.50293	3.06163	2.6526	2.82345	2.65317	3.75808	3.96757	4.75143	2.07208	2.63662	3.24613	2.95898	2.16195	2.4794	1.5152	1.51915	2.465	2.36366	3.74684	2.30636	3.15887	2.74075	3.41536	3.06548	2.75819	2.95908	0.587612	0.712175	0.598429	2.79879	1.6032	1.39916	2.34737	3.81235	3.228	2.73663	3.56046	2.31709	3.32313
ATP2B2	1.80167	1.88169	1.50239	2.69135	1.74406	2.79819	2.17593	2.22879	1.69565	0.894216	1.56975	2.0492	1.21272	1.17268	1.05255	2.63984	2.86447	2.71915	1.27211	1.87866	1.31657	2.32382	1.88908	2.26949	1.20335	1.73747	2.3099	2.12659	2.134	2.64973	2.5426	2.05579	2.39003	1.65778	2.3593	1.6141	0.438745	0.747288	0.872195	2.94451	1.89118	1.40669	2.30811	3.98773	2.60168	3.06611	3.7876	2.23045	4.96132
LOC102171917	4.70333	4.17751	3.83655	4.50461	6.77901	7.99962	5.13052	4.53477	5.19172	4.60204	5.03086	4.82433	3.3875	3.35621	3.83309	5.13907	4.62313	4.14852	1.73468	2.25531	3.23768	2.93004	2.87744	2.60951	2.31104	1.88385	3.82441	2.51674	2.79014	2.54663	3.08669	2.53355	3.35396	3.12277	2.12679	2.07192	1.49233	1.34278	1.98608	5.65158	1.75388	2.6227	6.53751	6.16342	7.81338	7.10707	4.58869	8.45116	4.70907
ACSM5	1.7317	1.7161	1.02355	1.8651	1.03638	2.75145	3.36795	4.37023	3.76189	1.20921	1.69581	2.10035	1.40391	1.00613	1.50399	2.65306	2.81366	2.22013	1.06297	1.01236	2.4244	1.51639	2.2036	1.59851	2.25486	0.742505	1.80394	3.46866	2.29081	2.09907	3.64469	1.0269	2.20435	4.03426	2.84131	4.10453	0.7549	0.598905	0.25354	1.90158	1.20484	0.602625	2.25984	3.59184	1.73609	4.29294	2.85024	2.03993	1.9088
SLC28A1	0.971352	0.445324	0.403399	0.301734	0.119434	0.197466	0.973248	0.537037	0.752215	0.328245	0.301185	0.169351	0.85285	1.23749	0.838265	0.518877	0.407286	1.13644	0.453837	0.197065	0.188792	0.522355	0.253241	0.471616	0.229636	0.135406	0.171106	0.348039	0.635806	0.78147	0.14993	0.181166	0.084949	0.454531	0.222728	0.288468	0	0	0.121405	0.478286	0.398817	0.380608	0.312994	0.835966	0.342302	0.34679	0.58605	0.484516	0.443731
ST6GALNAC2	87.7207	90.3623	87.5378	57.6919	62.6676	80.5193	106.919	104.228	104.066	39.0846	49.6105	70.2439	89.8354	93.8205	94.2278	77.4635	80.2075	71.2418	45.0707	62.641	50.2696	69.4625	63.7629	66.0803	32.5777	34.861	61.1757	78.9539	82.9998	72.1105	43.7864	51.0328	53.6748	73.1426	73.7166	69.4089	40.1954	44.5166	39.1043	67.3418	54.3448	40.5735	67.5728	110.065	71.9541	91.9876	90.5397	73.8547	70.2911
FOXA1	2.44909	3.33202	3.0668	2.16283	2.91565	3.54641	2.51369	2.43346	2.96189	1.00374	1.53872	1.55512	1.52538	1.11815	1.18038	2.68153	2.28729	2.75531	1.3207	2.08308	1.13413	1.36822	1.51749	1.41802	0.645195	0.831353	1.42733	1.64473	1.09509	1.22474	1.44598	1.50281	1.28056	1.70775	2.08804	1.66094	0.880896	0.598974	0.29308	3.36059	1.93201	1.15924	3.41893	6.51361	4.74907	6.11212	4.53494	4.46367	6.74487
TRPV6	378.437	398.941	377.032	147.356	115.464	188.6	355.605	348.987	345.604	83.3714	84.7363	89.6899	199.718	218.9	211.144	235.583	221.732	236.105	82.6622	147.477	76.3523	111.455	115.665	108.973	47.9403	55.2591	78.9898	123.713	129.602	124.641	87.2017	76.791	84.5354	138.642	141.432	139.397	78.7986	85.2279	90.3651	194.315	118.155	95.5865	312.222	433.537	298.968	320.129	298.741	230.97	275.953
GJB1	6.44627	5.16007	6.41284	8.74397	8.60119	14.9179	6.06802	9.47907	10.2656	3.12861	4.77204	4.35471	7.39721	7.90291	7.25179	11.5101	6.68635	9.05512	4.85744	7.6013	6.88442	2.53719	2.75054	2.12482	3.08125	3.55292	4.49399	2.45783	4.19456	2.6766	4.95113	3.17192	5.2401	3.29783	3.33691	5.28975	3.06169	4.03625	2.18666	3.75761	2.77842	2.08278	7.09277	10.1297	5.71434	9.36428	8.45756	6.9743	5.79661
LOC102190345	0.691784	0.651787	0.463825	0.098961	0.712772	0.245373	0.243762	0.781068	0.383176	0.104712	0.705086	0.092735	0.7456	0.321636	0.762433	1.11475	0.894225	0.829227	0.142146	0.940016	0.10573	0.094323	0.318645	0.253749	0.078029	0.334032	0.128108	0.444794	0.362604	0.488749	0.054577	0.738054	0.122498	0.52842	0.320474	0.849912	0.048261	0.125067	0.084881	0.544113	0.269114	0.133745	0.615857	0.707217	0.722403	1.03218	0.645103	0.547531	0.452859
KLHDC7A	1.03612	0.735715	0.64316	0.69435	0.703081	1.00788	0.790801	1.02685	1.00436	0.34496	0.612688	0.67659	0.561923	0.567488	0.442632	0.874513	0.861421	0.85812	0.204385	0.373272	0.369366	0.496425	0.359823	0.556946	0.239216	0.303197	0.529946	0.732685	0.62248	0.660713	0.350479	0.342619	0.434103	0.319417	0.257697	0.471179	0.25443	0.297676	0.458238	1.21244	0.479883	0.317611	0.890226	1.47245	1.15729	1.23612	1.31505	1.16693	1.59662
ALPK3	0.780394	0.830013	1.09576	0.992315	0.58212	0.810655	1.96619	1.64654	1.87063	0.895848	0.595555	0.746062	1.07238	1.24814	1.60118	1.76372	1.97411	1.8141	0.42693	0.661655	0.407482	1.17471	0.816296	0.771925	0.264065	0.311445	0.619693	1.24173	0.919031	1.27179	0.317012	0.340798	0.278255	0.54037	0.815461	0.967605	0.398642	0.434465	0.237639	1.30841	1.23493	1.15128	1.04669	2.36837	3.9244	1.88733	2.55122	2.42243	2.07642
LOC102174841	5.06461	5.08344	4.37528	8.45969	3.97907	9.75859	8.84107	7.32515	5.34868	2.89103	2.16555	6.59836	6.51961	6.20028	5.15832	9.01376	9.41791	11.7896	2.22303	2.43721	6.17673	4.56645	4.88828	4.68019	3.2397	2.60379	8.28036	5.16717	4.66043	4.96739	5.72056	2.40727	10.1698	8.50248	7.41148	8.82199	3.08814	2.51925	2.829	6.17622	1.85976	3.53382	5.64352	8.64512	6.61151	10.6202	9.24788	8.30826	5.49024
MLPH	12.8785	12.513	13.9293	9.19792	10.9634	15.2083	19.5724	17.9435	17.006	5.82024	8.82026	7.25164	13.9552	14.358	15.15	9.90962	11.7361	9.90943	5.56151	6.30271	7.6822	4.49449	6.013	5.54198	3.19591	2.97302	5.7618	5.4678	6.19023	3.57256	5.47741	4.95407	5.70465	6.64436	5.46223	7.90139	5.54446	3.98229	4.71785	7.78517	5.00516	4.20722	12.087	15.8811	9.29716	12.9397	12.2786	8.23616	12.4655
DERL3	9.90058	10.6472	7.37097	4.6028	4.38992	7.56732	6.81992	5.41156	5.80797	2.45437	3.0961	4.12036	9.00161	10.7263	9.68349	4.08926	5.33923	5.91106	3.41974	4.42366	5.10915	2.27863	3.18832	3.12571	2.85267	2.90732	3.43694	3.49653	2.25072	2.41762	3.41832	3.44894	2.99258	3.04247	4.70091	5.33979	2.90059	2.8553	3.54557	3.0063	3.79332	4.10019	9.42036	5.60267	4.07244	11.0789	5.42919	5.14642	5.96587
AQP8	34.0766	28.5729	28.0573	13.6022	12.4318	25.4418	20.3539	23.0317	22.2368	3.82694	6.05809	4.80669	24.656	23.6286	25.5908	16.5119	16.1069	16.6602	7.09038	10.7326	7.43633	5.81212	4.53719	4.9486	2.89466	3.5886	3.7793	5.89837	7.32447	6.24302	5.70594	4.89185	5.66979	7.29823	7.59058	8.17937	2.60929	5.44507	4.71316	8.6758	6.3312	2.89123	32.3191	20.0165	14.4552	26.8604	22.2778	15.2932	23.3028
LOC102174897	292.636	285.429	280.198	141.78	215.349	421.85	262.366	261.075	259.026	92.4109	137.556	55.0667	130.097	134.68	134.313	322.873	324.984	316.6	234.488	234.286	209.704	100.821	98.6819	101.175	50.6012	101.547	65.0416	124.872	120.567	117.375	156.524	149.57	135.196	195.198	191.353	206.84	52.084	48.6295	50.1223	89.5152	118.315	55.6868	118.8	223.728	205.963	173.316	260.078	188.847	144.58
ST6GALNAC1	2.857	3.82962	3.0768	8.24784	4.24713	7.38401	5.02155	4.38559	4.16389	1.32309	2.28205	2.91152	4.13615	5.05051	4.09406	8.5211	9.80857	9.6685	1.64208	3.14857	3.25466	2.84944	2.86004	2.60674	0.344381	0.737193	1.55375	1.77167	1.70905	1.83297	2.94297	3.66838	5.5554	4.8805	4.99407	4.68462	0.282831	0.19101	0.939838	6.27681	3.31558	1.48207	10.6181	9.61284	8.70223	11.3838	7.07099	6.93355	16.72
GRIK4	0.323607	0.591375	0.554903	0.4851	0.812541	0.722885	0.822497	0.691472	0.792695	0.71045	0.801379	0.6777	0.287547	0.275254	0.226901	0.671577	0.635888	0.648277	0.398853	0.659231	0.712495	0	0.273659	0.469587	0.213612	0.383689	0.608511	0	0.557437	0.3935	0.294522	0.500553	0.415892	0.49793	0.506556	0.437835	0.280175	0	0	0.843286	0.860778	0.502904	1.09622	1.33874	1.32214	1.44639	0.92671	0.995386	1.23081
LOC108635546	0.684381	0.63039	0.816127	1.4883	0.837159	1.43594	0.740932	0.526178	1.14613	0.59181	0.691497	0.721914	0.375293	0.389071	0	0.891009	1.42718	1.26682	0.805727	1.34915	0.926129	0.759265	1.05168	1.08267	0.76934	1.11285	1.15129	1.13272	2.03205	1.08912	1.07747	1.21958	1.31	0.437224	1.10092	0.994371	0	0.451897	0.310347	2.46579	1.3492	1.02764	0.960635	2.48651	2.46378	1.77736	3.34694	1.8337	2.41344
CREB3L4	9.00475	10.5287	10.0624	5.56683	4.45874	6.37202	11.2245	10.7375	9.74228	2.30525	3.46603	2.57569	8.49871	9.50111	7.3954	10.3758	9.87825	8.47832	3.76927	5.15003	3.40406	4.15733	3.82369	3.33479	1.89562	1.96249	3.19601	4.23899	3.88571	4.04755	2.13286	2.79507	2.72193	2.55567	2.25338	2.8338	1.74043	1.09768	1.17261	3.93493	4.06487	3.12455	6.79091	8.04894	6.1973	6.32654	8.55044	4.95743	6.59384
LOC106502493	1.37508	2.29066	0.951772	1.07613	0.59779	1.3513	0.838441	1.46962	1.05546	0.558291	0.453711	0.742587	2.00679	1.21004	2.08863	0.773737	1.03183	0.604407	0.673202	0.429317	0.817706	0.278341	0.480646	0.785313	0.318678	0.186514	0.509408	0	0.549487	0.566222	0.675989	0.516652	0.387986	0	0.814924	0.547999	0	0.322429	0.997952	0.434417	0.467895	0.314768	0.626269	0.90015	0.511699	0.442066	0.487265	0.839727	0.259045
NFASC	0.380655	0.383565	0.262558	0.304827	0.498673	0.333645	0.824397	0.656007	0.666356	0.37515	0.391682	0.561686	0.313875	0.267168	0.487059	0.370983	0.618628	0.348457	0.087518	0.219952	0.159057	0.324022	0.401031	0.264484	0.118708	0.221058	0.224297	0.469902	0.255999	0.382774	0.148362	0.28929	0.185325	0.34259	0.396932	0.312661	0.136665	0.165512	0.052518	0.552432	0.366258	0.428874	0.406311	0.639184	0.701924	0.727801	0.972274	0.885241	1.07711
KCND3	0.443344	0.448844	0.621818	0.689925	0.458283	0.845376	0.396283	0.327343	0.372126	0.217699	0.435318	0.45392	0.060494	0.286078	0.173659	0.323438	0.088766	0.458148	0.241684	0.234237	0.450041	0.200746	0.27855	0.272099	0.195287	0.199303	0.345481	0.087331	0.350587	0.309316	0.310509	0.322646	0.502873	0.317523	0.296419	0.40826	0.082913	0.119359	0.165783	0.1769	0.157752	0.098689	0.237249	0.347725	0.315646	0.264374	0.333832	0.326367	0.264016
KRT18	55.6359	56.7409	62.4393	14.068	17.9242	21.3398	45.7984	42.7244	43.4553	6.27456	7.71934	8.66884	35.4	35.3484	36.2774	21.0372	27.3538	25.1184	11.3639	14.8967	9.41298	10.3527	9.28984	7.37078	5.6838	6.37398	6.22403	8.68328	7.53928	7.02412	6.14344	7.36753	7.71598	9.81664	9.59739	9.33004	10.2326	10.6589	10.1157	5.97333	5.90745	2.84323	17.189	11.0512	9.14327	13.3956	11.4331	6.71091	12.3586
LOC102176340	0	0	1.27286	0.375104	0.290865	0.685985	1.46834	1.3767	1.20813	0.202114	0.34427	0.374065	2.04525	1.39064	1.70485	0	2.57718	2.38892	0.340925	0.361768	1.09677	0	0	0.856135	0.410837	0.146836	0.354485	1.13168	0.680881	1.5462	0.393253	0.127799	0.323751	1.62935	1.33295	0	0	0	0.455844	0.369286	0.230499	0.204452	0.565264	0.595363	0.428977	0.643149	0.650189	0.289227	0.538735
DIO1	3.78767	3.44221	2.17994	3.3586	1.65173	2.2712	6.20725	6.48189	5.81339	1.43332	1.31569	1.23728	3.10707	3.64461	6.92477	7.16164	4.64574	6.42062	1.46214	2.46167	3.73606	4.05776	2.84549	3.25177	0.906965	0.862698	1.38642	2.17749	3.50902	3.52513	1.5918	1.29847	1.73125	3.98433	4.60791	5.45948	0.763454	0.536024	0.799191	2.27742	1.86859	1.16307	3.27312	6.36026	4.49966	3.40366	4.00269	3.12073	3.42115
PITX2	0	0.364624	0	0.49544	0.985251	0.868204	0.435168	0.454422	0.703905	0.62952	0.67772	0.622942	0.44183	0.520036	0.239785	0.838009	0.482743	0.532597	0.287225	0.457396	0.493202	0	0.326039	1.29712	0.529714	0.722956	0.464849	0.389766	0.257466	0.438342	0.37828	0.283981	0.306141	0.462146	0.287925	0.634237	0.503524	0	0.575777	1.01402	0.382445	0.707974	1.90282	1.03505	1.24571	1.6245	1.60869	0.831938	1.28785
ACSM1	4.97809	5.08069	4.96249	1.93315	2.12068	3.4417	6.55912	5.16476	5.92181	2.0118	1.66019	2.53658	5.08974	4.20026	4.22719	2.14	2.62398	2.35052	1.6505	0.767021	1.80676	3.25486	2.27205	2.32883	1.09271	0.593455	1.65599	1.52703	2.77646	2.76582	0.781467	1.00718	1.12177	1.64887	2.08177	2.63425	2.05493	1.0443	1.68073	1.46493	1.63579	0.847888	1.80854	2.20633	2.03781	3.80996	2.01691	2.14849	3.06925
TTC6	0	0.252869	0	0.07241	0.072013	0.174642	0.15713	0.080736	0.130559	0.072327	0.082746	0.04252	0.173861	0	0.07354	0	0.154962	0.153454	0.051623	0.05515	0.054285	0.132166	0.055989	0.137545	0.019716	0	0.046603	0.051465	0.117716	0.273057	0.032776	0.061856	0.050922	0	0	0	0	0	0	0.097693	0.08338	0.042061	0.115786	0.153358	0.125015	0.170116	0.181844	0.163924	0.226106
CA4	47.6068	45.7239	46.3964	30.0627	32.185	47.898	43.2893	41.9227	44.4772	13.3069	12.2305	14.3087	42.6807	53.063	56.6883	37.5067	39.9794	36.3478	31.3502	30.0861	13.0858	8.93969	9.01523	6.13998	10.2375	12.9861	15.7347	13.1532	14.2875	10.0435	14.4653	12.0507	24.4167	12.6303	11.9012	13.0133	4.293	2.97175	2.93423	16.8937	13.2201	7.28306	39.7615	35.4312	24.5679	51.8806	34.3958	21.6637	19.4591
HEPACAM	0.267853	0.425976	0.975611	0.439853	0.744403	0.349839	0	0.182585	0.752777	0.42472	0.305166	0.341348	0.343625	0.82966	0.548277	0.399434	0.546881	0.566739	0.229359	0.581499	0.153932	0.174394	0.166332	0	0.103613	0.145298	0.239243	0	0	0.46628	0.116472	0.144443	0.10123	0.197048	0.445932	0.273229	0.089695	0.122285	0.222003	0.316634	0.345936	0.206325	0.405475	0.357041	0.457542	0.689245	0.52235	0.440613	0.683019
CHGA	15.1811	13.6733	13.1262	2.03146	20.6608	7.37533	13.043	14.7594	14.2311	9.83426	9.33504	5.44458	15.8171	15.1706	16.1538	4.47319	4.84075	5.85389	0.474459	0.546168	0.26244	0.333975	0.178177	0	0.533006	0.382789	0.236508	0.28102	0.179318	0.249511	0.325046	0.099319	0.50707	0	0.416992	0.163005	0	0	0.878468	1.13628	0.561351	2.18832	27.2587	32.6355	11.0604	27.6159	10.8482	17.6127	14.6877
CLDN7	9.57606	10.6162	13.1277	3.52156	4.28509	3.37784	8.09758	7.40258	9.13622	1.81105	1.9105	2.2163	7.29402	5.69318	5.96718	3.33727	4.02151	3.84256	2.40484	2.8466	1.51823	1.65978	1.8908	2.04081	1.05951	1.11647	1.40418	1.26403	0.754445	2.3356	0.805321	1.44482	1.25185	1.57546	1.58661	1.77018	1.00457	1.18394	1.27627	1.47178	1.76151	0.90799	4.68529	3.70397	3.34812	5.01155	5.08535	3.02949	4.7818
SLC5A5	0.471766	0.407234	0.321761	0.116399	0.063715	0.058694	0.313243	0.214001	0.162676	0.06397	0.088272	0.264649	0.284829	0.734811	0.351965	0.213692	0.174949	0	0.071613	0.12158	0.051588	0	0.079116	0	0.051811	0.042745	0.167702	0.16055	0.08593	0.121564	0.015293	0.122445	0.094436	0.084807	0	0	0.14299	0.32768	0	0.159118	0.121119	0.105175	0.232366	0.180837	0.062832	0.217161	0.220518	0.038354	0.210058
DLGAP1	0	0	0.347423	0.062284	0.145044	0.147265	0	0.168724	0.079838	0.156789	0.256758	0.21217	0	0.19471	0.111033	0.14295	0.111143	0.113482	0.142113	0.060712	0.127622	0.148603	0.167741	0.153947	0.028839	0.06892	0.073736	0	0.307605	0	0.067544	0.131529	0.094349	0	0.056158	0.055575	0	0	0	0.041396	0.094486	0.073728	0.025132	0.053143	0.059029	0.053243	0.040477	0.116128	0.122728
SOWAHA	0	0.539192	0.255381	0.422087	0.404174	0.575737	0.291318	0.244148	0.169494	0.340252	0.173262	0.490591	0.218826	0.088383	0.086727	0.298142	0.162568	0.299041	0.294681	0.157775	0.259829	0.097841	0.147898	0.094073	0.167036	0.154407	0.275852	0.223414	0.280093	0.083538	0.203885	0.114211	0.119502	0	0	0.092837	0	0	0.037611	0.260219	0.289952	0.255173	0.297403	0.58435	0.498514	0.716794	0.398352	0.635023	0.302348
KCNE4	0.639186	1.15962	0.941499	0.994504	0.657128	0.652596	2.0637	2.2125	1.2148	3.24007	1.71631	0.898106	1.91566	1.05704	1.83696	1.53103	1.16197	0.947941	0.668851	0.383588	0.937645	0.885452	0.357822	0.807224	0.327947	0.269252	0.473327	0.666021	0.795353	0.470824	0.243436	0.113968	0.229189	0.890543	1.13933	0.962484	0.488597	0.686152	0.669514	0.721664	0.771397	0.895016	1.05545	1.65022	4.0362	1.74602	2.51532	4.8082	1.60432
HTRA3	60.0455	55.9716	56.2274	53.6931	32.3962	38.1647	18.3049	16.4847	19.1133	26.869	21.8356	15.4514	36.8284	38.5342	40.1029	17.1699	17.0919	16.1069	10.5776	11.8329	15.767	11.7194	10.6083	10.5965	14.0368	11.812	11.5771	13.3125	13.1124	12.0038	8.60019	5.58264	4.54129	7.46931	7.71034	7.5406	11.9987	12.9236	12.7009	18.2982	17.7331	19.2364	55.6646	29.6388	64.345	31.5567	54.5941	57.7928	27.0188
LOC102190903	104.707	107.225	97.7107	7.78612	106.386	17.6748	57.0786	36.1866	44.3197	4.29254	87.466	0.888186	82.4654	81.5517	85.6006	410.751	417.101	373.604	26.455	138.214	12.6411	11.8062	8.20499	11.9919	5.36889	37.9933	1.37884	59.6327	65.8874	72.059	9.3341	45.602	8.3355	70.2722	65.3821	63.4804	0	0	0	12.3584	43.6699	35.424	70.0145	110.033	59.0011	181.908	201.162	111.816	33.7025
TRPV5	7.59547	7.84471	8.49312	3.69966	2.53464	4.04288	10.2886	10.4687	11.084	1.51109	1.64953	1.81247	3.40523	3.31977	3.95386	9.44412	8.99248	9.1123	1.71996	2.88294	1.41955	3.94424	4.00169	4.43819	1.01497	1.1117	1.56948	4.25427	5.59973	5.85122	1.98145	1.60114	2.06337	3.71959	4.0491	3.90512	1.67046	1.91091	1.25716	2.96381	1.67519	1.16351	4.27955	9.1243	6.35589	4.91432	7.16942	4.55506	5.06004
ST8SIA6	0	0	0.209133	0.334358	0.510113	0.39658	0	0.69477	0.546661	0.123086	0.964883	0.249046	0	0.375111	0.811609	0.269078	0	0.312991	0.273755	0.399033	0.223305	0.244549	0.314112	1.54703	0.406243	0.146559	0.448185	0.393455	0.208005	0.384899	0.341652	0.555892	0.410405	0.368265	0.277549	0.498583	0	0	0.35953	0.585487	0.312464	0.233949	0.559608	0.535629	0.486233	0.931039	0.608943	0.402443	0.821019
LOC106503729	4.39968	4.34474	2.17502	1.25122	2.46022	4.94782	2.10511	5.62219	2.04375	3.23602	1.34609	2.90101	7.41761	6.81855	6.21115	1.21608	2.56325	1.18075	0.895765	0.695279	1.54964	2.81133	1.91859	0.500889	0.911951	0.590664	1.28294	1.80227	2.73136	1.51755	1.01147	1.87156	0.747239	3.53546	1.4386	2.53591	5.5468	4.16891	1.75875	1.66122	1.05923	0.888842	4.77732	2.84634	2.47327	2.59215	2.11146	3.29193	1.93757
ANKRD33B	0.94113	0.743241	0.777268	1.69819	1.19802	1.83377	0.805019	1.11879	0.87427	1.06537	1.32665	1.19773	0.232967	0.22994	0.158059	0.861942	2.33992	1.26101	1.26586	1.41974	1.55173	0.986839	1.82651	1.11142	0.939048	0.817512	1.10683	1.30321	1.33034	1.12875	1.27478	1.07373	1.22922	0.326307	0.508675	0.36184	0.223734	0	0.365711	1.43867	1.8756	1.876	1.33355	3.52778	2.98036	1.98023	2.76753	2.09194	3.8381
SYT12	0.1333	0.491264	0.452129	0.385772	0.191795	0.164587	0.414422	0.270247	0.854622	0.048162	0.277695	0.19606	0.241494	0.160225	0.229258	0.242181	0.262363	0.230944	0.102257	0.19356	0.013491	0	0.262915	0	0.113228	0.138527	0.228048	0	0.253501	0	0.078492	0.109327	0.242332	0.141755	0.162962	0	0	0	0	0.149632	0.101464	0.116585	0.363737	0.754577	0.334158	0.613968	0.662752	0.584805	0.88296
LOC108636338	2.13531	3.12318	2.65663	0.762955	1.5341	2.09506	2.37241	0	1.04328	1.88464	0.32223	2.14942	1.42894	3.25808	1.68953	0.894566	0.282418	0.56946	0.601134	0.724044	0.522723	0	0	0.289062	0.872694	0.40203	0.644068	0.419239	0.293705	0.556252	0.735939	0.624544	0.494259	1.34737	0	0	1.18158	1.46044	1.08685	0.68909	0.088213	0.140159	1.44074	0.432517	0.990817	0.446306	0.398993	0.365426	0.476248
SLC6A1	0.253902	0.204703	0	0.340957	0.573574	0.548603	0.322359	0.48894	0.616561	0.549354	0.586708	0.557771	0.227672	0.295303	0.369836	0.068311	0.110046	0.117555	0.363916	0.298421	0.334562	0.084049	0	0.562173	0.14446	0.249387	0.257905	0.146311	0.37532	0.509992	0.164466	0.277541	0.159731	0.265791	0.244356	0.271183	0.242526	0.162657	0.18031	0.318217	0.267558	0.203777	0.260693	0.587522	0.355626	0.257278	0.52618	0.433414	0.362484
FABP6	0	0.391738	0.39035	0.061417	0.038967	0.053837	0	0	0	0.092199	0.043757	0.045531	0	0.084689	0	0.373872	0	0	0.020714	0	0	0	0	0	0.024824	0.067144	0.053673	0	0	0.16949	0.036344	0	0.040299	0	0	0.429569	0	0	0	0.220417	0.308904	0.072235	0.121357	0.300251	0.208452	0.113842	0.242848	0.224811	0.168938
KIF19	0.188395	0.28518	0.100365	0.195827	0.248744	0.153664	0.373934	0.304654	0	0.238502	0.167798	0.902865	0.142916	0.274624	0.191603	0	0	0	0.089124	0.208319	0.320679	0	0.287473	0.363667	0.084295	0.05516	0.351729	0.162144	0.089496	0.074805	0.051918	0.234445	0.30393	0.289728	0	0	0	0.228667	0	0.192839	0.176916	0.170332	0.27795	0.290783	0.155158	0.430652	0.273764	0.277167	0.310428
VAMP1	1.64071	1.3746	1.30585	0.906209	0.990452	1.08276	2.51322	2.64964	2.42338	1.06888	0.918431	1.26125	1.92738	2.16911	1.93778	2.79514	2.36793	3.09186	0.999143	1.59797	1.04293	1.00446	1.31245	0.988878	0.368926	0.601583	1.00405	1.15923	1.88987	1.53936	0.586609	0.921232	0.946207	1.51926	0.771253	1.57912	0.927153	1.01219	1.2328	3.6771	2.27158	2.29044	3.30055	6.2999	4.69658	3.62041	3.47569	4.29085	2.76128
CELF6	0	0	0.243841	0.312492	0.084759	0.031093	0.091118	0.341551	0.142771	0.047072	0.07005	0.387234	0.175109	0.141453	0.185526	0.524095	0.437946	0.325196	0.024043	0.04426	0.32432	0.295841	0.323762	0.228928	0.036348	0.036852	0.266846	0	0.094183	0.093775	0	0.038763	0.106157	0	0	0.146188	0.344654	0	0.146813	0.171016	0.185781	0.099943	0.01587	0.341467	0.261207	0.108435	0.074221	0.229563	0.163357
PM20D2	0.406597	1.13624	0.757121	1.18431	0.884073	1.20037	0.632352	0.605542	1.31159	0.547152	0.683671	0.909098	0.289818	0.19263	0	1.97407	0.659327	1.32034	0.505561	0.708571	1.24925	1.84132	1.20747	1.20678	0.663638	0.433532	0.962156	1.04601	0.638308	2.5325	0.456532	0.572829	0.726153	0.643723	0.511972	0.973036	0.351544	0	0.349082	3.10637	1.89	1.6415	1.12306	3.74434	5.26844	1.74381	3.92499	2.82526	4.6628
LOC102171118	0	0.664708	0.987296	0.608929	1.28869	1.10381	0.766547	0.737467	0.53985	0.61231	0.866999	0.782281	0.692737	0.351741	0.703873	1.15337	0.723691	0.549447	0.11758	0.63768	0.071622	0.57097	0.994001	0.698408	0.184565	0.472026	0.317596	0	0.60302	1.10452	0.3041	0.754359	0.3501	0	0	0.42044	0.156561	0.583341	0.270558	0.838455	0.829364	0.159798	1.26012	0.532278	0.287855	0.630868	0.400929	0.475394	0.626987
GGT1	6.04219	6.096	6.28285	4.54126	5.56478	6.95392	5.01294	4.33607	5.27841	1.40988	2.84738	1.99328	6.06907	6.31193	6.07176	4.2665	4.27595	4.48198	2.70429	4.12899	4.56449	1.81527	2.07356	1.33289	1.53092	3.62375	2.43631	3.34852	2.08068	2.87884	2.60731	4.79584	3.89652	3.25454	2.28283	3.91574	2.19282	1.9193	2.37064	14.4551	9.34868	6.35289	18.6572	22.6394	15.0887	14.0407	12.4919	10.5878	14.8675
MZB1	0	1.00641	0	0.204386	0.070652	0.113121	0.689806	0.364715	1.10776	0.284974	0.143056	0.239233	0	0.987971	0	0.83396	1.03639	0.637295	0.379454	0	0.162734	0.474595	0	0	0.043908	0	0	0	0	0	0.03916	0	0	0	0	0	0.387397	0	0	0.080313	0	0.366554	1.43556	0.079073	1.47313	0.25313	0.284775	1.16558	0.211723
GFAP	2.8985	1.34687	0.920827	0.711367	1.0956	1.81557	1.01723	0.28186	0.870809	1.23222	0.570293	1.4973	0.500808	0.202079	1.45669	0.234429	0	0	0.229764	0.239757	0.253995	0.68606	0.294655	0	0.446386	0.360917	0.447074	0.283482	0.42408	0.264392	0.38611	0.391227	0.469145	0.843756	0	0.16783	0.397206	0	0.260246	1.06832	1.14696	0.706034	0.956035	1.55666	1.07099	1.51009	1.22533	1.64009	1.75415
TNFRSF13C	0	0.31617	0.630128	0.130961	0.308846	0.42165	0.682898	1.10416	0.891067	0.323424	0.3279	0.209922	2.1629	1.76311	2.48686	0.27276	0.484185	0	0.382935	0.228447	0.357056	0.599164	0	0	0.084147	0.180066	0.469158	0.437004	0	0	0.174973	0.160714	0.339715	0.262664	0.273192	0.765561	0.602045	0	0.560998	0.295553	0.24266	0.428631	0.606031	0.160663	0.651805	0.654997	0.20979	0.922399	0.834401
RP1L1	0	0	0	0.096603	0.09453	0.12595	0	0	0.077471	0.045035	0.093705	0.11999	0	0	0	0.0581	0.160148	0.097014	0.132985	0.086682	0.071543	0	0.150659	0	0.035705	0.029836	0.120279	0.147512	0	0.116022	0.047574	0.036614	0.129439	0.098818	0	0	0	0	0	0.072066	0.067876	0.231071	0.096516	0.200486	0.223919	0.305999	0.223157	0.271893	0.255936
CACNA1B	0.168427	0.228586	0.127501	0.205918	0.385815	0.209566	0.103332	0.474856	0.112424	0.215098	0.17348	0.328518	0.15512	0.137283	0.151276	0.089525	0.209916	0.234274	0.102506	0.08625	0.033814	0.235322	0.23376	0.127636	0.089263	0.080948	0.175322	0.29661	0.332968	0.262025	0.058717	0.16816	0.083476	0.067931	0.1782	0.169013	0	0.091314	0.12026	0.439485	0.281625	0.455107	0.328803	0.63857	0.967457	0.640505	0.543366	0.960155	0.558776
PLK5	0.841922	0.906335	0.565316	0.428006	0.852557	0.73955	0.749395	0.816085	0	0.323508	0.561244	0.924732	2.48196	3.13979	1.56237	0.918567	0.714182	1.15762	0.144508	0.407963	0.342802	0.789294	0.843384	0.709344	0.361374	0.191597	0.355815	0.275713	1.30793	0.433823	0.188557	0.387189	0.134335	0.173479	0	0.584292	0.703087	0.85944	0.572533	0.934717	0.735847	0.700515	2.28814	1.05883	1.56523	2.3045	1.60018	1.30008	1.30406
CHODL	1.22693	0.93406	1.69857	0.718236	0.467864	1.00688	0.776018	0.791755	0.865952	3.93908	1.05784	0.932188	0.972113	0.829929	0.554113	0.591392	0.730425	0.505128	0.902669	0.38089	0.269137	0.168829	1.03464	0.795707	0.286673	0.367355	0.314635	0.897399	0.353426	0.759605	0.177999	0.164977	0.200038	0.766004	1.19939	0.729396	0.196961	1.05272	0.557176	0.245543	0.221548	0.163715	0.258353	0.736791	0.557136	0.724373	0.752928	0.829338	0.439682
CNTD2	0.366081	0.540922	0.932486	0.128446	0.088778	0.126442	0.130682	0.382901	0	0.129798	0.190468	0.206371	0.477573	0	0	0.379052	0.347533	0.555448	0.210368	0.197761	0.091671	0	0.097631	0	0.085305	0	0.147381	0	0	0	0.154677	0.028737	0.009713	0	0.186135	0.281882	0.15095	0.185551	0.106132	0.262904	0.44917	0.275211	0.555423	0.368977	0.343409	0.396257	0.399143	0.346542	0.357396
MUC20	0	0.169389	0.293281	0.316176	0.041128	0.124916	0	0.124087	0.066251	0.045752	0.095848	0.352609	0	0.122991	0.044513	0.06887	0.089313	0	0.057289	0.034863	0.371243	0.210483	0	0	0.007785	0.050752	0.120304	0	0	0.1249	0.026248	0.056566	0.225273	0	0.098346	0	0	0	0	0.021114	0.022933	0.115849	0.043183	0.041228	0.095821	0.10248	0.018408	0.04595	0.081354
LRP1B	0	0	0	0.02763	0.029462	0.071823	0.039225	0.034245	0.02644	0.084845	0.059305	0.06287	0	0.038942	0	0	0.052758	0	0.028087	0.01392	0.025743	0	0	0.067495	0.021797	0.019358	0.032233	0.06533	0.060696	0	0.031319	0.01599	0.011868	0	0	0	0.040733	0	0	0.049755	0.033209	0.016763	0.0366	0.08804	0.049216	0.043781	0.115941	0.038574	0.044638
CACNG7	0	0.361411	0.355164	0.14999	0.263872	0.371799	0.10649	0.27077	0.154176	0.331414	0.155668	0.289707	0.370001	0.305505	0.148404	0	0	0.124075	0.112297	0.059338	0.174614	0.322407	0	0	0.099363	0.076533	0.14259	0	0	0	0.060698	0	0.155962	0	0	0	0	0.161902	0	0.084175	0.04741	0.163257	0.480172	0.370237	0.2553	0.419553	0.181939	0.222735	0.504935
IRX3	21.172	17.9863	19.5314	13.8349	15.6792	21.7058	20.2964	19.0703	20.7152	15.8323	12.6107	15.6027	20.0995	22.0026	20.4737	14.0012	14.8301	14.7325	12.784	13.1067	9.09749	6.51042	5.54394	7.50274	7.06965	5.56079	11.4279	8.81571	7.38072	10.5867	7.92712	7.92916	9.27332	8.66815	7.99645	7.09845	6.5954	7.94536	6.78787	50.5574	57.5253	52.239	76.7279	94.3874	65.4191	140.368	65.2272	76.9135	78.3062
SV2A	0	0	0.085675	0.041622	0.0415	0.102778	0.127216	0.072609	0.179596	0.078085	0.024033	0.130656	0.07178	0.182288	0	0	0	0.113482	0.032906	0.031878	0.051974	0	0.156546	0	0.04432	0	0.068482	0	0	0	0.054664	0.011432	0.007464	0.074333	0	0.152262	0	0	0	0.057672	0.032099	0.098651	0.03827	0.109957	0.096988	0.098755	0.172158	0.087581	0.063829
LOC102184392	6.67907	6.51535	8.45509	1.35264	0.992771	2.84845	5.70835	3.64021	7.06067	2.20482	0.493937	2.91852	6.00932	7.50552	5.94748	2.30124	2.29786	2.11892	1.31142	0.88798	0.648784	3.22285	1.541	0.983296	0.979033	0.39384	1.662	1.32174	1.80395	1.18472	0.546216	0.693522	0.918653	3.10738	1.95571	1.77897	2.48668	2.35797	2.2182	1.42622	2.38727	1.07187	2.30191	1.4457	2.41185	3.63659	2.39079	2.01982	2.38168
CALML6	0	0.23165	0	0.195364	0.276445	0.365932	0	0.151101	0.229809	0.174744	0.125792	0.130802	0	0	0	0	0.333818	0.52875	0.194638	0.080641	0.071547	0	0	0	0.089967	0.037126	0.259276	0	0	0	0.217835	0.103347	0.123247	0	0.197962	0	0	0	0	0.177101	0.09711	0.174519	0.212874	0.503858	0.478258	0.184838	0.297771	0.104928	0.313645
GJB6	51.133	52.1251	48.6453	50.9848	44.4385	17.7825	72.6608	67.377	71.8084	30.111	79.094	33.2308	64.3237	67.4077	64.8181	67.1279	68.2011	68.3376	113.907	182.847	98.5432	116.565	124.891	123.839	128.657	169.99	103.849	135.44	129.577	144.809	132.958	129.924	114.069	157.359	157.794	155.771	148.469	145.916	153.978	180.068	176.982	167.602	82.1327	72.394	61.2968	87.457	89.3222	63.0094	126.76
LOC108634148	1.92498	2.22988	1.57989	1.00148	1.41366	1.0984	2.64987	2.41607	2.16363	1.03598	1.90197	1.41987	2.09846	1.73433	2.68949	1.69682	2.29098	1.89035	1.43143	3.23389	2.10249	4.03362	5.1559	3.03207	1.83119	2.96635	1.86826	3.82725	4.69498	3.75461	1.55014	2.34008	2.05966	6.28028	6.1826	4.97982	6.63159	6.02775	5.82253	3.01165	3.2749	1.93658	1.80545	1.04601	1.31744	1.3646	1.58528	1.07722	1.4855
GRM2	0	0.200882	0	0.121504	0.05084	0.122259	0.495037	0.180873	0.13071	0.091786	0.250243	0.125691	0	0.070002	0	0.404699	0.248736	0.171912	0.364611	0.428618	0.483781	0.783778	0.65792	0.471143	0.375944	0.286256	0.432704	1.01689	0.391705	0.538874	0.591823	0.349676	0.470544	0.989811	0.486997	0.808814	0.193377	0.427361	0.179457	1.24972	0.887759	0.655146	0.163757	0.167049	0.098376	0.172689	0.14959	0.180668	0.366724
TLL2	0.265959	0.068339	0.228658	0.520848	0.601841	0.287748	0.372575	0.53183	0.641746	0.306532	0.426074	0.588701	0.395568	0.527995	0.698761	0.89924	0.615847	0.6678	0.954316	0.935597	0.959761	1.21407	0.884148	1.23778	1.10893	1.59764	1.29452	1.64768	1.18576	1.27539	1.55724	1.23312	1.645	1.33585	1.31191	1.58834	1.17765	1.15546	0.783906	0.652309	1.09775	0.744031	0.888229	0.558549	0.397098	1.00528	0.519263	0.441641	1.1122
IGF2BP2	0.349499	0.62902	1.04156	1.67101	2.93404	1.48005	0.946075	0.713417	0.268368	1.46158	1.40273	0.823889	0.78623	0.531781	0.630271	0.563016	0.633119	0.857699	1.35697	3.05007	1.1843	1.24863	2.70546	2.57968	5.57343	7.80709	2.34481	2.41288	3.26941	2.62402	8.67913	7.55605	6.71851	6.03855	5.27817	4.52045	3.2837	4.33528	2.52416	2.60798	2.93426	1.09605	1.22485	0.944338	1.77785	0.948176	1.06162	1.63416	1.11794
LOC102184693	23.2055	27.2235	30.6869	32.8089	43.7501	2.89719	55.2694	51.6273	51.0803	15.1236	75.4189	26.8988	47.3399	45.5015	43.4974	63.546	59.7224	66.8219	57.3683	101.487	85.7799	104.295	101.558	105.102	99.7783	149.397	73.9418	128.416	118.13	119.899	116.974	92.7316	115.718	127.156	125.259	128.957	78.6715	76.7948	78.3778	100.05	69.1925	44.7772	67.2619	58.002	36.6493	48.7815	52.2209	32.7228	85.0504
PADI3	30.4047	32.7006	29.5485	28.6123	39.883	3.71891	53.3105	60.8151	56.5968	8.68635	84.2353	23.5253	70.6272	72.6673	72.5784	87.0287	84.3237	84.7917	62.2793	100.26	90.7852	114.843	112.549	109.8	87.9608	146.533	69.4692	122.147	116.423	115.269	98.756	109.966	93.1556	119.606	119.415	122.265	108.492	107.792	106.515	98.3991	54.8548	74.2218	95.6507	59.0976	47.1755	53.3119	53.4996	40.687	60.1929
SLC9A2	0.715886	1.17787	0.919137	2.59886	1.81628	0.547562	1.19011	1.58245	1.29948	0.680062	4.19272	1.90878	2.18933	1.02186	1.243	3.47123	2.18814	2.49221	4.31465	4.48828	5.55083	6.25985	5.195	5.17871	5.64247	5.63986	5.66819	5.4437	5.29856	5.05404	6.39676	5.58469	6.92501	4.26607	4.8038	5.71325	3.81638	3.58073	2.34318	4.89242	2.9075	3.2559	2.63808	2.43473	2.31819	1.41621	2.29199	1.65577	1.47177
LOC102180330	1.73051	1.02577	0.23705	0.851574	1.08359	0.147323	2.46713	2.49274	1.91488	0.444855	1.08767	0.803243	2.04858	1.50056	2.84126	1.63828	1.87526	1.76956	1.713	1.36784	1.75753	1.51608	2.2294	3.74851	1.92035	2.12802	1.08634	3.19039	1.50519	2.976	2.26955	1.06064	1.42421	5.37983	4.06471	2.94485	4.80056	3.93493	2.68791	2.06074	1.58548	0.682605	1.65017	1.29081	1.13078	0.614536	1.41764	1.10029	1.13581
SHISA2	13.4499	14.8518	14.4824	25.1742	18.572	9.99697	16.0133	15.0731	15.9588	11.9913	35.4807	16.1816	9.64686	9.48009	8.02468	28.0538	25.6825	26.2703	77.6793	104.112	65.366	57.1045	62.6561	55.3384	75.0221	86.9216	61.7975	79.3059	73.931	77.6265	83.5164	84.1514	74.2389	83.5925	80.5968	78.1957	47.418	41.8682	45.4815	96.3216	103.123	80.0527	40.132	39.8798	37.5874	44.3651	37.8049	34.5322	83.9659
ECEL1	0.582818	0.726824	0.262839	1.74465	1.24744	0.228863	0.851239	1.01696	0.827434	0.788096	3.46153	0.671228	1.03587	1.02356	0.948168	1.13961	1.65972	0.410414	1.83476	3.05668	4.50265	2.11165	1.93651	3.81227	1.89396	2.7024	2.22921	3.8608	2.37162	2.74225	1.30728	2.7328	1.94927	2.45458	1.72451	2.91458	2.60497	2.31493	2.90328	3.79451	2.83033	3.12229	2.13419	1.97991	0.917707	1.89595	0.434845	0.979354	3.16458
LOC102172204	0.103492	0	0	0.01728	1.83604	3.15538	0	0.098036	0.163964	0.907478	0.245204	0.006957	0.096916	0.096883	0.298062	1.21623	0.734318	1.20531	11.6372	0.33913	0.04827	0	0	0	1.64992	0.448383	0	0.105637	0	0.291364	3.1387	1.97646	0	0.785027	0.419593	0.555684	0.960583	0.32932	0.441827	0.02434	0.034533	2.89411	0.129591	0	0.066189	0.025624	0.101361	0.023992	0.044504
PADI1	10.2086	7.64271	7.58109	11.53	14.5587	2.35463	18.1499	19.0688	19.0918	3.68165	29.5292	8.55264	24.1905	26.8998	26.1324	25.6855	24.8138	25.148	28.0677	24.8558	39.8842	46.3245	44.6028	43.449	39.1445	52.1499	30.8855	50.8222	52.1701	50.2639	56.4544	47.1133	40.3018	44.149	43.423	47.1515	41.2188	44.9361	42.6925	75.5991	37.9761	53.8456	41.9705	28.9287	20.5263	26.1864	22.4095	18.6131	22.8092
LOC102173030	0.470774	0	0.785757	0.83719	1.1355	1.09611	0.312049	0.456466	0.965656	0.3729	1.18434	0.601746	1.16969	1.48961	1.16041	1.36122	0	0.54223	1.40295	2.16996	2.05698	0.909727	1.60893	0.543506	1.36897	1.90342	1.41375	2.27955	0.948085	1.0636	1.08111	1.50647	1.99571	1.84615	0.604533	1.63103	2.57637	1.17771	3.6169	1.00428	0.829437	0.900385	0.555077	0.561768	0.176758	0.349071	0.404349	0.3625	0.474621
TGM7	6.46609	8.57178	7.64152	9.56924	14.5859	1.32018	15.0867	12.9227	12.2822	2.42163	23.6804	7.67936	18.4793	16.5685	21.109	23.4648	23.8292	23.8581	17.2202	20.5797	25.5696	31.8254	31.7217	29.522	26.7474	42.9845	21.3258	34.0435	34.8559	33.5012	34.92	36.8246	28.8225	42.4049	40.4248	42.4002	31.793	33.5696	32.9427	28.7892	15.3071	17.8724	26.8576	17.1345	12.4031	15.63	16.4734	10.7425	13.061
TNFRSF11B	0.655693	0.295752	0.403874	0.161761	0.244267	0.384263	0	0.142092	0.428762	0.3137	0.252511	0.157078	0	0.143256	0	0	0.292017	0	0.043738	0.132033	0.092569	1.30726	2.05497	1.88973	0.037096	0.114512	0.395618	0.510872	0.294574	0.341115	0.085552	0.173126	0.102278	0	0.221349	0	0	0	0	6.61615	5.41301	4.24457	0.094992	0.587053	0.718465	0.133426	0.204835	0.256777	0.613643
TRIM10	0	0.410488	0.124303	0.903612	0.652169	0.428917	0.802032	0.352025	0.352308	0.314182	1.34085	0.347033	0.116001	0.838665	0.303271	0.279608	0.44558	0.677681	1.4138	1.00073	1.90727	2.14355	1.84481	1.32673	1.89339	2.05563	1.55105	1.6005	2.16417	1.67235	2.04076	2.0562	2.10725	1.99222	1.6753	1.60735	1.23744	0.376167	0.981683	1.46731	1.47526	1.89827	0.947842	0.880133	0.717538	0.573851	0.463831	0.61655	0.780552
MAP1LC3C	0	0.5295	0.353803	1.86468	0.908237	0	1.06456	2.0773	0.956066	0.609747	2.30411	0.527914	1.14944	1.30915	1.16946	3.83021	3.48289	2.09999	1.07198	2.43131	2.61796	4.62637	3.95625	2.71964	3.07966	5.49506	2.65308	4.14472	3.6023	6.76858	1.63962	3.51148	3.07196	6.26801	5.53946	7.9169	4.87157	6.03721	8.71758	3.19175	3.209	1.61297	2.17187	2.38381	1.33305	0.916131	1.89575	1.86375	2.29011
CLDN11	0.86856	0.765421	2.29624	1.30829	2.00051	1.29165	0.88057	1.11858	0.947446	0.914092	1.44699	1.05285	1.55244	2.38505	1.71313	5.54098	2.98137	3.61508	2.41625	5.00689	2.5539	4.48336	5.75816	2.9419	2.23941	4.12524	4.73348	6.56553	4.99536	6.80579	4.76431	6.71015	8.4426	5.32356	7.05773	8.70386	5.57653	4.19906	5.11493	3.41363	5.20768	8.06137	2.64316	1.18566	1.86618	1.48698	1.65386	2.00215	1.72548
KRT27	733.915	749.591	733.628	939.961	1129.17	112.93	1137.8	1095.32	1120.03	205.002	1863.21	668.211	1373.87	1364.74	1363.75	1675.17	1653.28	1649.85	1736.04	1392.4	2206.45	2373.8	2377.62	2349.49	2525.99	2974.03	1776.64	2318.26	2350.47	2332.21	2795.52	2342.8	2299.28	2727.38	2745.55	2722.88	2123.01	2105.35	2118.85	1226.84	833.619	832.372	1477.13	868.775	655.841	683.225	858.716	584.888	590.496
LOC102182866	0.713856	0.668996	0	0.100257	0.105831	0.444021	0.848164	0.824408	0.409896	0.355769	0.209442	0.374468	0.755154	1.26253	1.15095	0	0.859835	0.212116	0.223796	0.526366	0.435777	0.508466	0.45448	0.91369	0.332624	0.713256	0.705375	0.520482	0	0.85521	0.241896	0.561176	0.375017	0.215803	1.12776	0	1.16256	0.892096	0.766566	0.620416	0.248254	0.193076	0.479541	0.349803	0.325188	0.099644	0.421291	0.271293	0.210422
LOC102178311	1.8095	1.75015	2.31485	1.28675	0.55703	0.481343	4.10981	2.0769	5.48488	0.651268	2.36169	0.765487	3.53971	3.49078	4.34475	4.11604	3.16474	1.72536	2.81376	4.70671	2.35594	3.90943	5.62446	6.86624	3.36875	4.28016	2.27596	7.12392	5.69988	5.46407	2.07631	2.37411	1.36689	8.15148	6.8627	10.4942	7.48206	7.75947	7.30746	8.10363	3.59601	2.41178	2.38191	1.51143	1.43704	1.91131	0.696883	0.975434	3.25614
KRT25	961.414	966.422	993.76	1264.68	1497.09	148.172	1462.5	1406.95	1431.7	311.514	2400.25	823.091	1718.8	1758.23	1740.28	2282.67	2290.42	2262.71	1950.94	1819.97	2667.13	3115.61	3128.15	3135.57	3103.1	3477.13	2005.15	3174.7	3162.35	3194.95	3259.98	2681.87	2809.02	4002.59	3926.97	3936.26	2694.82	2701.26	2699.99	1370.54	884.51	931.612	1968.16	1135.91	1014.51	790.811	1172.31	844.465	607.275
CFAP77	0.336763	0	0	1.65094	0.429136	0	0.467253	0.418388	0.631036	0.183328	0.47335	0.053566	0.948059	0.741437	0.416624	0.882012	0.491093	0.571627	2.7095	5.23854	2.0191	3.4897	2.51651	3.12079	3.69195	5.6463	1.94575	6.76649	5.58601	4.25526	4.13604	5.409	3.22392	5.73505	4.64027	3.94084	7.29619	4.58764	6.10011	4.66804	4.28391	3.08246	0.536506	0.801326	0.243631	0.699196	0.900315	0.412509	1.11862
LOC102187875	0.372329	0.171179	0.185934	0.034561	0.010585	0.006106	0.208406	0.173866	0.519539	0.022028	0.128799	0.035448	0.220444	0.175291	0.057308	0.382437	0.132015	0.527545	0.045187	0.069671	0.066255	0.428751	0.307024	0.476197	0.072596	0.01561	0.056414	0.264426	0	0.177078	0.068704	0.009019	0.048185	0.406844	0.400587	0.116902	0.181598	0.715439	0.196373	0.011737	0.044052	0.014618	0.032868	0.011519	0.058062	0.011752	0.015066	0.084384	0.105332
SSTR2	0.441949	0	0.875495	0.378119	0.532866	0.043019	0.908628	0.604717	0.53365	0.333187	0.545671	0.868408	0.254494	0.29809	0.152916	0.574973	0.712351	0.644168	0.516422	0.611512	3.70626	1.31588	1.38207	1.45059	0.501045	2.38149	2.33785	0.88654	0.185964	1.1915	0.848548	1.31451	4.79535	1.07637	1.88024	1.70838	1.52591	1.61241	1.33089	0.935052	1.34095	0.345603	0.593794	0.80078	0.275126	0.447772	1.08454	0.200749	0.532419
LOC106503269	0.1395	0.117158	0.383233	0.011814	0.005039	0.081058	0.228351	0.832831	0.539581	0.101915	0	0.016765	0.498205	0.890388	0	0.283158	0.240477	0.334046	0.059518	0.075281	0.020147	0.074397	0.077523	0.205338	0.012943	0.04661	0.021177	0.418842	0	0.111877	0.024631	0.025014	0.018433	0.007144	0.209125	0.062113	0.07429	0.516677	0.147231	0.039552	0.032379	0	0.018856	0	0.061192	0.035928	0	0.08006	0.062353
RRM2	5.39711	5.34046	5.10275	6.80256	6.33643	6.14708	11.0303	12.3753	14.5689	15.1676	13.9425	11.4136	4.08169	4.59055	4.388	11.8657	11.6404	12.431	16.0159	17.4093	13.3068	15.0052	17.7472	17.3188	14.1988	18.2693	10.8285	18.5013	15.1774	17.6002	13.6268	12.7809	14.6645	14.2777	13.7701	15.3693	7.21274	6.2265	5.86528	8.62453	12.3324	10.264	4.03585	6.00183	4.84305	5.45362	5.35834	5.12003	9.73834
KIF20A	2.67469	1.65485	2.21664	3.85182	3.46017	3.48691	6.42218	6.07915	8.16587	7.75356	7.63826	5.22311	2.24778	2.53425	2.9924	4.78775	5.26851	5.13088	8.37365	8.52725	6.49073	7.90526	8.06058	7.36411	8.15844	8.71809	6.24192	8.85069	7.31658	7.57207	6.85899	6.8242	7.92671	7.22291	6.55223	6.80229	4.14596	3.28335	3.75151	4.75732	5.24461	4.84326	1.59631	2.73083	2.09191	2.43249	3.02847	2.37412	3.66195
KIF23	1.12214	1.07933	1.01532	2.21119	2.04835	2.09633	3.62148	3.38108	3.93262	4.03658	3.4032	3.53568	1.20487	1.83218	1.16392	2.57719	2.00967	2.972	4.35736	3.7985	3.22032	4.03421	4.20292	4.28287	3.61876	3.75207	2.93982	4.01379	3.83326	2.8594	2.6705	3.31883	3.52408	2.25983	2.60708	3.39174	1.77248	1.5045	2.00778	2.31154	3.13466	2.14814	1.15922	1.54589	1.37967	1.23927	1.48862	1.39992	2.13884
CLSPN	0.504808	1.01821	0.904111	1.39613	1.18133	1.18093	2.55761	2.27458	2.16004	2.71456	2.62877	2.38884	0.682868	0.873184	0.957745	1.56825	1.35183	1.64901	2.61003	2.79907	2.77254	2.37919	3.67941	2.84192	2.41564	2.5962	2.27618	2.77969	2.38627	2.8206	2.45853	2.09082	2.56207	3.09127	2.02567	2.59855	0.889219	1.00851	0.973154	1.77519	2.12968	1.60032	0.784995	1.04277	1.01135	0.80703	0.848957	0.853254	1.18741
SGO1	0.44765	0.363547	0.455537	0.833929	0.590123	0.685788	1.30765	1.41038	1.47815	1.72053	1.72127	1.43441	0.854662	0.600417	0.768497	0.646969	0.562136	1.02037	1.57283	1.47618	1.29262	1.52066	1.24652	1.08149	1.54126	1.86287	1.13571	1.26312	1.35502	1.92689	1.51995	1.5445	1.49616	1.35322	1.57822	1.5207	0.775254	0.721815	0.400329	0.904211	1.02468	0.883251	0.385598	0.668801	0.552367	0.540942	0.554771	0.60308	0.647598
TTK	0.535531	0.63886	0.708366	0.801382	0.897334	0.671183	1.70111	1.22251	1.97379	1.6262	1.69693	1.41168	0.97475	0.358049	0.524351	1.56235	1.15081	1.23218	2.01154	1.81441	1.32494	2.32771	2.99942	2.62989	1.60183	2.02856	1.12281	2.20844	1.98715	2.22267	1.75376	1.75595	1.71981	1.59398	2.05881	2.21537	0.838928	0.839301	1.23959	1.45343	1.48889	1.09044	0.296721	0.818717	0.653605	0.61465	0.720447	0.576483	0.802479
BUB1B	1.67317	2.2682	1.81249	2.32844	1.99467	2.46959	5.82663	4.71542	3.89672	4.94377	5.18576	3.57158	2.47719	1.1483	1.76403	3.33886	3.86712	2.83772	4.96626	4.13565	3.95968	5.66815	5.70947	6.38335	4.50337	4.43767	3.4846	5.32608	6.77522	5.18818	4.38183	4.25287	4.42782	4.49331	4.04689	5.95146	2.18612	1.96392	1.66072	3.6256	4.37119	3.78836	1.19128	2.58677	1.82	2.17578	2.25335	2.56199	2.84867
CKAP2	2.13826	2.87519	2.91393	5.20392	4.82295	4.59823	8.2871	7.77767	7.26556	9.40651	10.08	7.17046	2.88352	1.51362	2.71633	5.40387	5.14811	7.00137	10.557	9.74225	8.22255	12.36	10.6643	11.3294	9.34462	11.3001	7.40949	9.45051	9.7137	9.96752	9.1203	7.98749	8.68628	8.99353	8.01085	9.10121	3.69901	4.20683	4.1931	7.21929	8.22332	5.0995	2.51472	4.14905	3.39542	3.30903	4.27415	3.37474	5.55255
LOC102191766	0.976216	1.38807	0.918746	1.32571	1.05019	0.544255	1.79302	2.47467	1.82704	2.10486	2.15349	1.87578	0.799912	1.4047	1.27561	2.37104	1.23812	1.68019	1.9937	2.76179	2.67582	1.90626	2.74215	1.86599	2.495	2.52161	1.87202	1.80448	1.70451	1.93002	2.62783	1.60042	1.94965	3.45142	2.57626	2.94108	2.01322	1.50784	2.14574	2.04153	2.18883	1.37142	0.732472	1.004	1.19142	1.23274	0.977793	1.00402	1.66461
CEP55	0.643132	0.363178	0.200677	0.662226	0.445686	0.337786	1.33903	0.919504	0.876114	1.47702	1.25817	0.726515	0.630889	0.128173	0	0.572554	0.390582	0.746469	0.956721	1.20253	1.09998	1.29246	1.52381	1.28958	0.823295	1.10007	0.756271	1.57089	1.68856	1.06087	0.881065	0.92783	1.02302	1.81244	1.9571	1.30856	0.710968	0.451266	0.721132	0.969158	0.848971	0.69661	0.340099	0.454553	0.518537	0.443333	0.405445	0.344896	0.812706
E2F3	1.44481	1.57145	1.65261	1.75018	1.88474	1.23202	2.6965	2.73135	2.85146	2.41924	4.05765	2.15528	0.983321	1.17955	0.74193	3.12698	2.52169	2.66492	2.69449	4.33303	3.56218	6.16091	4.11719	4.0506	2.9186	4.79064	3.03093	4.60952	4.32261	3.95073	3.5002	3.14701	3.27071	3.81922	3.68274	3.96374	1.91962	1.50686	2.06823	3.74161	3.57957	2.25538	1.16253	1.41195	1.65291	1.33479	1.88933	1.30461	2.70584
SLC35G1	3.79546	3.10696	2.9765	2.91678	2.14972	2.29612	5.89431	6.3414	4.85557	3.16405	5.89202	4.91005	2.76218	5.12501	4.91402	5.29891	5.64282	5.69421	6.51001	8.42156	9.05427	8.87737	10.6619	8.99912	5.92379	8.97564	6.60909	8.31821	10.7906	10.0774	4.97228	4.8897	7.8884	9.84577	9.00858	7.39255	4.62013	5.30431	4.5259	7.27808	6.27092	3.76788	1.23464	2.56022	2.9299	1.69763	2.79006	2.43251	3.97144
KIF4A	1.21041	1.21701	1.11249	1.68582	1.38438	1.25794	3.47607	2.56807	3.30295	2.64109	2.88297	2.54226	0.960709	1.4628	0.672915	2.58461	2.28826	2.54105	3.20308	2.97846	2.22485	2.76213	3.20154	4.46887	3.01261	3.3307	2.37339	3.18237	2.77792	2.85467	2.63527	2.62026	3.19314	1.90689	2.62341	3.50129	1.4884	1.67231	1.27989	2.02281	2.21013	1.83676	0.798223	1.21829	1.05749	1.49531	1.15636	1.19246	1.57083
CDC6	1.16101	1.10917	1.40079	1.01163	1.12159	1.21244	2.22074	1.85937	2.02657	1.73857	1.85823	1.52707	1.1927	0.793603	0.868891	1.70036	1.94103	1.51123	2.33399	2.34929	1.74213	2.33752	1.87751	2.06648	1.50381	2.12829	1.3453	1.68982	2.01857	1.63378	1.75199	2.36444	2.26234	3.05768	3.11414	1.69341	1.49038	1.94169	1.63644	1.71639	1.61545	1.42013	0.418007	0.818594	0.731807	0.578678	0.690566	0.749852	1.54632
KIF11	1.42629	1.40332	1.74624	2.47537	2.10786	1.78953	3.72458	3.82028	3.938	4.42239	4.61099	3.68755	1.63226	1.57021	1.08569	3.33839	3.31359	2.91871	5.3673	5.35207	4.83477	7.21118	7.67679	7.19788	4.62933	5.64996	3.74806	6.87484	5.49126	5.47267	4.8287	4.66912	4.90208	5.61871	5.77523	5.5246	2.14216	2.46183	2.37654	2.96982	4.11347	3.16119	1.17571	2.14854	2.13991	1.51873	2.29365	1.88349	2.37348
MIS18BP1	1.46786	1.02424	1.13686	1.4953	1.71681	1.39907	1.92879	1.49966	1.39906	3.54238	3.35829	2.82414	0.419711	0.782439	0.594345	1.79202	1.88434	1.15087	2.84373	4.02352	3.06648	2.65331	4.04813	3.07864	2.85841	4.00343	2.37454	3.52773	2.57791	3.00531	2.74737	3.01836	2.67	2.14633	2.3914	2.91204	0.619879	0.9289	0.928727	1.69554	1.57494	1.12834	0.669035	0.903862	0.919456	0.633877	1.17249	0.902012	1.20185
ASPM	0.567014	0.473913	0.631961	0.940852	0.767165	0.85531	1.38341	1.6393	1.31831	1.79255	1.71808	1.40848	0.589349	0.880199	0.576386	0.898782	1.15536	0.704375	1.58063	1.4071	1.29918	1.85221	2.46678	2.13403	1.58486	2.0494	1.58896	1.93014	1.74055	1.93168	1.54937	1.44742	1.70305	1.53931	1.75696	1.38462	0.803953	0.782775	0.843136	1.18888	1.57037	1.30917	0.306436	0.73287	0.610945	0.602818	0.753037	0.634507	1.01774
CENPF	0.616003	0.605278	0.665366	2.95309	2.09698	2.21608	2.54521	3.18126	2.89812	5.91652	5.64001	4.73663	1.02605	0.913073	1.07219	2.74121	2.20668	2.75468	5.13228	5.20291	4.79285	5.26843	4.62218	5.41891	4.99629	5.66052	4.03671	3.7846	4.25876	4.55072	5.19946	4.30774	5.54249	3.2994	3.36647	3.48479	0.70839	1.16274	1.03012	2.76593	2.98879	2.1375	0.756406	1.38895	1.67099	0.967115	1.49531	1.08611	1.90239
GINS1	1.39724	1.22754	1.18705	2.38514	2.67773	2.22108	2.42508	2.73654	3.36909	4.54518	4.09291	3.67694	1.14772	0.940425	1.07664	1.88644	2.73657	2.5326	5.3926	5.35838	3.44288	6.25995	3.98935	5.02508	4.5567	6.24881	3.55705	4.64625	4.58639	4.02858	4.37604	3.94684	4.39959	3.99542	3.7164	3.67781	1.19046	1.10445	1.36161	2.88944	3.87322	3.01235	1.12005	1.778	1.54609	1.11502	1.39391	1.57689	2.66851
TOP2A	2.72237	3.59448	2.94277	9.62443	9.02155	7.82191	9.29492	9.83849	10.0542	21.3799	21.043	15.32	2.27989	3.08096	2.88733	9.47598	9.84189	10.5995	18.8983	20.584	19.069	19.5507	20.9897	20.9964	20.2043	19.7949	14.5666	16.7839	16.6788	17.2369	17.6522	15.7261	19.7717	16.1684	16.4236	15.3229	4.4355	3.37142	4.50712	7.91663	11.1533	7.90846	2.62622	5.91399	5.9233	3.84634	5.9837	5.28538	7.29558
LOC106502872	1.09087	1.29624	2.28262	1.46916	1.06106	1.29269	3.43888	3.64052	3.34844	2.988	2.83381	2.05813	1.79363	2.04932	3.49642	1.30001	2.31148	1.91997	4.55394	4.49927	5.00889	2.96475	1.80286	3.56412	5.11582	3.10686	3.69892	2.24482	3.75273	1.66253	3.17256	2.69996	3.11022	3.34978	1.18766	1.42908	1.88422	2.55306	2.84452	2.35182	3.62107	1.54691	1.04634	0.752578	1.37	0.883219	1.20776	1.06198	2.06839
BNC2	2.04291	1.72883	1.8562	4.03902	3.02619	2.96993	2.99854	3.38887	3.1782	4.57132	6.37573	5.33763	1.6937	1.37233	1.85796	3.55068	3.52982	3.10793	4.89456	7.07889	5.54635	6.80909	6.55876	6.67055	5.09764	7.01151	5.62646	6.89725	6.78462	7.66108	6.16355	6.00307	6.30816	5.09759	5.74888	4.68598	1.81335	2.19117	1.96258	6.3369	5.34296	3.75317	1.3705	2.35327	2.89013	1.5989	2.59991	2.53116	3.94975
BMPER	0.155915	0.16486	0.459994	0.450262	0.48888	0.834477	0.886427	0.805102	0.716854	0.438466	0.642513	0.646811	1.28045	0.673686	0.925504	0.855108	1.34116	1.44196	0.91818	1.29508	1.30813	1.86128	0.901549	1.02235	1.00419	1.12873	1.00487	1.13234	1.42409	1.22051	1.24945	0.992688	1.3337	1.72094	1.04041	1.49174	1.4674	0.557613	0.756164	1.30667	1.08544	0.800147	0.291702	0.314623	0.523936	0.244585	0.389119	0.480422	1.10257
DLGAP5	1.17361	1.87329	1.60699	1.85706	1.42721	1.28227	4.59671	5.20209	4.00955	3.75519	4.37707	2.61241	2.22277	2.43786	1.9975	3.09774	3.70185	2.56797	4.31195	5.04279	4.24614	4.4392	6.29068	6.35105	3.93161	4.43358	3.08718	4.73622	6.69693	5.09241	3.57039	3.84239	3.98318	4.97659	5.63616	4.00345	1.30103	1.77725	2.58141	2.0423	3.18062	2.58661	0.885882	1.5871	1.5212	1.28478	1.30879	1.40499	1.89189
PI15	1.57371	0.983231	2.23729	5.1492	1.5733	1.18537	2.4436	3.01857	3.04681	6.06378	10.5535	3.86891	0.756065	1.00402	1.29852	4.31568	3.66762	3.98007	5.10739	6.98497	7.53138	6.12106	6.21538	5.88034	5.50596	6.52221	4.85217	5.88169	5.34319	6.51613	4.94067	4.03343	3.56176	3.60057	3.66454	3.43994	1.23504	1.77682	1.30844	6.42607	4.92666	3.94417	1.14463	2.82001	3.21484	1.62082	3.61398	3.25069	4.07883
ADAM12	0.406495	0.592309	0.615611	1.86489	1.06252	0.785176	1.19455	1.83879	1.36843	4.43614	3.31253	0.779631	1.17447	1.17378	0.801339	1.6106	1.36366	1.74144	2.25942	1.78844	2.69569	2.56664	2.79964	2.63071	2.0068	2.34335	2.22142	1.84236	2.42675	2.02501	1.56135	1.02614	1.43153	1.47133	1.8459	1.48712	0.921814	0.851105	0.960614	2.37798	3.65437	4.1723	0.555071	0.967744	7.10942	0.789389	1.34014	2.77502	2.25914
WIF1	4.8111	6.8115	5.65207	6.86337	6.68942	6.43896	8.37375	8.75803	9.38787	13.7649	11.2209	10.6254	4.73249	5.45611	5.2997	12.5368	9.6665	10.0536	8.93479	10.8246	13.4549	11.1763	10.2849	10.9589	17.8805	10.6208	10.2254	8.68697	9.39551	9.05005	9.78099	5.38923	7.65964	10.6628	9.00971	8.41973	5.27005	5.3477	5.57216	7.86658	5.7536	6.33632	2.80608	3.41539	2.61206	3.64735	4.59638	2.9533	6.14563
SLC39A6	12.7882	12.6793	12.0432	22.8369	22.1959	12.93	15.9147	14.197	14.2291	16.8389	39.0476	20.4976	7.98937	6.56918	6.39128	20.4421	20.3156	21.036	32.4477	40.2872	48.7984	37.0939	39.7695	40.8489	36.0165	43.6837	29.1819	36.4074	36.2185	39.7555	38.6261	30.4229	34.7195	36.1462	32.56	36.1002	12.8783	11.7226	13.0098	22.6595	28.6464	18.4893	11.1191	13.6947	15.6841	10.0829	15.6888	12.8291	22.2577
KIF15	0.235619	0.224856	0.500711	0.896223	0.793119	0.702414	1.65881	1.62515	1.47795	1.54414	1.74217	1.69142	0.941119	0.522007	0.378772	1.30183	0.850876	1.83636	1.31463	1.46974	1.56127	2.17042	3.23307	3.34464	1.45516	2.07065	1.54143	2.46341	2.46688	1.75834	1.563	1.51443	2.06522	2.31961	2.34106	1.81807	0.723158	1.05767	1.01331	0.900223	1.19224	0.949039	0.300547	0.962828	0.698386	0.442359	0.629527	0.76914	0.823068
CENPE	0.677874	0.532382	0.449955	1.31061	1.35048	1.37359	1.55096	1.22404	1.03631	3.70602	2.61552	2.4094	0.77604	0.661002	0.478151	1.16119	0.919266	0.794241	2.75672	3.02966	2.53686	2.14098	2.25854	2.2838	2.46924	2.94792	1.70592	1.7566	1.72087	1.32326	2.49955	2.15688	2.41025	1.61714	1.05308	1.53571	1.00766	0.689602	1.12262	1.02303	1.26311	0.963153	0.408924	0.470368	0.498285	0.553636	0.56369	0.504179	0.688158
LEF1	5.74547	5.69727	6.514	7.8468	11.4949	3.71602	13.6382	11.7494	11.0586	7.98485	18.8776	11.1493	7.76686	9.23851	8.34347	15.305	13.3929	14.623	14.3444	22.5314	21.8566	24.2805	23.004	19.7657	20.0719	32.8433	15.4455	21.5185	20.9828	20.2724	24.8936	21.6184	21.8196	21.2701	19.6959	20.3266	10.7356	11.6972	12.0033	21.8633	16.5537	11.0067	10.5273	11.7202	10.2117	8.02576	12.0597	8.64308	16.1788
FAM171B	1.09809	0.808575	0.878983	2.5024	1.79254	1.20341	1.63648	1.39764	1.2862	2.8601	3.85714	2.36364	1.04069	0.781118	0.987668	3.11501	2.28808	2.26549	3.47455	3.30239	3.98399	4.04527	4.0187	5.38332	3.90822	4.67612	2.99335	4.34013	4.3259	4.09705	4.07982	2.77691	3.89109	3.0453	2.20418	2.3537	1.02122	0.924775	1.42545	2.62365	2.76997	2.16876	0.937598	1.60114	2.25215	1.07393	2.34917	2.13764	2.3308
MASTL	0.421623	0.491864	0.325453	0.77485	0.607717	0.731893	0.80882	0.688104	0.402565	1.40668	0.990618	0.887262	0.368622	0.188817	0.317829	0.911315	0.692646	0.637951	1.68396	1.3581	1.21457	1.26365	2.20686	1.13961	1.36221	1.2607	1.17776	1.41319	1.53605	0.924639	1.61875	0.923847	1.06666	0.716506	1.44026	0.580271	0.408272	0.812647	0.270838	1.12981	1.39132	0.8877	0.239763	0.619541	0.344112	0.375023	0.520114	0.583332	0.706416
CDCA2	0.949262	0.687078	0.708745	0.952795	0.75504	0.832354	2.15752	2.43325	1.94101	2.13332	2.05251	1.52069	0.984287	0.608305	1.19293	1.15772	1.07067	2.07593	1.95263	2.02123	1.79311	1.59802	2.38823	2.51975	1.90405	2.59396	1.55969	2.37323	2.16494	2.50949	2.01257	1.566	2.39861	2.07772	1.48635	1.80652	1.0153	1.26807	0.869273	0.934842	1.32608	0.953051	0.556208	0.840986	0.644051	0.443228	0.69429	0.524763	0.706379
MFAP5	40.9886	35.8704	38.2203	76.0359	39.822	38.182	41.6245	42.4912	42.8157	192.118	122.468	27.329	42.1166	37.4405	43.9825	39.3437	46.8326	42.6107	44.9113	54.485	74.86	29.8709	23.1207	26.2706	51.626	48.1018	41.9692	28.5456	39.148	30.3003	22.3508	16.1813	20.0783	18.8276	20.1661	21.6983	22.6822	20.1987	22.6507	29.6814	28.9467	28.4551	25.391	18.0497	57.4119	20.6534	34.2412	62.8575	25.4578
FNDC1	1.28278	0.907412	1.18026	3.04485	2.59838	1.27973	2.89242	3.12818	2.07017	8.54471	5.99248	3.15144	1.46547	2.20243	1.69976	3.00158	3.86692	3.17219	2.3258	1.97595	3.96169	4.36872	4.52064	3.58036	2.88881	3.30686	3.17588	4.22252	4.33383	3.46229	2.11946	1.79618	2.25776	2.33369	1.52818	2.0926	1.55821	1.14571	1.61164	3.83963	6.36447	6.04641	1.95361	2.70403	8.21993	2.844	3.5049	6.84444	5.19508
AMMECR1	1.74593	2.3357	2.42771	2.92464	3.59638	1.71048	3.26046	3.51223	3.15049	2.48737	4.95961	3.50434	1.7371	1.95671	2.48794	4.35367	3.71528	4.40673	5.01039	6.64371	5.70223	8.57768	8.75324	7.02182	5.8751	9.60187	4.79832	7.21208	8.21	7.4462	6.31306	6.38371	5.99123	6.51782	6.33494	6.39646	2.93417	2.47829	2.55864	4.03963	3.58603	2.5261	2.31538	2.48786	2.70107	1.53823	2.86873	2.20745	2.75636
DTL	0.908481	0.464325	0.507782	1.00142	0.675478	0.661805	0.850133	1.06798	1.43452	1.71226	1.60226	1.37253	0.502396	0.26691	0.35576	1.35675	1.27994	1.26466	1.54758	1.5346	1.4372	1.37694	2.69332	2.01417	1.36686	1.79233	1.07974	1.49522	0.859479	1.29232	1.24202	1.22976	1.23848	1.88574	1.30082	1.11032	0.504708	0.477918	0.710298	0.889303	1.17137	0.869367	0.227581	0.496048	0.457635	0.551774	0.481216	0.541297	0.845474
CENPP	1.48837	0	0.50643	0.505297	0.479558	0.516771	0.750274	1.03447	1.98989	1.023	1.17933	1.28744	0.25633	0	0.632293	2.23714	1.58798	0.956383	1.24582	1.68928	1.15948	2.23587	1.2025	1.88899	0.848231	1.16877	1.10737	1.83163	0.571404	0.733538	0.594827	1.12638	0.847587	1.67979	1.40795	1.08606	1.74493	1.11119	0	1.03994	1.20932	0.777869	0.410982	0.331483	0.358001	0.481824	0.615673	0.717869	0.703664
DEPDC1	0.227742	0.212015	0.078347	0.248585	0.237178	0.360261	0.675748	0.475071	0.741968	0.569286	0.750643	0.413958	0	0.297184	0.105395	0.34966	0.423109	0.456978	0.757346	0.899343	0.675021	0.978543	1.46504	1.52039	0.744746	0.707467	0.603133	1.42703	1.0469	0.97684	0.524135	0.587211	0.632967	0.731992	0.634842	0.747467	0.136492	0.282174	0.247818	0.898466	0.665232	0.501074	0.18989	0.290383	0.357171	0.282551	0.283888	0.395001	0.584859
EXO1	0.160585	0.219323	0.179079	0.187886	0.266866	0.188119	0.45729	0.409106	0.592437	0.604329	0.53228	0.595314	0.304511	0.175275	0.377947	0.337603	0.492286	0.314187	0.571167	0.899781	0.472313	0.854762	0.356843	1.13617	0.676878	1.04267	0.444844	1.00659	0.710856	0.399453	0.895153	0.631145	0.691886	0.281454	0.308688	0.90479	0.323864	0.193604	0.482822	0.381925	0.51982	0.249974	0.226566	0.235882	0.230026	0.181288	0.336208	0.169467	0.315148
PPP2R1B	13.1899	15.7807	14.8129	16.9935	17.45	8.54039	22.4375	21.6064	21.3082	10.3922	32.1178	16.589	19.0596	16.988	20.1812	30.9727	30.5549	32.3219	35.0879	33.4349	43.0438	55.0303	55.0275	54.9775	46.2195	67.5622	33.947	55.7212	52.3908	54.5595	46.1098	39.7001	46.7982	47.4357	47.4164	46.8601	23.9135	26.2199	23.5146	24.952	28.7888	21.2198	13.8718	16.0998	17.8037	11.9355	18.7824	14.7686	23.7038
MSX2	10.3049	10.7485	11.5701	11.5954	13.9995	6.00997	21.2328	18.828	18.8193	9.19258	27.8314	12.7316	14.097	15.4347	11.6327	24.9172	20.93	27.4963	26.4875	39.4903	34.8275	37.5193	33.9393	37.329	34.642	54.8255	22.7394	36.9195	38.4059	38.9492	40.6953	37.0922	38.7685	37.3896	34.4833	38.2259	23.0926	20.6922	21.4436	29.0778	22.3735	17.3635	15.9044	17.3125	15.1733	14.102	18.7396	13.8125	21.7109
ENTPD3	2.05837	1.89213	2.5189	2.59518	2.21114	1.85731	2.51612	2.38618	2.07973	1.96715	2.84987	2.75573	2.27265	2.50492	2.93885	3.53253	3.78479	2.8852	5.14469	4.31667	5.33305	5.37381	4.69502	4.38826	5.35898	5.44926	5.88959	5.73408	6.02473	6.70078	5.47561	6.0241	5.64314	4.67342	6.28889	5.0056	3.12791	3.73118	3.35943	4.07889	4.04833	2.61163	1.17099	1.7033	1.13664	1.26326	1.34862	0.586939	2.16121
GPC6	0.222306	0.456977	0.332691	0.502072	0.370866	0.410168	0.417102	0.183686	0.428084	1.0011	0.962333	0.436886	0.353115	0.235765	0.173749	0.602407	0.601812	0.669686	0.588129	0.446226	0.905033	0.746465	0.976222	1.12452	0.766886	0.66378	0.48529	0.472061	0.919903	0.51496	0.868553	0.516873	0.729407	0.721676	0.47319	0.297786	0.464493	0.425196	0.227203	0.256392	0.447452	0.227461	0.189605	0.230326	0.865523	0.20773	0.32323	1.29018	0.319354
EFR3B	0.244047	0.451606	0.302577	0.588388	0.453608	0.245947	1.09388	1.15805	1.0817	0.372886	1.13616	0.468955	0.607944	0.655403	0.515339	1.67193	0.899089	1.16403	1.07849	0.869375	1.81977	2.72788	2.3867	2.3375	1.19127	1.94143	1.17361	1.21362	1.86319	1.99054	1.28967	1.31488	1.30284	1.4188	1.17458	1.18417	0.706671	0.256351	0.612016	1.19959	1.20678	0.970711	0.390251	0.56451	0.675835	0.76866	1.13156	0.652005	1.56523
PTCH1	1.9674	2.03243	2.03846	4.93771	4.89013	3.96903	3.69485	4.01323	3.3215	12.8007	10.6976	10.0135	2.26401	2.49486	2.2018	4.6537	5.47226	4.61931	8.34167	11.5405	12.282	13.895	12.4505	12.3215	10.6859	11.8649	9.97201	12.9741	12.5332	12.8884	11.4674	9.84587	10.5773	10.6273	9.81675	8.65204	4.79643	4.25414	4.54165	11.8489	9.35647	6.70175	2.04825	3.79456	3.84836	2.11739	4.78563	3.93876	5.143
GRIA3	0.530225	0.428926	0.335695	1.25605	0.862467	0.629287	0.86011	0.706697	1.19481	0.763158	1.21133	1.55864	0.728322	0.374158	0.679288	1.07774	1.4205	1.34158	2.04006	1.73346	2.81003	2.31447	1.57774	2.75818	2.73599	2.29041	2.39856	3.29702	2.65502	2.60163	2.7086	2.36974	3.963	2.03391	2.18161	2.53674	1.36896	1.02802	0.801206	1.43087	1.89325	1.51652	0.454605	0.802974	0.960261	0.387947	0.896412	0.948626	1.56683
GJB2	63.5943	62.6968	63.9997	56.885	70.2699	25.5198	79.333	75.9546	77.8022	26.5064	90.8274	40.0676	70.2979	67.3154	74.3357	87.4128	90.7136	84.9232	164.07	195.414	157.131	122.239	123.497	131.639	185.184	236.901	153.023	148.045	151.386	147.36	191.273	165.666	186.755	167.889	180.778	175.533	124.599	119.632	126.947	107.921	123.52	85.6838	71.1903	50.6085	43.5154	54.55	58.6165	37.4959	88.6995
FMN1	1.36372	1.28267	1.01629	3.46978	2.24568	1.56901	1.96761	2.28578	2.13779	1.32456	5.26192	2.13918	2.20076	2.20173	1.82996	3.69718	3.76967	3.57363	5.29719	4.87848	4.99239	8.83951	8.67561	8.78214	7.28581	8.32256	5.76449	9.92174	9.30047	8.43377	9.03346	7.92818	7.11313	6.52812	7.16781	6.41455	3.61819	3.92591	3.20347	4.40778	3.98991	3.75391	1.32035	2.31728	3.20063	1.31979	2.85177	2.25776	2.13467
STK39	1.86086	1.81834	1.43894	2.43098	2.33108	0.9799	2.61835	2.39004	3.46876	1.4165	3.76126	2.79327	0.954174	1.46834	1.16419	4.41849	2.92595	4.64847	6.1081	8.12848	6.94774	6.61102	6.49709	6.03087	6.35256	9.15437	6.28603	7.97038	7.85792	7.47784	6.92316	6.93701	7.56964	8.06701	6.40285	8.59735	2.86339	4.80508	3.52794	3.50978	4.96155	2.30559	2.32672	2.19696	2.75653	1.89444	2.74027	2.04764	4.64876
ANLN	1.33474	1.3198	0.98624	4.48097	3.65888	4.03155	2.61863	3.99245	2.99015	5.61182	6.07941	6.19173	0.946664	0.862791	0.847443	2.96415	3.00619	2.92864	6.65746	6.49978	5.01304	7.23904	7.05503	7.74796	6.03546	6.69617	5.73659	6.03988	6.64551	5.35904	5.69303	6.43717	6.67122	6.9722	5.6964	5.47415	1.546	1.36604	1.77604	2.72367	4.20071	3.66586	1.1257	2.47605	2.06083	1.87289	2.46004	2.14428	2.19833
GAS2L3	0.356949	0.280189	0.434222	1.34965	1.35405	1.17201	0.766309	1.075	0.454119	1.50809	2.99724	1.9002	0.420989	0.259536	0.589595	1.01704	1.8647	1.02019	2.17408	2.90985	2.74216	2.98485	3.28691	3.13118	2.4182	3.46581	2.18426	2.51246	2.89007	2.84184	2.58915	2.65272	2.59791	2.20628	1.60976	2.96769	0.551985	0.488124	0.728336	1.81676	1.7366	1.65542	0.748355	0.898569	1.16152	0.571451	0.85942	0.992857	1.45033
GALNT5	0	0	0	0.949026	0.067502	0.026507	0	0.262814	0.206874	1.74701	1.47658	0.203979	0.166335	0	0	0.280071	0.143291	0.236944	0.557815	0.389326	0.441766	0.238025	0.380148	0.342981	0.514799	0.61971	0.499542	0.470276	0.388316	0.184336	0.372754	0.386343	0.530202	0.382085	0.273738	0.256315	0	0	0	0.105042	0.156859	0.24532	0.029845	0.082638	0.480133	0.07859	0.156101	0.444611	0.395484
EPHB2	0.638361	0.386197	0.211325	3.33982	1.014	0.918504	1.5654	1.0027	1.33674	3.68782	2.88103	1.37444	1.55052	1.57592	1.74073	2.87434	2.37883	2.59464	2.25096	1.48268	1.59755	1.11281	1.42743	1.0822	2.07284	1.71529	1.53488	1.5825	2.032	1.3528	1.3803	0.807945	0.844537	0.929435	0.650074	0.792286	0.287028	0.711041	0.949318	2.75419	3.07867	3.23967	1.05369	1.56411	2.17351	1.7845	2.24276	3.10024	3.48822
LOC102174062	4.24493	3.22771	3.1961	5.38518	6.35731	0.880288	7.33184	8.15687	7.21776	1.0442	10.8825	2.58942	8.32937	12.1725	10.0797	12.2546	11.8482	10.1491	17.1373	6.94047	20.6442	14.0961	13.4176	12.1113	24.6002	25.5166	10.8302	11.0405	13.6669	11.6808	26.8026	20.1808	15.1283	11.5732	13.6001	13.1291	10.2301	9.01651	7.67575	8.1847	5.07568	3.23554	2.84594	2.48259	2.58225	2.45077	3.27942	2.69382	4.07447
SERPINB12	29.3377	28.9613	28.6859	10.844	13.7973	5.01328	18.5925	19.1054	18.1856	4.48732	26.931	10.7731	10.0907	11.0426	9.86024	22.5253	24.8379	22.0039	25.2101	25.9773	36.4184	26.1092	26.8397	24.8439	26.7902	34.292	24.536	22.4712	22.6328	22.9674	31.6755	35.3171	28.4082	23.5099	21.6304	23.3792	7.65928	7.96026	8.66198	8.70104	7.47103	9.4832	10.6214	9.2161	9.57762	7.29647	11.9418	8.20523	6.55969
PRR11	0	0.558582	0	0.645642	0.577581	0.754063	1.46735	0.485255	0.603093	1.5157	1.52544	1.22648	0.27412	0	0	1.34319	0.530811	0.945781	1.79397	1.4017	1.48757	1.26401	2.35973	1.44092	1.13926	1.64092	1.16356	1.00979	0.883876	1.10752	1.48824	1.55805	1.06068	1.00585	0.652144	0.829753	0	0	0	0.728321	0.796273	1.24231	0.29833	0.661835	0.712118	0.419517	0.604875	0.410138	0.555831
MYO5C	0.25898	0.455038	0.415041	0.496291	0.752907	0.298652	0.748735	1.20682	0.784835	0.375395	1.17345	0.667392	0.222932	0.438141	0.139679	1.09072	1.25513	1.1109	0.724672	1.19589	1.07106	1.73014	2.27881	2.45922	1.33331	1.854	0.924057	2.54215	2.58381	2.89262	1.58309	1.42279	1.46579	1.68359	1.72741	2.42781	0.43309	0.476522	0.156555	1.49388	0.886535	0.682562	0.367828	0.607031	0.446766	0.429547	0.535093	0.540742	0.877411
RHCG	2.30901	3.27914	1.63484	3.32043	7.07466	5.64081	3.39709	4.44512	5.25976	5.32383	6.7224	6.59985	3.58947	6.84189	4.64219	8.67	8.78302	7.02359	12.0219	9.21989	8.65423	3.68568	4.50244	3.47007	5.99243	10.425	9.6578	4.74918	6.04945	4.25802	7.77784	6.06741	8.88144	5.7053	5.29945	4.98183	2.55367	2.12903	1.90647	7.02976	2.84125	12.9219	3.46308	2.99722	6.35403	3.7292	6.39689	7.41233	4.18727
HOXC13	19.039	18.1748	18.2287	27.4693	29.6579	12.5293	35.7217	38.0314	39.0178	13.9067	51.8677	24.0824	33.3866	34.7045	34.8869	44.441	52.2609	42.1565	60.8763	82.3168	78.8403	71.2976	73.2818	69.0281	80.3674	124.655	62.1915	72.838	70.4152	71.8481	93.7755	84.364	85.5011	77.4408	76.0827	85.1241	50.6296	59.6824	56.1154	72.9128	56.8142	44.3376	39.3617	40.3505	29.5827	38.5389	38.1892	27.319	63.3325
KRT24	0	0	0.183413	1.30653	0.107777	0.049113	0.369555	0.438453	0	2.3119	2.62045	0.029093	0.909465	0.175428	0.282652	0.779086	0.40207	0.613751	0.428007	0.416909	0.31067	0	0	0.444245	0.468539	0.625687	0.160236	0.416441	0.369141	0.303716	0.123097	0.14339	0	0	0.349546	0	0.652013	0.420658	0.216329	0.070491	0.029727	0.055495	0.014131	0.061381	0.061436	0.219521	0.331947	0.466286	0.432645
LOC102182538	29.929	32.5623	27.3783	18.769	29.3131	2.97385	71.0523	63.7945	69.7688	3.46677	52.3446	7.60401	56.9731	49.3148	51.6889	115.763	114.45	113.153	83.1772	34.748	135.939	159.9	171.823	164.206	97.4114	139.075	63.4759	155.213	147.159	137.086	111.659	106.801	77.659	115.816	124.794	118.198	58.0703	61.0417	61.855	47.0946	77.6017	53.5337	45.8804	41.0247	35.4857	35.4066	43.5818	37.7831	77.7358
LOC102174664	3.36682	1.86268	4.74185	13.9804	9.85065	2.77016	4.94717	8.49725	9.26035	3.23451	14.9249	2.0895	12.1475	15.3931	9.49751	19.9505	16.8576	16.3498	14.4187	29.0939	17.373	14.1708	11.6884	12.4746	12.1043	18.7988	12.3315	19.6842	19.5475	16.6015	12.9067	27.0972	13.5763	12.0792	13.0283	14.0655	12.6984	12.8149	14.5911	6.59357	5.37186	6.22152	2.84226	4.29976	4.28323	6.45524	5.51679	3.16854	2.93136
HEPHL1	11.1108	9.59379	9.64272	8.2269	18.5334	1.54755	18.6087	22.195	23.447	2.11233	27.7946	8.35368	17.4454	17.1739	16.9075	38.2656	40.6505	41.8007	30.4873	22.0996	42.7931	86.309	81.9346	83.3428	48.0185	91.5715	32.0562	87.9795	90.8659	86.9653	68.2548	54.9941	61.4794	69.2052	73.5206	74.3771	27.403	26.6377	25.9904	47.0026	31.9491	23.455	24.8431	26.5044	22.0742	16.7477	27.7728	16.3	29.3916
ITGBL1	2.4789	2.45773	4.00785	13.9434	1.68984	1.82272	4.46284	4.35012	4.29652	10.4294	11.0542	3.13963	4.92853	5.16453	4.33503	7.77053	6.83869	7.64551	4.503	4.90435	6.24418	5.09879	5.04547	4.18355	7.73313	5.24066	5.70035	4.60691	3.96067	3.99592	3.46275	1.86118	1.62455	3.11772	2.69683	2.66447	2.79561	2.14296	2.2598	2.97857	3.98373	4.25796	0.865449	2.69393	5.99375	2.49333	11.4203	10.4716	7.28152
ME1	7.39427	7.08338	4.59096	9.08067	6.44817	5.70534	10.6015	9.2098	10.6126	6.64626	9.66295	10.7135	8.17423	7.59017	8.65618	13.2241	16.8321	17.7579	20.9731	12.2262	23.1039	18.1838	18.7836	20.5234	21.992	16.1251	20.9656	21.1382	18.7711	18.9264	25.2272	14.5375	23.6882	20.9024	19.0845	22.3116	10.6318	9.4808	11.0283	7.18179	8.88859	6.86634	4.74338	6.55302	6.30802	5.3458	8.50818	4.08444	7.59791
SPP1	54.3726	59.0981	60.9265	43.1521	60.803	16.502	69.8105	77.0576	70.9978	16.6464	58.001	33.9042	72.5442	82.5621	86.7835	117.099	123.846	118.716	127.524	179.981	183.586	142.5	146.531	142.167	205.239	178.176	192.783	199.303	201.564	191.467	303.29	211.716	262.998	220.707	221.325	225.828	138.252	126.622	138.684	84.3318	96.4319	103.363	55.3718	47.9511	35.0981	38.1278	52.7455	31.4144	55.4662
PHTF2	0.43787	0.330061	0.59002	1.38789	1.39616	0.949202	0.709207	0.804781	0.892503	1.22526	2.1599	1.40482	0.532155	0.487552	0.663014	2.09924	1.88968	1.82998	2.19685	1.96135	2.66122	3.27885	3.98488	3.75895	3.49613	3.08953	2.2223	4.00034	3.84884	3.71272	3.47828	2.58884	2.94716	2.66755	2.73405	3.25112	0.722833	1.19491	1.19581	1.70314	2.00966	1.48188	0.825046	1.21223	1.97715	0.880361	1.72129	1.35053	1.12089
KRT40	13.5479	14.6911	11.5518	7.79846	7.07061	1.28829	36.1704	31.6277	30.5039	2.11963	17.9299	4.14171	35.403	30.7086	30.0209	51.1314	51.1678	54.7659	32.2717	10.4731	44.0011	53.2436	53.322	50.1355	36.7405	38.6446	22.8998	51.5302	56.3999	52.1844	41.2689	30.4673	32.1809	46.8861	46.2016	46.0374	27.6411	28.8862	28.9139	23.0107	26.5109	22.4137	19.9843	18.7186	16.0835	17.7317	22.175	17.2789	32.0111
LOC102181374	12.2431	13.4895	13.4991	6.59143	9.83077	1.51656	42.2601	38.7486	42.0074	5.21076	25.9038	12.9306	36.4918	33.604	31.2413	44.7487	41.9523	47.0677	43.4863	52.7341	39.3146	60.8618	61.1237	61.6282	69.6295	94.3331	28.9034	56.8805	61.5289	57.6953	65.0439	41.7381	35.0106	59.3474	53.081	68.0016	39.8712	45.5112	35.9664	22.19	31.209	13.8403	16.2729	11.0496	14.5102	8.74051	11.7626	14.7375	27.2506
LOC102173780	75.5715	76.0027	80.8947	54.135	66.313	8.86155	154.209	160.803	153.495	12.5346	140.991	29.7475	178.45	185.555	178.203	276.13	273.96	268.16	226.013	70.6467	363.954	299.889	300.994	309.931	262.058	329.193	243.31	314.608	313.378	306.901	368.625	311.575	308.342	271.113	260.318	264.495	199.315	189.612	192.179	119.337	108.141	101.16	102.909	89.4573	58.328	100.206	97.0702	59.6646	164.07
LOC108638522	33.4182	26.8907	24.6092	9.56159	10.083	2.23615	93.3718	78.5972	83.65	4.90272	25.8934	10.7521	100.992	104.321	98.8233	135.6	124.943	130.84	117.597	34.4189	113.869	130.91	119.06	124.466	120.336	91.3845	72.453	142.15	146.393	150.185	119.372	76.8579	90.0532	121.232	108.218	106.349	98.0407	98.0365	99.5287	70.3496	70.6002	82.3737	53.3285	45.4528	31.8198	68.8336	60.2262	39.7551	124.398
HHIP	0.263424	0.140932	0.079516	0.243784	0.338405	0.165904	0.20072	0.31547	0.265968	0.940504	0.622527	0.609085	0.200557	0.134994	0.182486	0.208526	0.276815	0.378189	0.238412	0.370815	0.903009	0.798948	0.262802	0.324388	0.307667	0.48424	0.420814	0.510921	0.298051	0.43695	0.295814	0.204248	0.301161	0.26723	0.402308	0.131529	0.114238	0.11291	0.092346	0.358223	0.258151	0.202334	0.166864	0.273425	0.193725	0.080048	0.391655	0.144648	0.213051
STOX1	0	0.06647	0.320209	0.206235	0.178401	0.156465	0.193229	0.110983	0.272523	0.139511	0.483348	0.271742	0.251938	0.234623	0	0.158206	0	0.176058	0.487041	0.404981	0.552746	0.680374	0.892692	0.991907	0.433847	0.648587	0.426717	0.364861	0.469958	0.680283	0.746701	0.501103	0.749257	0.598517	0.652588	0.875891	0.279824	0.250365	0.142933	0.353995	0.284829	0.153068	0.236988	0.17112	0.082081	0.084557	0.032492	0.082497	0.238602
KNL1	0.225274	0	0.178312	0.63808	0.55259	0.520554	0.606405	0.578752	0.556731	1.0289	1.13788	1.03514	0.110208	0.141515	0.13172	0.451671	0.425074	0.617585	0.89071	0.948566	0.926589	1.77323	1.24739	1.64597	1.11059	1.31636	0.826212	1.44744	1.2422	1.23395	1.1597	0.937731	1.21552	0.858417	0.436014	0.861624	0.135033	0.172598	0.134365	0.722626	0.994347	0.776905	0.205656	0.428495	0.515677	0.261114	0.512563	0.37705	0.45207
LOC108634454	0.211581	0.166345	0.200273	0.088924	0.069361	0.047271	0.395403	0.438004	0.469789	0.230427	0.222159	0.166037	0.396536	0.425332	0.173396	0.376904	0.666132	0.560617	0.143543	0.429862	0.194518	1.19307	1.69429	0.963816	0.266969	0.212395	0.315622	1.08772	1.03661	0.948523	0.389039	0.14817	0.22183	0.944451	0.797444	0.772114	0.336964	0.388505	0.417931	0.680057	0.874822	0.514455	0.123633	0.254181	0.377407	0.565751	0.361948	0.305528	0.554589
LOC108636718	0.563351	0.388613	0.18198	0.739941	1.07512	0.156358	0.610913	0.62508	0.718337	0.365908	1.75093	0.885553	0.778727	0.250335	0.495844	1.06488	1.21075	1.8813	1.53975	3.18947	2.73526	2.93201	2.4894	3.38288	2.45096	5.11782	2.85463	2.3774	2.4829	2.36408	2.68239	3.06682	3.00481	1.61483	2.05463	2.76841	0.87075	0.337831	0.536258	1.04114	1.56349	1.1593	0.795479	0.65566	0.716661	0.720882	0.888926	0.424226	1.25199
WNK3	0.121404	0.04914	0	0.112396	0.163711	0.103672	0.111104	0	0.140575	0.133498	0.166751	0.215669	0.046678	0	0.112645	0.130061	0.199001	0.154929	0.145552	0.213744	0.280295	0.272209	0.401656	0.285027	0.187067	0.227305	0.260576	0.227032	0.34996	0.159386	0.247607	0.178054	0.264457	0	0.376019	0.118621	0	0	0.049163	0.140538	0.236568	0.120021	0.022633	0.14646	0.152488	0.017948	0.144012	0.06905	0.15985
MMP1	12.6628	13.3206	13.2814	0.682441	2.19799	0.670469	2.11517	2.78683	3.27188	0.359677	0.493071	0.282698	0.656451	1.65991	1.39907	2.54291	2.89949	1.85238	1.4098	2.00794	1.44163	0.421554	0.570043	1.47646	1.42945	1.1278	0.530379	0.49362	1.15151	0.377286	2.40764	1.37047	1.33603	0.789474	1.33948	1.22679	0.652605	0.481439	0.417386	0.724627	0.638051	1.2233	0.225465	0.392284	0.405243	0.269926	0.38384	0.095814	0.320487
ACAN	0.094497	0.048968	0.151154	0.234734	0.065588	0.027996	0.315248	0.280787	0.237455	0.778326	0.248216	0.278744	0.136331	0.235072	0.134517	0.326766	0.306128	0.337913	0.390747	0.156892	0.876269	0.513392	0.290109	0.220162	0.537163	0.274107	0.607339	0.17155	0.387838	0.256795	0.303849	0.108969	0.42928	0.150188	0.192318	0.107694	0.155731	0	0.053639	0.370294	0.911805	0.582665	0.127834	0.131198	0.088427	0.143127	0.140045	0.098125	0.210598
LRRC8B	1.01803	0.905167	0.716964	1.88813	2.73687	2.82563	0.624484	0.939207	1.26895	2.28151	2.82172	2.80684	0.439005	0.491996	0.377981	1.54785	0.91009	1.35111	1.88246	2.29891	2.20587	2.82542	2.15037	2.5051	2.05805	2.31256	2.15081	2.1728	1.96663	1.9551	1.87916	1.54777	2.2765	0.915007	0.792653	1.0434	0	0.160852	0.118233	0.924679	1.39123	1.18137	0.551382	0.963058	1.64205	0.267817	1.11942	1.0031	0.998464
KIF21A	1.67844	1.61266	2.22521	9.56325	14.6003	12.0539	3.45918	3.5031	3.12961	10.3496	14.1743	15.1095	1.50159	1.13175	1.12633	5.27938	5.78596	5.93529	14.4218	19.4513	15.1483	13.7691	12.6814	13.9337	15.7003	17.7953	13.2232	11.5114	11.2469	11.3134	16.7398	17.641	17.3951	9.97994	8.70478	9.35027	2.36636	2.4431	2.25231	6.58892	7.61161	5.33906	2.49357	4.04105	4.85385	2.14409	4.41575	3.45031	4.30123
ZBTB8B	0.237095	0.125572	0.221467	0.116103	0.177333	0.097935	0.367495	0.398417	0.302701	0.195387	0.434006	0.200302	0.519644	0.33845	0	0.327308	0.146643	0.492119	0.221385	0.308615	0.367683	0.561517	0.242114	0.900571	0.395151	0.423875	0.308596	0.339083	0.792555	0.301681	0.330415	0.358775	0.316335	0.709353	0.12784	0.472856	0.543552	0.245104	0	0.499908	0.358225	0.0816	0.165502	0.199581	0.138725	0.10797	0.294376	0.115168	0.231208
MIR22	0	2.05282	4.03302	9.66738	7.70879	5.14512	3.62785	1.80986	3.66728	9.9247	11.3197	9.09955	0.66803	1.21642	2.47663	14.1596	6.23661	13.8746	14.4976	15.0091	17.3042	8.74234	9.45984	8.52941	12.6248	10.4972	16.931	3.42737	4.58922	11.6244	11.5602	12.785	20.0705	7.59445	5.17564	4.81294	1.00625	1.65923	3.24958	3.84872	9.05683	7.16314	3.2649	3.5933	5.60537	5.00039	8.10652	5.36142	4.46001
DNAJC6	0.467926	0.254882	0.359658	0.747081	0.934491	0.541444	0.537438	0.401112	0.871215	0.437699	1.47731	0.496875	0.700019	0.285249	0.387981	0.976304	1.4509	1.30709	1.77898	1.07335	2.15001	3.28119	2.88318	1.88938	2.11511	2.82164	1.86518	2.79304	2.84218	2.50025	1.78821	1.97043	2.30696	2.07732	2.07736	1.36646	0.735516	0.643661	0.363288	0.970685	1.49054	1.18713	0.509259	0.804074	0.675901	0.481821	1.28983	0.514002	0.802809
TSPAN33	1.94317	2.83533	2.11104	0.911889	0.701844	0.542936	4.27782	2.68621	3.74699	0.523599	2.00637	1.88574	4.89621	4.03953	3.11472	3.2516	4.54788	3.04935	2.01598	2.38839	8.49211	8.10807	6.37329	6.78617	2.22505	3.68775	5.31949	5.96918	5.95801	9.07676	2.51397	3.00395	8.11452	7.53292	8.33319	6.25287	5.83878	6.14842	6.5823	12.4716	4.11379	5.02445	1.08515	3.04924	2.02685	0.955769	2.40891	1.23969	1.61248
CCNJ	0.371513	0.272251	0.515842	2.05497	2.22179	1.78173	0.913822	0.753996	1.63042	1.93508	2.67949	2.70877	0.363731	0.235118	0.280253	3.50705	1.33744	2.92504	2.25043	2.7499	3.29572	4.26619	5.56798	5.10239	3.73982	5.90053	3.25904	5.62107	5.03877	5.08875	5.03323	4.21743	4.85823	2.13388	3.24166	4.10903	0.164176	0.832173	0.358454	2.44751	2.18916	1.84752	1.42837	2.16327	2.03271	1.43162	2.13852	1.59844	1.94166
KPNA7	0	0	0	0	0.046578	0.025784	0	0	0	0.053385	0.06123	0.008603	0	0	0	0	0	0	0.079905	0.075301	0	0	0	0	0.023271	0.10712	0.092966	0	0	0	0.07172	0.026265	0.059465	0.179791	0.377751	0.135096	0	0	0	0.089657	0.062481	0	0.020828	0	0.081893	0.017081	0.02915	0.027772	0.047901
FAM83B	2.73864	2.41125	2.25868	15.2698	16.9761	17.9704	3.91278	4.00856	3.40479	13.3893	18.7966	21.5786	1.22071	1.93554	1.03371	6.5028	7.08601	5.15527	18.0233	19.3732	18.1917	12.6231	17.089	13.3123	17.8871	19.5554	20.9755	12.6628	12.3435	12.2627	17.8977	20.6287	20.2042	9.5273	7.17144	8.06732	2.25056	2.63385	2.11311	6.44166	9.12572	8.17563	2.48561	6.1602	7.21514	3.11345	7.4495	5.03532	5.72882
LOC108635474	0.463677	0.785333	0.817686	3.25862	2.99513	3.13115	1.18973	0	1.71895	2.26091	3.81834	3.73192	0.575156	0	0.864683	1.16843	2.22141	0.976256	3.3671	3.92646	3.30587	3.21268	3.26087	3.8734	4.0601	4.54074	3.9184	3.09043	2.00921	3.35454	3.78353	4.9095	4.04635	0.896372	2.36803	2.4582	0.596751	0.966408	1.43459	1.3418	1.36208	1.56763	0.292323	1.2484	1.64429	0.275327	1.35369	1.34941	1.22378
DSG4	2.56347	3.54588	4.04103	10.7269	14.0625	1.11162	7.4113	7.61693	7.99466	1.82732	24.9055	5.75591	3.95102	3.6006	3.43672	29.4873	29.7742	28.9549	30.5631	16.6981	38.0345	57.3488	58.7797	55.2238	50.9303	74.3379	28.5213	61.4631	58.6702	59.5449	71.243	50.9097	59.5768	42.5012	40.9983	39.6263	10.3122	10.1958	11.3858	24.3158	22.6878	21.5276	13.0302	19.1479	16.9821	10.2768	19.9631	12.1108	17.5747
ND4	544.882	527.143	536.801	752.399	992.038	2697.08	640.971	619.082	628.058	3692.28	1034.23	1055.38	414.119	428.073	417.509	560.412	537.498	544.931	2792.55	1122.35	956.262	881.294	873.651	855.31	2482	1095.6	930.832	675.809	692.26	665.97	2514.12	888.684	793.399	626.658	648.284	643.907	411.936	401.351	407.471	385.444	455.79	237.412	193.01	281.585	284.158	207.359	335.835	278.228	342.88
ND4L	112.851	107.884	112.53	479.399	667.488	735.746	167.269	160.071	180.869	1106.22	771.07	851.318	39.7806	34.6896	37.8225	290.189	283.564	277.066	753.035	735.63	692.851	603.281	586.666	595.238	754.999	917.112	763.702	509.628	507.69	480.537	759.584	692.946	655.681	300.691	292.632	309.179	50.9502	49.7916	53.3907	321.132	404.508	231.577	77.8021	199.264	265.042	100.939	252.532	224.551	283.42
STRIP2	0.304399	0.319871	0	0.20631	0.141191	0.227026	0.863717	0.497841	0.378611	0.505241	0.58458	0.581556	0.159521	0.395094	0.377906	1.02887	0.650676	0.850243	0.668335	0.472526	0.810266	1.70537	2.15715	2.29373	0.343314	0.363866	1.33898	2.83343	1.92	1.84213	0.693483	0.425399	1.33277	1.37373	1.72551	1.93911	0.786551	0.399744	0.47693	1.56503	0.689347	1.06924	0.082392	0.440121	0.559457	0.200648	0.677525	0.321585	0.688634
PROKR2	0.422577	0.400362	0.30879	0.283748	0.659907	0.677711	0.346124	0.237283	0.227475	0.309133	0.340721	0.32697	0.072685	0.075624	0.220414	0.150052	0.292658	0.229247	0.375456	0.408125	0.488375	0.554161	0.452738	0.480551	0.374466	0.744102	0.341834	0.746107	0.351295	0.256348	0.611984	0.650201	0.455989	0.558062	0.461494	0.361701	0	0	0	0.172793	0.357887	0.231954	0.120099	0.24216	0.27329	0.105133	0.232447	0.105823	0.261154
NCKAP5	0	0.143217	0.153694	1.05278	0.683609	0.410753	0.233051	0.414905	0.431119	0.551846	1.22344	0.95538	0.180115	0	0.257974	0.765889	0.719009	0.499024	1.29118	1.5191	1.33478	2.25097	1.2004	1.23467	1.40013	1.80558	1.92826	1.98578	2.20341	1.83062	2.28743	1.71196	2.17953	1.00148	1.37393	1.00057	0.193184	0.267944	0.183909	0.805745	1.02491	0.683091	0.208071	0.587702	0.528868	0.199531	0.749395	0.508505	0.987865
LOC102172669	17.4343	16.0041	13.3777	1.00534	1.1969	0.420814	31.0903	26.254	25.8977	4.0496	9.61025	1.03749	29.1531	23.7653	26.6894	36.8715	38.5985	31.8238	43.7893	38.5667	19.7305	29.6156	27.5634	30.2812	29.5075	27.4247	18.53	31.3903	37.4268	32.4184	12.1151	10.1714	3.5317	30.0427	20.9617	27.7005	25.8315	28.9798	26.7412	43.0699	10.6793	53.2303	12.0699	0.604187	1.16757	16.117	0.467543	0.45904	39.2666
COL6A6	0.505751	0.507229	0.529701	1.02541	1.28059	0.867205	2.37022	2.36955	2.63406	18.6584	5.61999	3.45472	0.851686	0.869385	0.767201	2.00072	1.51884	1.79724	1.15279	0.974859	1.60374	1.65375	1.43218	1.72975	1.01452	0.758528	1.71451	0.730677	1.05807	1.41862	0.381345	0.495606	0.46156	0.395163	0.448124	0.414356	0.383158	0.260197	0.242179	2.70071	3.73104	6.19464	0.536875	1.83139	11.527	1.97876	3.23196	11.5023	1.65529
FAM26D	1.3896	1.10555	0.602853	0.882883	1.22555	0.085875	2.43135	3.67794	4.17009	0.106586	1.93082	0.85112	2.19438	2.34492	2.31479	8.01273	7.06684	6.34441	4.584	2.15776	5.2536	6.68514	6.4946	5.32561	7.68903	9.31793	4.51293	7.18022	8.36099	7.76576	11.1432	5.96365	8.01448	5.6144	5.36369	7.53522	1.49303	2.30146	2.11157	3.2698	4.25207	2.98226	1.59231	3.24697	1.23214	1.06247	5.05052	1.3623	2.73749
KRT35	127.851	128.504	128.121	94.0694	165.557	15.7309	281.404	276.482	269.802	51.533	297.979	113.056	277.733	278.753	284.62	330.636	319.733	321.521	360.124	456.715	464.601	418.794	429.413	421.91	494.033	782.571	354.719	480.178	463.226	468.159	477.407	379.678	471.25	491.399	500.694	498.323	445.121	439.001	452.65	351.391	288.829	219.286	376.806	241.074	144.765	284.61	209.777	151.907	380.64
LOC108636647	1.1743	0.332839	0.559637	0.616087	0.784647	0.568997	0.406047	0.377041	0.264588	0.498145	0.699243	0.552675	0.331361	0.108609	0.264932	0.486564	0.957033	0.839631	0.623402	0.90943	0.877566	0.555143	1.08777	0.673319	0.724871	0.951522	0.458338	0.818577	1.13607	0.892589	0.64475	0.874456	0.795819	0.40821	0.928073	0.573828	0.507342	0.578993	0.63235	0.18868	0.301222	0.191918	0.170242	0.145396	0.182375	0.277392	0.126202	0.21867	0.247785
LOC102191796	0.052173	0.26078	0	0.010512	0.07536	0	0	0.117486	0.41689	0.036698	0.086021	0.093387	0.490292	0.393853	0.245865	0	0.16901	0.275612	0.07108	0.104639	0.500845	0.379336	0.194041	0.145119	0.120503	0.432251	0.277086	0.450472	0.387556	0.398433	0.236798	0.768715	0.323533	0.185962	0.481832	0.323188	0.062742	0	0.185767	0.302424	0.180509	0.402014	0.062537	0.114815	0.236591	0.125073	0.277737	0.210901	0.262912
KRT39	10.9977	6.84058	7.0816	5.02517	7.27427	0.496872	11.6749	12.7142	13.6448	0.509174	11.0425	3.38775	18.0269	16.2183	17.9972	42.9116	38.5022	35.572	21.521	7.06508	27.549	67.0147	70.1994	70.3509	32.7048	41.1835	20.8516	74.7438	75.8462	76.8517	51.8221	27.7235	41.2388	61.0701	61.4323	63.4779	30.4291	26.5729	25.4894	18.6694	13.2821	14.9131	16.4767	18.2726	11.856	16.648	20.7877	10.2721	17.3371
ACTBL2	2.26488	3.24585	1.94487	6.77913	8.7193	0.806175	4.18121	5.52582	6.15902	1.91347	18.6397	4.42763	2.33382	2.35623	3.11896	14.6883	14.2008	16.0513	23.9204	13.0223	34.6456	27.0478	23.1047	23.7979	38.8002	45.7164	20.1818	24.3308	23.6218	25.1496	43.0015	27.3807	34.7584	21.1933	18.1056	19.0182	4.08592	5.13647	6.0055	13.676	14.0651	12.4512	8.15517	12.3742	10.6442	7.48148	13.0612	8.60711	15.5701
LOC108635069	17.379	15.1876	18.7089	38.292	43.9921	6.95578	42.4939	36.639	42.4321	1.52162	46.9181	20.1015	110.912	115.608	109.204	140.087	141.07	142.528	106.998	27.4909	119.417	131.131	144.377	149.196	209.592	163.473	124.491	148.709	153.752	157.417	368.525	79.3772	218.173	151.258	140.664	130.922	98.9762	96.2795	113.852	27.9122	33.9951	24.0154	58.5363	44.3079	50.7547	46.7359	67.3245	47.8485	55.1061
FHAD1	0.167365	0	0.280024	0.245312	0.160862	0.194066	0.169101	0.427736	0.379288	0.161019	0.260293	0.29421	0	0.230299	0.096344	0.27381	0	0.442175	0.459459	0.678217	0.354603	0.674343	1.2675	0.507502	0.483075	0.466079	0.369411	0.261172	1.0636	0.755046	0.63012	0.666749	0.464295	0.839018	0.77611	0.346709	0.465553	0.339519	0.395444	0.449036	0.410792	0.465473	0.069752	0.22809	0.125183	0.066451	0.189474	0.108049	0.131198
TRPA1	0.123606	0	0.208861	0.2739	0.268159	0.172792	0	0.322942	0.154701	0.20695	0.376124	0.057062	0.150479	0	0.090642	0.112673	0	0.131906	0.070246	0.070875	0.051436	0	0.081842	0	0.137004	0.088289	0.099755	0	0.082775	0.169166	0.043151	0.035322	0.025664	0	0.080837	0	0	0	0	0.113293	0.257752	0.19062	0.035657	0.043415	0.185965	0.022379	0.10305	0.216034	0.138872
C11H2orf40	3.63604	3.13927	2.89095	5.32514	1.3014	0.812273	4.50664	3.12895	3.99542	4.94598	3.69109	2.65007	5.6899	6.94874	6.9293	5.77751	7.14034	7.66418	4.75063	3.0781	18.6744	4.93828	5.8261	4.69054	5.30584	4.47985	5.6993	7.86921	8.32447	6.78218	4.71111	1.27778	8.00569	6.91396	5.71353	7.56597	10.0793	8.85166	10.0783	1.75234	1.68172	2.51312	4.38854	3.72129	1.79794	3.4367	5.83633	2.82199	3.91906
NT5DC3	0	0.18157	0.7083	0.832677	0.823293	1.02467	0	0.467805	0.421894	0.877429	1.09597	1.15199	0	0.163817	0.171829	0.53491	0.6338	0.646225	0.932283	0.869856	1.02431	1.30037	1.22637	0.770745	0.83344	1.3283	1.16558	0.987169	0.640382	1.00789	1.21128	1.0911	1.17502	0.347408	0.976046	1.01667	0	0	0	0.438661	0.826133	0.644144	0.329824	0.456291	0.810638	0.329233	0.509588	0.612055	0.794372
LOC108635024	3.42789	3.2105	4.07939	9.12246	5.12459	1.17474	9.09305	7.6129	8.80112	0.120593	6.79181	1.46348	22.5335	21.4571	24.7499	28.1345	33.1682	34.4627	14.9568	2.73417	7.59148	25.8132	30.4932	26.3631	22.2833	15.9033	9.27055	31.1897	30.4378	27.1263	48.3769	6.92201	13.0905	29.9545	27.6195	26.8175	23.6635	21.0121	23.4987	4.66723	5.077	2.92372	10.073	4.77869	7.42009	9.17867	5.67042	6.77454	9.46078
CYTB	550.169	542.752	553.041	706.258	1319.09	2609.06	716.667	717.05	711.703	3688.19	1415.85	997.14	464.439	494.19	478.217	628.805	618.317	600.196	3287.83	1576.15	902.194	980.031	973.501	975.968	3083.4	1691.56	913.918	805.476	812.189	814.851	2676.94	1347.59	814.63	726.246	755.645	735.563	441.189	442.742	413.587	344.107	426.649	222.755	163.035	909.931	560.723	182.962	1043.96	573.375	301.123
MYO3B	0.125083	0.053194	0	0.163572	0.026259	0.036411	0	0	0.073683	0.238578	0.179507	0.102813	0	0	0	0.163845	0.152588	0	0.102165	0.085624	0.176811	0.366969	0.139001	0.473819	0.140066	0.179112	0.11319	0.112235	0.27012	0.315284	0.238485	0.175012	0.180478	0.240226	0	0.0812	0.075794	0	0.109401	0.06589	0.156337	0.098544	0.024424	0.06695	0.11319	0.073365	0.173488	0.155818	0.203424
LOC102173761	46.4069	44.7796	50.3104	26.2114	26.7035	23.8225	29.1819	28.9603	34.9784	5.84653	12.7219	26.5906	68.0271	68.1404	78.5748	82.8788	88.3658	83.3478	146.859	58.6676	73.5441	37.4338	31.0529	31.9278	73.6702	53.6631	102.435	41.1187	31.7892	33.7557	114.806	60.8476	110.725	49.2187	47.6678	41.286	59.1539	64.8689	58.6155	38.196	34.7174	27.8579	27.2238	13.1179	18.7224	22.623	22.8372	20.6958	20.7575
FMO2	5.17635	5.21716	5.50427	6.35647	5.43308	2.7126	10.5979	9.93118	8.90855	4.72066	12.5928	18.3571	4.75844	5.05482	4.53302	8.88722	9.81094	9.42192	7.62503	12.6344	18.0341	14.6903	13.0295	14.4859	7.12426	11.6588	14.4581	13.6183	13.1853	11.9397	7.27097	12.3015	15.9394	14.431	13.3435	12.1373	9.53468	7.75808	7.87275	3.53483	4.45498	3.01663	0.559762	3.34314	3.14072	0.885326	5.75907	2.90874	1.70972
LOC102172600	0	0	0	0.174935	0.099072	0	0.164471	0.517909	0	0	0.105939	0.147691	0	0	0	0.408796	0.882571	0.212841	1.41985	0.770652	0.999127	1.41388	1.33594	0.699007	1.67212	2.10436	0.969835	0.489162	2.19162	1.32475	1.44882	1.26396	1.95329	1.67583	1.59368	1.44207	1.88316	1.49934	1.84909	1.14488	0.993634	0.710631	0.34565	0.508872	0.128511	0.287755	0.515269	0	0.512532
LOC108635370	4.07493	5.31065	4.42717	6.57633	6.94509	1.08946	11.3052	8.20121	9.17358	0.13468	7.20299	2.44089	27.3986	28.5497	26.2205	43.8924	41.0758	39.4294	13.2415	3.90881	12.5076	37.4263	36.0068	38.0243	27.844	28.9805	13.5666	44.2826	38.0041	41.7005	44.5552	13.0843	29.1724	37.6737	40.0511	32.9121	36.2372	31.9942	36.334	3.55525	4.89003	3.37252	9.73865	6.26413	7.8126	6.24017	8.75981	7.04367	8.02899
LOC108633235	0	0	0	0.165057	0.234512	0.097833	0.251228	0	0.438213	0.239309	0.77096	0.075443	0	0.141683	0	0.192446	0.167251	0.193312	0.287638	0.818995	0.198466	0.944315	0.235863	1.10448	0.521829	1.12324	0.146416	0	0.531859	0.866259	0.364932	0.645773	0.175372	0.466149	0.118673	0	0.359512	0	0	0.96762	0.144189	0.322336	0.022088	0.054777	0.05894	0	0.046358	0.052935	0.083013
TGM6	0.671675	0.549532	0.759994	1.33013	1.01694	0.198679	0.976511	1.25333	1.62574	0.194362	2.69093	0.838019	1.11649	0.381014	0.875411	6.79565	4.89742	5.07386	3.05717	2.29455	3.87816	7.46046	8.01194	8.5713	5.40602	6.13921	5.09464	7.00429	7.16514	8.18537	7.89632	5.66891	5.67832	4.23034	6.36949	5.40791	1.08546	1.47125	1.32244	5.13222	3.01292	3.52581	1.82027	3.33417	3.2419	1.34353	4.75276	2.49151	2.65476
LOC102169309	2.40349	2.56233	2.56758	1.48268	1.96499	1.87993	2.25184	2.17428	4.02151	2.27215	1.45211	1.9625	0.645854	1.16181	1.45427	3.00753	3.67636	2.27244	2.00343	1.81896	2.23153	1.93207	2.55146	2.95394	2.41188	1.45503	1.78347	1.21173	3.84047	2.06535	1.12082	1.08047	2.22675	1.99801	4.66873	1.93885	1.05211	1.10638	1.54927	0.603764	0.765318	0.525965	0.594743	0.710912	0.965399	0.343866	0.654766	0.314999	0.630935
LOC106502987	1.98138	2.60241	0.973973	2.05277	3.00164	0.566463	1.99126	4.3629	2.27941	0.748694	5.31474	1.83902	4.70384	2.48568	2.2371	1.70359	2.40337	3.30832	4.00067	9.12143	5.98402	2.37536	2.02332	4.21766	5.00753	11.9845	4.97346	3.42688	3.35144	3.8971	5.88426	6.98607	5.59637	4.37956	7.01752	2.84602	5.81375	4.09577	5.32827	2.93137	1.92595	0.768628	2.76051	1.75185	0.827493	2.34993	2.28093	0.462443	2.20997
	0	0.31494	0.164765	0.294034	0.158613	0.119171	0.998381	0.159764	0	0.481533	0.135257	0.075711	0.183844	0.634917	0.167252	0.487484	0.582043	0.363749	0.421752	0.529239	0.489019	0.108898	0.354473	1.04474	0.704304	0.581633	0.190536	0.369831	0.583263	0.670372	1.05897	0.33063	0.383063	0.217211	0.308537	0.5956	0.401327	0.37125	0	0.357219	0.68478	0.29525	0.62176	0.380697	0.210147	0.473018	0.382995	0.232957	0.868697
LOC108638292	37.3919	36.6133	43.478	69.4767	85.8303	6.88642	80.6397	73.0806	89.4877	1.69521	86.9176	26.2491	175.642	184.369	197.261	335.246	303.822	309.079	143.272	45.672	153.667	254.48	258.968	274.692	266.631	300.941	152.704	361.132	369.878	356.593	434.61	149.149	289.263	318.381	320.489	308.673	177.745	182.282	185.237	63.1947	81.5715	59.988	210.766	114.16	136.876	167.39	137.653	128.389	200.019
RNASE10	0	0	0	0.046085	0	0.075612	0	0.378621	0.442849	0.303842	0.486087	0.20288	0	0	0.021313	0.361383	0.343906	0	0.220981	0.144579	0.019403	0.427423	0.91717	0	0	0.462767	0.218251	0.571205	0	0.509171	0.146617	0.407296	0.139243	0.826456	0	1.25255	0	0	0	0.194658	0.145541	0	0.105944	0	0.062864	0.014507	0.054405	0	0.191592
KCND2	0	0	0	0.062262	0.075055	0.020168	0.059944	0	0	0.017393	0.116466	0.096454	0.0576	0	0.165278	0	0.148005	0	0.207775	0.280308	0.169437	0.303155	0	0.243307	0.184697	0.233429	0.425541	0.367543	0.315746	0.234855	0.43175	0.238556	0.354299	0.172745	0.216673	0	0	0	0	0.101354	0.05367	0.052656	0.032495	0.055673	0	0.068048	0.063681	0.009416	0.059153
ND6	208.849	220.146	204.431	247.982	288.098	1053.82	201.733	195.771	181.791	1605.72	369.791	344.533	187.234	176.002	182.423	180.195	177.63	186.691	1262.19	385.795	339.798	309.535	312.787	293.345	1106.61	360.03	321.795	243.985	240.019	228.948	1196.75	297.389	269.433	260.275	260.207	242.346	207.087	197.403	202.233	133.793	147.11	73.4731	76.6801	285.809	89.7526	81.6139	372.75	93.5684	119.755
GXYLT2	0.649748	0.380287	0.793911	8.38022	5.46097	4.37803	1.47278	1.31699	1.19081	13.3343	11.8815	7.7735	0.800052	0.567794	0.183619	3.06551	2.498	2.42233	7.26723	6.62032	7.62241	5.6628	6.6392	7.20204	6.75712	7.21312	8.20604	5.19122	5.08553	5.38463	6.1195	6.56967	5.59063	2.40551	3.65796	2.40605	0.465868	0.492537	0.394393	2.6614	2.93003	3.74471	1.30492	3.44404	9.18968	1.61887	6.34752	6.03306	3.92077
LOC100861175	826.252	846.743	761.846	271.465	883.889	53.3566	936.964	929.513	916.113	11.7519	736.408	345.466	1429.67	1416.71	1439.26	1895.43	1975.64	1921.87	2057.87	674.028	2622.95	2392.14	2390.73	2305.63	2578.96	3618.63	1347.73	2712.98	2686.48	2705.26	4887.93	4156.15	4162.09	2835.77	2855.82	2839.83	2521.89	2522.08	2433.38	884.976	762.542	531.574	980.337	720.242	257.423	603.305	540.178	237.708	555.19
MMP13	0.207168	0.383937	0.320259	0.176954	2.01588	0.866101	0.717265	0.528627	0.561312	0.142713	0.168363	0.047005	0	0.12002	0	0	0	0.341527	0.044248	0.101213	1.54247	0.151842	0.417389	0	0.212924	0.363599	0.235315	0	0.462898	0.633345	0.27286	0.07119	0.25549	0.319761	0.47891	0.428831	0.232548	0	0	0.140059	0.193103	0.299741	0.161414	0.430712	0.752128	0.05868	0.163635	1.70169	0.165511
SLCO5A1	0.733699	0.669873	0.813137	0.321717	0.374111	0.058853	1.55534	1.51765	1.55415	0.065311	0.438417	0.509649	2.34308	2.49918	1.79503	5.01269	4.47422	4.55122	1.44903	1.27225	1.73354	4.38567	3.86578	3.96925	1.8113	2.63613	1.51049	5.27338	4.52265	3.50843	3.40284	2.41939	2.44716	2.34015	3.79863	3.00671	2.20567	1.11021	1.38769	2.34008	1.38488	1.46293	0.933617	1.03211	1.52863	0.649345	1.1035	1.2286	1.1008
ATRX	0.486776	0.32375	0	12.5591	15.1725	14.4336	0.873645	0.661642	0.594949	21.3184	17.415	21.9488	0.097906	0	0.182728	1.41432	1.66444	1.72863	13.9451	16.0559	15.1416	5.20522	5.84247	4.875	13.2747	13.0903	11.7142	4.04608	4.97391	4.61808	12.8809	14.7057	12.5346	1.72663	2.54041	2.25238	0.253701	0.155864	0.184179	2.33665	2.98941	2.57868	0.500412	2.00648	3.55683	0.47084	2.58668	2.01034	1.8639
LOC102169973	0	0	0	0.479153	0.797847	0.141531	1.27738	2.84877	0	0.118707	0.887899	0.150887	1.63439	0	1.2484	0	0.669717	0	0.87919	1.29608	0.574238	2.40702	2.56328	0	0.533204	1.22832	1.22346	0	0.68244	0.690436	0.486446	2.46868	1.39055	1.81391	3.29045	1.31564	2.13622	2.69574	1.40949	1.15884	0.832681	0.660855	0.566738	0.276878	0.558597	0.639917	0.331635	0.397153	0.855576
HDX	0	0	0	0	0	0	0	0	0	0	0	0.193147	0	0	0	0	0	0	0.113247	0.113328	0.007102	0.889218	0	1.11657	0.125949	0.194035	0.170258	0	0	0	0.169822	0.304116	0	0	0	0	0	0	0	0.31541	0.138338	0.216814	0.201255	0.109716	0.175567	0	0.373258	0	0
LOC108634593	0	0	0	1.39	2.61973	1.4034	0.688266	0.321871	0.750327	1.37871	1.89331	3.20822	0	0.426316	0	1.90938	1.24461	1.43751	2.26726	1.91034	4.51128	3.8318	3.48224	3.54911	2.70804	4.93084	5.36953	4.60086	2.6829	3.77888	3.23689	3.63197	6.64872	3.37483	1.65163	2.63479	0	0	0	2.17063	0.976789	1.59838	0.176446	1.03087	1.88708	0.633393	1.80336	1.76177	1.59197
LOC108635640	0	0	0	0.300037	0.108876	0.435949	0	0	0	0.224566	0.441836	0.114465	0.401441	0	0	0	0	0	0.455716	0.284984	0.413672	0.271801	0.921015	0.382077	0.284973	0.327243	0.536958	0.402382	1.44162	0.651327	0.629877	0.394174	0.578457	0.808805	0	0.423667	0	0	0	0.441927	0.501598	0.322662	0.053614	0.159335	0.308853	0.150234	0.420542	0.388777	0.161945
LOC102181992	20.4384	18.2968	14.8248	12.7004	23.6414	0.798543	21.5322	15.5437	20.9848	0.403289	20.9592	6.36197	20.5563	18.8733	19.6119	78.5097	80.0677	75.9534	55.4	22.2265	49.9514	151.286	151.218	150.666	87.2684	138.463	40.854	200.185	213.04	209.629	122.475	71.6667	102.602	182.249	188.5	173.33	65.9361	56.9673	58.3161	57.232	59.1862	44.0498	50.9482	51.5466	26.3871	38.1515	48.596	21.4005	36.8595
	1.4946	0	0.576842	1.32497	1.44003	25.5905	1.71125	1.76233	0.685089	51.6688	2.04729	2.16791	0.856416	0.053236	0.129302	0	1.09534	0	29.6669	0.61419	1.13729	0	0.697298	0.308336	31.3335	1.59189	1.47158	0.664185	4.29652	0	35.0269	1.52917	2.28061	2.02716	1.67837	0.733585	2.43617	1.10382	0.923775	0.467834	0.657513	0.295951	0.877376	4.72762	0.050619	0	5.44666	0.378217	0.47336
LOC108638284	0.292543	0	0.385769	0.087338	0.059856	0	0	0.158785	0.297556	0.155431	0.035122	0.089165	0.714206	0	0.328442	0	0.174263	0	0.135983	0.343368	0.488491	0.336866	0.173723	0.994877	0.082777	0.142716	0.198844	0.327117	0	0.378111	0.079412	0.194303	0.12634	0	0.588138	0.390186	0	0.414982	0	0.421954	0.529826	0.311902	0.251195	0.121545	0.212246	0.165292	0.259971	0.183626	0.275805
CT83	0	0	0	0.219204	0.125172	0	0	0	0	0.050284	0.123635	0.314488	0	0	0	0.28091	0	0	0.452292	0.51797	0.260905	0.683306	0.992831	0	0.265842	0.493319	1.11203	0	0.564542	1.19945	0.549378	0.752221	0.68888	0.19643	0.591984	0	0	0.329692	0	0.299691	0.633302	0.546447	0.156605	0.17627	0.117522	0.113393	0.179393	0.227644	0.038265
MMP20	0	0.921095	0.265866	0.273079	0.598376	0.43553	0.153408	0.50048	0.283936	0.078893	0.618301	0.259974	0.147408	0.150333	0	0.864406	0	0	0.472574	0.836351	0.479087	0.310708	0.381958	1.00336	0.419847	0.88155	0.716747	1.07141	0.667902	0.442376	0.650643	0.962448	0.879656	1.18418	0.843097	0.304171	0.149868	0.380988	0	0.616115	0.620484	0.200679	0.529282	0.417531	0.210967	0.20554	0.303847	0.313424	0.642517
LOC108638286	34.4921	36.6311	37.8064	39.8098	99.0087	6.03385	77.6441	81.0567	80.2817	1.59719	118.643	22.5884	178.336	180.625	176.225	321.664	323.132	306.612	116.252	60.7931	129.018	227.356	206.758	224.165	230.995	361.469	121.624	322.784	347.091	337.313	384.707	207.717	225.166	310.128	284.867	306.82	204.927	213.98	203.467	38.9471	82.005	58.6631	188.955	131.851	111.98	163.601	160.1	95.9097	258.237
MIR146B	0.276156	0	0.868739	0.049069	0.284143	0	0	0	2.5358	0	0.127396	0	0.725926	0	0	1.81148	0	0.948174	0.634604	0.06381	0.035887	5.11354	1.42696	2.79882	0.04292	1.20021	0.944775	1.43072	1.84522	2.96125	0.679904	1.46783	0.335872	1.60009	0	0	0.919251	0	0.106452	1.64072	0.983709	0.686263	0.098438	0.662214	0.889468	0.849353	1.0366	0.105803	0.693912
LOC102176322	0	0	0	0.317016	0.34073	0.260352	0	0	1.03253	0.672246	1.12618	0.647244	0	0	1.04852	0	0	0	0.770704	1.9874	1.00653	1.06995	0	0.523542	0.964242	1.39601	0.975232	0	0	1.81652	0.732292	1.04076	0.99168	0	2.28552	0	1.166	0.407067	0	0.803555	0.742316	0.679548	0.398285	0.544136	0.29058	0.329055	0.477989	0.221882	0.450068
LOC108633414	0.345865	0	0.279084	0.280178	0.254875	0.066668	1.27068	0.056857	1.392	0.232391	0.036084	0.262044	0.11019	0.05721	0	0	0	0.18442	0.638569	0.595359	0.260872	0	0.905417	0.53328	0.458853	1.05163	0.665903	0.117604	0.370106	0.722408	0.830428	0.725521	0.164807	0.104426	1.50422	0.481639	0	0.911345	0.237097	0.446886	0.111782	0.107968	0.137053	0.122358	0.173263	0	0.262901	0.046205	0.051018
PRR9	661.829	652.678	654.768	845.497	844.783	99.7689	929.791	924.915	938.57	206.963	1707.1	559.253	1302.42	1250.35	1261.79	1245.84	1232.02	1229.67	2072.05	2188.24	2576.2	2228.75	2196.81	2225.65	2764.43	3155.84	1807.12	2285.92	2240.26	2282.78	3118.3	2790.85	2551.24	2840.46	2876.96	2819.65	2666.3	2683.18	2690.52	1149.47	849.652	634.971	917.632	508.613	421.448	414.815	513.908	334.203	481.386
ALDH1A2	0.292091	0.163048	0	0.567519	0.647124	0.202194	0.407677	0.162167	0.436324	0.154538	0.348959	0.618898	0.555668	0.524668	0.360761	1.10874	0.780485	0.994056	1.10732	3.01747	1.88797	1.69626	3.16497	1.88612	1.53814	3.90002	5.36289	2.57544	3.79058	3.53935	2.33637	5.01768	6.25066	5.20847	5.0356	5.06185	2.73868	3.15739	2.98639	3.87641	2.55943	1.16089	0.413359	0.582972	0.780158	0.289881	0.445272	0.356633	0.257763
	1.25053	0.928788	0	1.72748	2.38079	17.8727	2.28396	2.78893	0.598814	32.8837	2.90851	2.96043	1.45022	1.59709	1.55163	0	0.448127	0	19.8739	1.56085	1.94819	0	0.721551	0	18.6238	3.07415	2.2044	0.6711	4.88956	0.543342	24.1606	2.68541	3.17851	5.52757	1.19377	0.561446	3.65288	1.28074	1.62843	0.612197	0.606579	0.761292	1.1464	6.62907	0.367878	0.268701	8.35543	0.707357	0.609624
RASSF9	0.341601	0.781165	0.677116	4.42537	4.52636	4.91211	1.29176	0.876853	1.56399	4.9094	6.0973	6.60547	0.098487	0.183631	0.26295	1.67813	1.85659	1.76206	8.22992	6.74199	7.51482	7.2412	7.26846	7.80516	6.94538	5.74741	8.46125	6.16661	6.54729	4.93076	9.95895	8.3519	8.61098	3.68139	3.62425	4.21456	0.323052	0.27102	0.3772	4.59924	8.02566	5.00539	0.926268	3.33552	4.23167	1.23558	3.12295	3.20104	2.89972
TCHHL1	9.79985	9.39109	9.77089	19.0892	21.4994	2.9258	14.4465	12.6603	15.3964	3.03216	59.8242	18.8908	12.853	11.8487	11.7903	34.1355	34.6046	32.9282	55.5645	37.6711	144.316	46.3053	44.912	47.8307	83.0991	83.3515	97.1299	57.7236	56.022	57.218	116.387	119.793	114.313	50.0459	48.9472	52.2045	28.2742	26.063	26.2592	25.6659	27.473	27.0811	26.0414	29.7442	22.4789	15.8887	35.202	17.0785	15.2369
LOC102181858	0.264082	0.313596	0.238923	0.691342	0.334824	0.053663	0.395559	0.477224	0.753556	0	0.63402	0.115652	0.538272	1.07724	0.969683	1.46806	0.774535	1.24171	0.677563	0.399814	0.751589	1.19837	1.3656	1.92578	1.09796	1.82875	0.579421	1.61886	0.688137	0.842023	2.13306	1.62165	1.0914	1.34496	1.03985	0.630618	0.352578	0.252887	0.464538	0.220383	0.704687	0.384088	0.441411	0.565423	0.356105	0.303993	0.643087	0.438122	0.455368
LOC100861179	24.6621	31.3515	26.8216	8.11156	14.1827	1.28239	56.1696	56.3969	62.2583	2.4854	36.1175	9.95163	87.8426	85.5637	79.6691	90.6318	93.409	74.6613	64.1872	30.8353	99.1673	68.2272	65.2909	62.5416	76.6394	99.2713	45.0737	65.9388	60.3805	63.6707	78.2126	68.6242	53.8667	69.5096	67.8961	80.7683	90.8749	86.748	100.769	20.0695	20.3937	16.6489	21.719	20.3784	9.11407	14.523	19.964	13.0379	39.7476
UPP1	1.97116	1.38557	2.52518	0.300767	0.85976	1.02563	1.05998	0.759602	0.837607	1.02897	0.725956	0.277809	1.41447	1.05545	1.06463	0.680805	0.685388	0.716748	0.798834	0.399692	0.782678	0	0	0.890698	0.337224	0.357149	0.645943	0.504539	0.893016	0	0.371936	0.185975	0	0	0	0	0.290464	0	0	0.284178	0.33019	0.895194	0.571652	0.48938	0.634965	0.363991	0.293352	0.484725	0.417895
CLDN17	0.170437	0.208393	0.224337	0.540934	0.392793	0.074346	0.434675	0	0	0.102423	1.38026	0.246113	0	0	0	0.333813	0.961025	0.674437	0.614907	1.00522	1.05264	1.13664	1.44321	0.802623	1.33356	1.44818	0.601775	0.397903	1.10441	0.620514	1.13249	1.1846	0.69827	0.616063	1.27405	0.648549	0.325277	0.129953	0	0.607866	0.576389	0.571321	0.707221	0.463312	0.301234	0.292426	0.487811	0.302464	0.464378
SLC7A1	2.41197	3.65799	2.48815	10.58	10.355	5.63531	4.60176	5.06701	4.87148	7.28594	11.4119	9.76839	1.00314	0.763276	0.598631	11.9377	12.0302	11.7638	13.0412	15.3637	16.7716	21.5743	22.0205	22.2459	20.2817	31.6532	19.0767	26.3404	27.7429	26.3325	23.6713	23.2023	23.2376	15.5035	16.9764	16.4471	2.32602	2.83767	2.50068	29.1951	28.142	29.3453	8.15656	18.4973	12.392	10.2079	14.5889	11.2395	25.6389
ATP6	955.496	939.786	971.849	601.79	1241.48	3935.66	883.545	883.077	859.409	5251.85	1357.67	683.306	853.182	844.682	825.526	813.754	826.068	821.154	4818.79	1667.57	674.749	996.885	981.361	961.309	4233.07	1618.46	596.288	848.741	821.451	826.899	4207.33	1207.39	563.086	924.38	934.496	933.691	836.976	825.173	823.454	351.237	397	213.631	253.083	1149.16	865.511	245.18	1283.12	854.874	352.618
LOC108637303	0	0	0	0.244935	0.317452	0	0	0	0	0	0.673913	0.202526	0	0	0	1.35507	0	1.22826	2.01096	1.82777	2.09939	0	0	2.09953	1.15929	1.12738	1.93537	2.62349	1.9388	1.7303	1.33268	2.14611	2.53261	0.790625	1.76215	1.21047	1.31726	0	2.64225	1.65083	1.85892	1.93574	0.373241	0.509597	0.366882	0.336707	0.215237	0	0.404924
CCDC181	0	0	0	0.108642	0.09506	0.189524	0.546109	0	0	0.483093	0.292054	0.156852	0	0	0	0	0	0	0.507114	0.272599	0.760288	0	0	0.199458	0.431507	0.35254	0.186768	0	0	0.59336	0.527576	0.26025	0.346174	0.607792	0.294915	0	0	0.346852	0	0.100305	0.142678	0	0	0.039798	0	0.025158	0	0.032576	0
LOC108634944	0.908551	1.53089	1.33984	11.8865	2.79035	0.971896	2.56724	2.67397	3.84925	0.147012	3.74327	0.864279	10.1358	13.7949	10.2077	18.7095	19.9604	20.1073	18.4038	1.61782	7.98215	16.7172	18.4013	20.0444	40.165	11.9789	8.3111	21.1853	21.7669	21.493	63.4393	5.35651	17.2502	13.989	16.7423	17.8321	12.0625	10.675	12.1013	1.05682	4.01616	1.5769	3.17478	1.55754	5.50484	1.86199	1.50039	4.12881	3.47621
NAALAD2	0	0.147695	0.17611	0.702539	0.608359	1.36566	1.04421	0.28401	0.839377	2.35469	0.884084	1.45119	0.627525	0.257817	0.430024	0.159791	0.895408	0.465189	0.811893	0.455948	1.04797	0.860177	0.242733	0.61794	1.20922	0.680829	0.567954	0.327349	0.123985	0.712841	0.808356	0.336097	0.416446	0	0	0.350577	0.063616	0	0.17701	0.537085	0.173973	0.266225	0.434788	0.40877	0.270667	0.174597	0.63442	0.201088	0.594891
LOC108635338	0	0	0	1.18378	1.24781	1.48866	0	0	0	1.54649	0.972164	1.62607	0	0.518262	0	2.38873	1.00311	0.640855	1.19667	1.64799	1.124	1.00024	1.37971	2.23752	1.50153	1.69231	0.998976	0	1.14953	1.14688	1.73772	1.95064	1.61123	0	0.666903	0.445485	0	0.560515	0	0.314049	0.218342	0.297222	0.09021	0.511319	0.251754	0.49381	0.449692	0.608223	0.482464
LOC102182256	260.364	241.267	262.569	146.469	182.196	24.9904	526.381	535.717	529.529	31.5235	361.543	94.6448	674.34	680.935	651.584	647.901	625.31	628.646	627.309	241.289	919.077	751.527	730.286	768.342	699.837	867.743	478.35	708.954	722.312	728.663	871.523	765.811	688.944	780.406	776.793	799.198	769.405	788.24	794.249	248.503	217.345	188.478	243.413	169.432	111.816	195.311	190.281	130.212	326.853
EDNRB	0.786577	1.63993	1.29065	4.87444	3.48212	2.45059	2.2008	1.30167	1.34768	2.2208	6.04153	4.58809	0.464116	0.564939	0.645277	3.66142	4.144	2.99564	5.69889	7.79398	15.5861	15.9925	13.3879	17.0931	11.1541	10.057	9.69913	16.8793	14.4866	17.4598	16.2203	10.0813	13.4736	10.8311	11.475	10.3039	1.12661	1.69194	1.1402	5.28169	8.55207	6.63446	1.57746	3.79459	4.44963	1.17184	3.69416	3.57262	3.0503
LOC102177135	0.308858	0.173271	0.501075	0.847455	0.355396	0.017539	1.21138	1.007	1.13209	0.027805	0.523246	0.132123	0.716328	0.842162	1.41587	1.59184	1.46673	1.49969	0.830338	0.576915	0.391798	4.31352	3.6768	3.21423	1.76929	1.7389	0.439728	4.16748	4.46978	4.45329	4.19906	2.62774	1.18197	4.49031	3.64903	3.9017	1.07044	1.0106	1.22623	1.42607	1.80116	1.2754	0.750004	0.700652	1.92655	0.949484	0.755001	1.09092	1.39958
LOC102184642	0	0	0	0.025466	0.015676	0	0	0	0	0.012322	0.038854	0.008718	0	0.197783	0	0	0.347942	0.933253	0.188024	0.25921	0.196235	0.421208	0.623855	0	0.379858	0.741578	0.386978	0.600797	1.50578	0.290797	0.532543	0.863853	0.53091	0.07866	0.116048	0.20569	0.183824	0.251555	0	0.174335	0.167892	0.278099	0.001211	0.030758	0.058925	0.170865	0.053436	0	0.198748
GAP43	0.270885	0.580401	0	0.384918	0.141603	0.036688	1.02725	0	0.327448	2.44554	0.606223	0.91054	0.20662	0.369282	0.409445	0.168557	0	0.362458	0.156063	0.377823	0.308586	0	0.22531	0	0.108041	0.170187	0.13889	0.330461	0.371561	0.47437	0.061025	0.104761	0.151423	0	0	0	0	0.223342	0	0.151676	0.102704	0.120572	0.224375	0.142873	0.053297	0.573318	0.130298	0.131214	0.27763
LOC102183207	0	0	0	0.184376	0	0	0	0.649154	0	0.088742	0.296131	0.123357	0.758916	0.412118	0.597867	0.278896	0.336153	0	1.3288	0.733474	1.38246	0.56095	0.482446	1.12723	1.37931	0.340855	1.69095	1.85019	1.71861	0.628684	1.72958	1.40483	1.0835	3.94771	2.39432	2.68655	2.0576	1.97567	0.467146	1.00931	0.827639	1.2277	0.144907	0.025155	0.21083	0.154495	0.068226	0.097687	0.116175
	0	0	0.274374	0.137706	0	0	0.237921	0.034689	0	0.383923	0.162114	0.128362	0	0	0	0.22506	0	0	0.74546	0.767927	0.406714	0.876065	0.560914	0.498791	0.382704	0.104119	0.425455	0.508415	0	0	0.115181	0.41397	0.514186	0.717348	0.487586	0	0	0	0	0.642736	1.22452	0.315915	0	0	0.013892	0.072114	0.280081	0.255524	1.62498
CRHR2	0.10925	0	0	0.039628	0.063905	0.016131	0	0	0.087585	0.235483	0.087757	0.135179	0	0	0	0	0.105263	0.180578	0.15358	0.199212	0.1788	0.256816	0.438526	0	0.136173	0.061085	0.0731	0	0	0	0.196912	0.037148	0.157697	0.205075	0.109648	0	0	0	0	0.249075	0.212893	0.187812	0.047714	0.136888	0.064674	0.057954	0.184018	0.124286	0.141495
KERA	0.373702	0	0	3.87028	0.280893	0.32736	0.764213	0.715407	1.02943	12.233	6.1735	1.5082	0.334581	0.269542	0.292337	2.32401	1.94481	1.30412	2.35607	0.684207	4.36761	1.53313	0.869403	0.784437	1.86895	0.747978	3.5882	0	0.412177	1.54186	0.665976	0.349207	1.29163	0.439739	0.912551	0.43795	0.87439	0	0	0.119777	0.248198	0.566311	0.105576	0.242962	1.52784	0.250211	0.955822	2.63975	2.10555
	147.022	143.859	147.906	193.389	286.977	563.188	171.428	183.048	174.704	561.312	329.991	324.094	196.009	190.262	183.829	121.48	121.819	113.108	806.06	442.757	364.674	171.768	186.732	179.611	931.451	434.247	379.095	153.459	159.614	155.29	980.465	342.854	348.182	173.566	164.877	161.981	208.114	214.541	218.44	76.8602	93.7479	65.8676	74.5568	44.2256	70.8487	74.3323	65.1436	66.456	88.9746
LOC108637384	0.965649	0.765421	0	0.632456	1.54926	0	1.11603	0.878151	0	0.102686	1.74334	0.557394	0	0	2.49924	4.26831	1.01597	3.16948	3.01351	2.60642	3.54368	3.3685	2.96986	6.99089	3.74142	8.2483	2.35226	2.36357	3.93389	6.3502	3.86064	2.57071	3.28934	3.05828	5.06041	5.73324	1.46248	2.29846	2.14409	2.21225	1.77645	0.81666	1.83044	2.67867	2.71154	1.51374	3.77064	1.21236	2.68122
EAF2	2.20637	1.15353	0.725692	0	0.132763	0.24315	0.714367	0.902549	0.478148	0.201743	0.200762	0.226486	0.231108	0.66956	0	0	0.207104	0	0.470654	0.610878	0.088075	0	1.08704	0.592377	0.25872	0.32169	0.153271	0.643703	0.509778	1.12311	0.295626	0.329524	0.331879	0.41198	0.490449	0.492674	0	0	0.203247	0.124531	0.134896	0.056162	0.174052	0.216188	0.059464	0.191849	0.090974	0.136843	0.181677
LOC102181431	98.471	115.168	108.311	34.9466	229.988	12.7006	78.9075	74.9318	73.1029	0.935958	138.861	32.1222	180.75	174.066	170.086	228.957	223.174	233.224	473.898	133.509	366.424	315.32	340.529	316.56	662.365	1020.88	247.8	567.4	570.897	565.281	862.182	764.24	686.238	681.172	694.59	678.06	703.574	686.194	665.573	152.947	143.755	140.191	319.551	120.473	55.7476	216.89	92.498	69.796	132.204
BCAT1	0.243455	0.116508	0.119778	0.229028	0.134317	0.162789	0.116329	0	0	0.500017	0.303704	0.173546	0	0.113997	0.172708	0.217902	0	0.323785	0.069299	0.100413	0.173776	0.2299	0	0	0.055792	0.110329	0	0.409593	0.360119	0	0.059744	0.066882	0.087295	0.115756	0.204607	0	0	0	0	0.045987	0.124002	0.056739	0.016291	0.111315	0.143959	0.11406	0.157093	0.214863	0.06977
LOC108635589	0.301876	0	0	0.606374	1.7721	1.5416	0.530145	0	0.29099	0.381121	2.02012	1.02467	0	0	0	0.374378	0	0.344382	1.33657	2.04764	1.95351	0.444196	1.70004	1.61133	1.65948	1.52824	2.09242	0.442841	1.2471	1.39398	3.10152	2.18014	1.72778	0.856515	0	1.06871	0.25204	0.60207	0	0.66437	0.777633	0.403693	0.231476	0.617963	0.488366	0.272023	0.538712	0.181354	0.142031
DMC1	0	0	0	0	0	0.070607	0.139232	0	0	0.11221	0.133785	0.221779	0	0.246082	0	0	0	0	0	0.074891	0.150016	0	0.349089	0	0	0.094862	0.293811	0	0	0	0.206195	0	0.078175	0.249877	0	0	0	0.25953	0	0.100049	0.076233	0	0	0.026654	0	0	0	0.065834	0.042883
LOC108635541	20.1862	19.5408	17.3532	9.5822	7.38305	1.64245	38.8807	37.2528	36.7183	0.233648	12.2561	4.21001	143.903	148.76	145.378	124.049	121.298	122.524	23.1218	5.21512	25.2978	157.939	150.311	159.042	50.6108	32.8629	20.3056	131.195	135.733	135.06	70.6939	14.357	42.6312	156.52	150.559	142.229	122.862	120.413	124.296	11.3797	21.3321	9.26531	29.4606	19.7671	22.0541	19.3608	30.6892	20.7925	32.5112
LOC108638290	50.8523	59.121	56.6396	23.4887	40.4636	2.98956	75.2718	83.7135	80.2069	1.12989	34.0067	13.4552	272.367	265.035	248.123	226.6	223.103	241.859	67.829	24.2808	55.875	223.576	220.711	211.156	117.285	143.593	54.1754	259.108	257.873	253.499	202.219	63.2946	88.4783	249.109	226.785	229.661	230.098	233.251	221.361	33.8025	49.3878	36.6601	106.587	68.2676	44.3592	126.884	68.8432	48.454	148.832
LOC102180888	15.6998	14.1201	14.9579	24.1473	26.6909	1.65962	8.56855	7.17778	7.95812	0.086661	12.1441	3.26587	27.0649	22.8042	22.684	44.7215	39.6908	41.303	37.9564	10.1544	32.0149	51.1684	60.1647	54.2988	46.0278	116.706	23.6391	65.2912	74.7667	75.5649	120.839	90.7484	55.7882	73.3043	87.7672	78.1528	92.6844	82.588	94.1031	2.59104	2.89483	3.1713	8.11462	14.5305	3.46898	6.80502	11.0367	0.979367	3.16673
LOC108638293	30.5769	37.8148	35.1647	31.029	59.1127	5.25328	63.5915	66.2012	65.7801	1.19034	62.188	21.1189	136.683	131.827	129.02	183.182	175.793	181.369	87.2774	35.0318	121.398	157.277	157.708	151.02	162.407	215.545	107.311	266.862	279.897	256.394	283.552	109.186	206.154	286.632	286.483	293.773	186.022	183.773	189.333	45.0734	51.7545	31.4289	164.415	108.841	54.7713	124.614	147.084	50.376	150.847
LCTL	0	0.263913	0	0.036621	0.025289	0.008859	0.167042	0.033472	0.066989	0.055631	0.016578	0.027291	0.203888	0	0	0	0	0.275063	0.056074	0.070632	0.019734	0	0	0.239779	0.000296	0.0338	0.073105	0	0.170515	0.212663	0.012382	0.012428	0.052924	0	0.021394	0	0.15906	0.416214	0.24749	0.065927	0.045904	0.309904	0.010621	0.028164	0.132154	0.025982	0.085447	0.082239	0.049784
C21H14orf132	0	0	0	1.25842	0.471567	0.604064	0.556031	0	0.346254	0.918514	0.966557	0.861118	0	0	0	0.783473	0.534905	0.499478	0.892238	0.728056	1.09121	1.55549	1.18932	1.26606	1.24109	1.09913	1.20815	0.775865	1.34999	1.30122	1.25672	0.56969	1.09781	0.701782	1.17786	0.251563	0	0	0	1.1128	1.06566	0.922551	0.257497	0.543414	1.21536	0.401247	0.936437	1.07067	1.16603
DNTT	0	0	0	0	0.015853	0	0	0	0	0	0	0.078937	0.165581	0	0	0	0	0.181995	0	0.079221	0.050985	0	0	0.334552	0	0.112365	0	0	0	0	0.032146	0	0.114123	0	0	0	0	0.17631	0	0.026579	0.026979	0.030794	0	0.027032	0	0	0.111723	0	0
LOC102178586	0	0.039011	0	0	0.135107	0.115573	0.296778	0.329209	0.334999	0.197436	0.219039	0.089993	0.517173	0	0.506568	0.13677	0	0	0.855877	0.581923	0.152032	0	0.236591	0	0.533448	0.982833	0.055525	0.342254	0.28997	0.333039	0.609602	0.664869	0.138975	0	0	0.431754	0.237555	0.510846	0.164851	0.432129	0.059915	0.058821	0.260503	0.057978	0.302672	0.158596	0.054579	0.218924	0.263645
HTR1F	0	0	0	0.086536	0.072447	0.088758	0	0	0	0.061817	0.122012	0.080395	0.252462	0	0	0	0	0.221439	0.100688	0.075172	0.031392	0	0	0	0.238022	0.09625	0.043072	0	0	0	0.093314	0.267444	0.063935	0.201907	0	0	0	0.144553	0	0.077933	0.134936	0	0	0	0	0	0.01334	0.030729	0
LOC108637665	0.014418	0.028984	0.063818	0.287707	0.00208	0.230605	0.07867	0.014823	0.034301	0.120669	0.005803	0.247843	0.017098	0.02189	0.024437	0.090673	0.125903	0.158928	0.26661	0.002125	0.170267	0.165982	0.078657	0.028413	0.150339	0.002951	0.050823	0.036731	0.071632	0.051184	0.075539	0.003747	0.302071	0.069663	0.208639	0.041419	0.014587	0.00532	0.027689	0.01466	0.004065	0.004141	0.007828	0.012532	0.005937	0.003358	0.016273	0.00529	0.008103
LOC108636998	0	0	0	0	0.159348	0	0	0	0	0	0	0.035241	0	0	0	0	0	0	0.104928	0.189253	0.293785	0	0	0	0.193715	0	0.08343	0	0	0	0.098633	0	0.171278	0	0	0	0	0	0	0	0.039832	0	0.044623	0	0	0	0.187965	0.119717	0
	0.809263	0.309112	0.090647	0.362935	1.11452	26.5822	1.01278	0.48655	0.093553	51.6703	1.40169	1.40664	0.27685	0.228156	0	0.279784	0.594613	0.59028	26.9945	0.534051	0.437736	0	0.161619	0.756618	29.9316	0.906237	0.700065	0.085086	0.351393	0	32.5179	0.969003	0.485905	0.991859	0.047953	0.527943	0.658989	0.266004	0.381843	0.638563	0.64812	0.309425	0.01437	0.942098	0.801225	0.102507	0.959019	0.152128	0.358494
LOC100861184	51.2506	46.141	47.6646	52.196	154.586	7.76866	87.1026	82.7274	82.3075	3.24037	149.592	35.2509	168.832	149.684	172.413	292.013	291.505	301.672	174.719	77.4999	210.461	182.826	215.003	210.744	348.51	513.897	223.096	370.891	359.832	379.086	626.355	340.629	423.112	347.233	362.276	356.869	181.514	187.043	197.296	37.0475	74.308	57.7511	305.281	163.174	93.5005	277.555	182.087	82.7429	339.202
C4BPA	0.13809	0	0.139956	0.092649	0.084443	0	0.135925	0	0.178368	0.040955	0.03792	0.009376	0.358206	0.31388	0.267788	0.278134	0.5582	0.171131	0.059729	0.041856	0.058322	0.168518	0.415283	0.14107	0	0.107357	0.13361	0	0	0.138502	0.028034	0.041603	0.01931	0	0.279959	0	0.137556	0	0	0.037157	0.05524	0.038672	0	0.074259	0.130832	0	0.081914	0	0.102326
SFTPC	0	0	0	0.119014	0	0	0	0.812993	0.779357	0.361115	0.261353	0.063024	1.25385	0.562853	0	0	0.371317	0	0.677843	0.258927	0	0	0	1.08039	0.123104	0	0.186398	0.616353	0	0	0.102597	0.201074	0.06728	0.969821	0.373383	0	0	0	0	0.467214	0.411928	0.424865	0.143279	0.351636	0	0.264511	0.20129	0.052648	0.139257
LOC102180845	0.49075	0.335973	0.597285	0.65299	0.576203	0.688529	0.398561	1.9958	0.934788	0.691629	0.475378	0.496168	0.191486	0.496142	1.58341	1.08761	1.22939	1.40585	0.913981	0.827215	0.83971	0.600132	1.13914	1.31334	1.00152	0.791934	1.07043	0.933279	0.836417	1.17933	1.00682	0.754226	1.16311	0.502842	0.878605	0.398144	1.025	1.30352	0.797367	0.214814	0.389883	0.069218	0.248596	0.24071	0.07885	0.092799	0.071118	0.074464	0.170981
LOC108635917	0	0	0	0	0	0	0	0	0	0	0	0	0	0	0	0	0	0	0.097198	0.097325	0	0	1.28453	0	0.24742	0.102551	0.201869	0	0	0	0.150219	0	0.217501	0	0	0	0	0	0	0	0.528116	0.22564	0	0.16169	0	0	0.334959	0	0.235274
BMP3	0	0	0	1.08922	0.896811	0.732904	0.512524	0.166056	0.537045	3.4245	2.43516	2.17456	0	0	0	0.88786	0.583791	0.70038	0.863648	1.28108	1.18785	0.530565	1.94783	1.21043	1.73395	1.74689	1.2555	1.80369	2.15651	1.65986	1.66573	1.43846	1.60066	0.848314	0.815234	0.797289	0	0	0	1.27454	2.02582	2.32671	0.203409	1.1777	0.685917	0.432871	0.91199	0.5782	1.38504
LOC102179595	32.5182	34.6677	29.6034	30.1772	29.502	3.65906	84.5849	78.2834	79.0128	1.10753	35.3757	16.1547	186.149	187.987	187.5	296.174	288.603	310.095	84.4952	21.1744	96.3394	231.319	225.772	226.975	161.454	120.616	84.9388	313.987	310.688	307.652	253.946	60.3435	151.816	299.851	306.696	313.569	194.425	196.529	187.869	43.0161	39.353	27.9009	152.838	123.416	58.9517	123.084	171.451	50.732	198.247
LOC102188174	0.178298	0.183982	0.177443	0.118602	0.094647	0.0589	0.236301	0.119249	0.422589	0.120077	0.152778	0.147746	0.098622	0.094497	0.042268	0.70435	0.528985	0.624088	0.113031	0.088302	0.08135	0.462821	0.350137	0.303211	0.10576	0.122616	0.106865	0.595315	0.313115	0.393034	0.095584	0.079744	0.162618	0.202834	0.413449	0.369748	0.160874	0.100157	0.060206	0.042256	0.074671	0.067616	0.00604	0.062516	0.016369	0.027042	0.033739	0.044895	0.089744
AGT	0.678146	0	0	0.16508	0.184048	0.154029	0.442184	0.749845	0.362381	0.221681	0.123635	1.06994	1.15858	1.2102	1.20808	0.514731	0.472262	0.83396	0.151874	0.308745	3.30227	3.0367	3.03807	3.69675	0.146521	0.185364	2.96258	3.45692	3.12413	2.78164	0.373643	0.290901	8.54177	3.68267	3.35024	3.28407	2.68013	1.58286	2.45831	0.19048	0.197873	0.171497	0.303543	0.281833	0.197865	0.25171	0.227014	0.254771	0.393964
AMBN	0	0	0	0.032841	0.038899	0	0	0	0	0	0.043581	0.07682	0	0.206538	0	0.301458	0	0	0.080206	0	0.11951	0.2613	0.220838	0.359513	0.187085	0.169907	0.149678	0	0	0	0.683686	0	0.274916	0	0	0	0	0	0	0.037575	0.046664	0	0.088334	0.049347	0.03137	0.058233	0.137366	0	0.035743
KRTAP3-1	2325.92	2310.52	2337.06	1832.29	2450.9	179.994	1586.01	1493.06	1530.53	27.2506	1559.26	676.498	3836.47	3659.96	3779.93	4442.05	4249.56	4318.44	4082.37	1308.37	3654.72	4618.72	4787.82	4758.42	6339.03	7616.66	2791.55	6361	6822.75	6812.6	11875.4	10249.9	8904.16	8215.64	8040.12	8354.39	7461.22	7463.24	7485.69	1968.5	1396.77	1540.45	3319.51	1798.78	1005.25	2067.2	1750.07	846.942	1650.91
CXCL10	2.67735	3.57407	3.87834	0.45027	1.26054	0.615414	1.20044	1.15331	1.18047	0.900587	1.07931	0.713201	6.2841	5.63272	4.75146	4.46715	4.77818	3.61089	1.64593	0.743785	0.485024	1.77595	2.24195	1.76066	0.904637	0.520029	0.770024	1.68982	0	1.69443	0.21429	0.091222	0.413397	0.826762	1.71271	0.489929	10.5497	11.6631	10.1873	0.72356	0.390136	0.421706	0.451644	0.315566	0.824748	0.564016	1.67866	3.85781	0.728043
LOC108635907	0	0	0	0.065877	0.013203	0	0	0	0.044134	0.051824	0.02066	0.00825	0	0.070103	0.068107	0	0.084868	0	0.058735	0.054984	0.061955	0	0	0	0.03057	0.035201	0.029272	0.152107	0.22631	0	0.0144	0.18581	0.164255	0	0.166305	0.137149	0	0	0	0.100993	0.060008	0.034685	0	0	0	0.000592	0	0	0
CAPSL	0	0	0	0.418556	0.220888	0	0	0.399656	0	0	0.646258	0.213457	1.36961	1.20918	0	1.24179	0.550341	0	0.514858	0.767237	0.672146	0.705948	1.69811	1.81097	0.436697	0.685621	0.608958	1.74042	0.406525	0.554436	0.590335	0.799432	0.3859	1.3924	0.282291	1.12714	0.472409	0.659624	1.10446	0.059635	0.342063	0.345688	0.121321	0.383409	0.305363	0.224143	0.21342	0.217556	0.277965
KCNA1	0	0	0	0.137595	0.084154	0.020329	0.192705	0	0	0.099605	0.305106	0.103769	0	0	0	0.190284	0.11372	0	0.202692	0.297344	0.555119	0.557218	0.462314	0.325606	0.181478	0.153036	0.32234	0.124297	0.214981	0.122137	0.126987	0.115138	0.351953	0.109324	0.338216	0.108375	0	0	0	0.105973	0.045374	0.171497	0.025323	0.08898	0.053064	0.032974	0.150965	0.070072	0.256313
LOC100861181	893.776	934.923	891.095	867.638	648.048	21.6425	238.153	238.227	250.301	2.23727	1116.42	82.6001	497.079	531.528	515.425	365	346.321	377.677	2067.55	667.176	1327.01	2318.69	2330.14	2286.01	2539.09	3050.79	1140.84	3134.08	3099.36	3073.78	3580.09	2676.27	3248.88	3613.38	3701.71	3605.95	3071.36	3055.2	3037.82	1047.31	985.116	958.317	738.94	533.947	154.843	183.444	210.878	15.8633	226.149
LOC102175469	0	0	0	0.159525	0.112639	0.069251	0	0	0	0.180007	0.755081	0.078147	0	0	0	0.226156	0.696097	0	0.259158	0.65739	0.358189	0.518556	0.484207	0.708608	0.329168	0.688098	0.201117	0	0.570514	0.463945	0.240597	0.637579	0.206802	0.190522	0.216592	0	0	0	0	0.525002	0.248388	0.588408	0.07387	0.113108	0.020838	0	0.085189	0.04769	0.095932
LOC108638451	0.425181	0.280479	0	0.181187	0.032275	0	0	0	0	0.064675	0.165708	0.057437	0	0.268698	0.200921	0.593944	0.432259	0	0.080108	0.322031	0.147479	0.34376	0.713412	1.56834	0.135498	0.221374	0.161399	0.987516	0	0.843393	0.269928	0.295984	0.430624	0.206931	0.5933	0.277871	0.293073	0.150396	0	0.127832	0.287473	0.207674	0.11219	0	0.063728	0	0.305149	0.051689	0.179087
LOC108637657	1.11205	1.33139	1.20209	0.53495	0.535375	0.565654	0.961582	0.329177	1.18325	0.753361	0.690379	0.628026	0.553128	0.705267	0.861362	1.35476	0.740957	0.993147	0.614146	0.962834	0.836381	1.13398	0.891425	0.373425	0.806599	0.807628	0.571823	0.54998	0.45959	0.323229	0.608361	0.629096	0.697477	0.489236	0.908874	0.573842	0.999884	1.32143	1.60304	0.137354	0.186	0.07262	0.22914	0.078014	0.20313	0.132861	0.16889	0.094563	0.139851
LOC108633801	3.75447	5.1383	2.94726	0.039175	0.244466	2.13855	3.38804	2.85291	1.92435	0.28572	0.092823	0	0.248633	0.504612	0	0.326408	0	0.584438	0.215454	0.381248	0.060766	0	0	0	0	0	0	0	0	0	0	0	0	0	0	0.493297	0	0	0	0	0.220507	0.421112	0.056678	0	0	0	0.318588	0	0
LOC102170614	0.285543	0.52651	0	0.018162	0.024016	0.044402	0	0.152777	0	0.054696	0.075159	0.095286	0.235213	0	0.247771	0	0	0	0	0.075721	0.102903	0	0	0.270096	0.0984	0.20229	0.154784	0	0	0.267834	0.063444	0	0.031841	0.403829	0	0	0.422432	0	0	0.09898	0.219641	0.16675	0.027301	0.211642	0.090754	0	0.038634	0.014263	0.095036
LOC106502866	0	0	0	0	0	0	0	0	0	0	0.313732	0.20518	0	0	0	0	0	0.675805	1.15887	0.414218	0.379951	0	3.37419	0	0.851725	0.208346	0	0	1.11295	0	1.28251	0.592151	0.902321	0.840171	1.75202	0	0	0	0	0.366888	0.887787	0.973283	0.153007	0.361564	0.04696	0	0.14447	0	0
LOC106502146	0.61059	0	0.489847	0.132917	0.295593	0	0.737946	0.943144	0.50316	0	0	0	0	0	0	1.1462	0.604603	1.04612	0.042269	1.04916	0.391294	0	0	0	0	0	1.03011	0	0	0	0	0	0.170955	0	0	0.478442	0	0	0	0	0.054196	1.1644	0.141163	0.331162	0.069663	0.049806	0.206536	0.197455	0
LOC108633412	0	0	0	0.201928	0.455386	0	0.021014	0	0	0.280057	0.170128	0.780053	0	0	0	0	0	0.116555	0.450987	0.598955	0.85655	0	0.176964	0.470114	0.392931	0.714186	1.46409	0.079434	0	0.121351	0.149255	0.356927	1.79034	0	0	0.412856	0.222113	0.350434	0.119928	0.237877	0	0.072965	0	0.036319	0	0.053932	0.058565	0	0
TSHR	0	0	0	0.089917	0.068804	0	0	0	0	0.130601	0.21518	0.102791	0	0	0	0	0	0	0.181235	0.141374	0.388219	0.33189	0.252636	0.126686	0.379432	0.442139	0.404943	0.425295	0.580516	0.35324	0.41875	0.248846	0.730308	0.121464	0.215941	0	0	0	0	0.119028	0.07272	0.070326	0.032076	0.052842	0.036036	0.01579	0.055239	0	0.048326
LOC102181719	1.37343	1.76561	0.427498	0.115241	1.38571	0	0.415187	0.772983	0.825397	0	0.990039	0.160716	2.15948	3.73263	1.67946	2.51889	2.17045	2.51374	1.48512	0.735331	3.26855	1.42898	1.93276	2.8791	1.61407	8.49278	0.459666	2.90533	1.63801	0.5762	1.32793	2.18542	0.568364	2.13764	5.27124	2.52194	3.24428	1.6005	2.0946	0.522696	0.335721	0.415739	1.9077	2.03449	0.914605	2.05685	2.40239	2.44499	2.01361
LOC108638029	0.097857	0	0	0.146458	0.261383	0.363242	0.655775	0.185395	0.141491	0.460474	0.592267	0.470441	0.266295	0.170258	0.15867	0.098058	0.09767	0.474822	0.457049	0.73687	0.348322	0.423192	0.523382	0.841802	0.445646	0.478003	0.466844	0.360887	0.396295	0.270152	0.201868	0.51457	0.413965	0.278587	0.515375	0.564876	0.075012	0.385921	0.059543	0.064067	0.061931	0.058394	0.009095	0.082519	0.06581	0.036663	0.134261	0	0.110734
ELAVL4	0	0	0	0.006226	0.031684	0	0.054061	0	0.077175	0.008513	0.110519	0.030619	0	0	0	0	0.082233	0	0.068999	0.150916	0.109983	0.099549	0.084134	0	0.066955	0.085404	0.099357	0.215948	0.162872	0.123954	0.02133	0.072094	0.109321	0	0	0	0	0	0	0.061163	0.024788	0	0.02206	0.039104	0.012149	0	0.027956	0.01361	0.052399
LOC106501983	0	0	0.338297	0.115128	0.064278	0	0	0	0	0.111524	0.143467	0.103526	0	0	0	0	0	0	0	0.238193	0.12102	0.407337	0	0	0.123394	0.191718	0.157708	0	0	0	0.123465	0.403632	0.311762	0	0.805686	0	0	0.523706	0	0.17131	0	0	0.065923	0.105133	0	0.175267	0.025385	0	0.059214
KRTAP15-1	101.62	94.346	110.799	45.1932	13.3125	5.9353	168.337	165.659	158.704	1.01588	19.1293	27.9177	196.793	193.36	206.561	291.138	313.142	307.663	192.369	27.8229	252.162	603.112	610.931	635.158	235.719	132.61	127.942	774.325	770.013	770.161	459.533	140.378	460.363	881.999	885.505	892.178	676.132	681.826	664.795	206.91	354.597	145.176	13.6255	113.194	3.96714	10.1169	47.303	3.02687	17.9076
LOC108634234	0	0	0	0.270371	0.305056	0	0	0.318456	0	0	0.903218	0.382301	0.98078	0.810923	1.15973	2.37107	0	0.799069	0.967307	0	1.39521	1.54147	1.96734	3.03849	2.21901	1.07196	0.92917	0	0	2.59809	1.77623	1.25978	0.817806	0	0	0	1.00319	0	1.44828	1.17904	0.770326	0.721213	0.726778	0.49138	0.618908	0.299408	0.37836	0.564763	0.334414
LOC102171764	0.395669	0	0	0.190272	0.210515	0.176156	0	0.784743	0.405276	0.177665	0.215586	0.121102	0	0	0	0	0.814821	0.445839	0.260637	0.042406	0.058172	0	0.35165	0	0.27858	0.128363	0.054741	0	0.55162	0	0.044546	0.063695	0.070417	0.69105	0	0.497074	0.069408	0	0.308074	0.232021	0.333639	0.271998	0.171319	0.202094	0.721817	0.060881	0.089126	0.304814	0.162232
LOC106503261	0	0	0.17664	0.019962	0.056293	0.063684	0.504385	0.594887	0.356591	0	0.083458	0.008021	0.691246	0.29464	0.462287	0.445052	0.71617	0.834608	0.424961	0.084591	0.041163	1.09537	1.32879	1.49234	0.482465	0.340167	0.090263	1.06371	1.72074	2.05577	0.331965	0.079867	0.231087	1.95301	0.977749	0.627025	0.373858	1.15337	0.501621	1.28212	0.180581	0.353106	0.499702	0.341989	0.143208	0.230238	0.223135	0.178055	0.391063
LOC102178917	0	0	0	0.324861	0.139934	0.114956	0	0.37295	0	0.451383	0.337308	0.20316	0	0.675694	0	0	0	0	0.222412	0.16777	0.131453	0	0	0	0.198629	0	0.268968	0	0	0	0.092432	0.176967	0.113712	0	0	0	0	0	0	0.164966	0	0.140095	0.060183	0.177879	0.158582	0	0.201162	0.232402	0
OIT3	0	0	0	0.093101	0.053734	0.019689	0	0	0	0	0.06871	0.016538	0	0.128458	0.12418	0.211224	0.134916	0	0.109784	0.155237	0.125311	0	0.138034	0.102204	0.094874	0.122836	0.144265	0.244055	0	0.309413	0.252143	0.08314	0.1002	0.131087	0	0	0.133317	0	0	0.080942	0.112762	0.035138	0.068899	0.033175	0	0.019154	0.020066	0.019204	0.102287
TPH2	0	0	0	0	0.060486	0	0.119475	0	0	0.04224	0.080993	0	0	0	0	0	0	0	0.111154	0.093826	0.068544	0	0	0	0.10295	0.050526	0.029379	0.151119	0	0	0.049265	0.020417	0	0	0.127456	0	0	0	0	0.116847	0.094496	0.036459	0.030001	0.046622	0	0	0.027799	0.036293	0.149848
MMP3	1.0248	0.660505	0.456346	0.096094	0.647852	0.150388	0	0.750685	0.49913	0.117879	0	0.078557	0.169504	0	0.322525	0	0.358626	0	0.370911	0.459148	0.109418	0	0	0	0.022494	0.045355	0	0	0	0	0	0	0	0	0	0	0.177633	0	0	0.027483	0.030349	0.027741	0.031418	0	0	0	0.027003	0	0
	0	0	0	0.052538	0.053653	0.002352	0	0.254675	0	0.318643	0.089667	0.187924	0	0	0	0	0.783132	0	0.219994	0.426246	0.093332	0	0.539977	0.341766	0.255441	0.127511	0.19958	0.33582	0.653727	0.801408	0.185623	0.095963	0.148695	0	0	0.559556	0	0	0	0.23256	0.070693	0.000713	0	0.184637	0.079612	0.01177	0.041566	0.264285	0.314756
TMPRSS11D	0	0	0	0.231178	0.070781	0.034413	0.13815	0	0	0.079333	0.172118	0.034688	0	0	0	0.334019	0.32149	0.246523	0.83185	0.308337	0.350733	0.146688	0.140454	0.384708	1.14896	0.341178	0.472071	0.701643	0.254582	0.454687	1.12799	0.646967	0.443976	0.80712	0.326801	0.517869	0.110738	0	0	0.076744	0.319592	0.113657	0.106374	0.085825	0.133823	0	0.108338	0.069861	0.049551
	0	0	0	0.025754	0.402808	0.042577	0	0.228252	0	0.11012	0.012538	0.044753	0	0	0	0.008749	0	0	0.034496	0.06381	0.046952	0.200948	0.176071	0.263584	0.03271	0	0.194409	0	0	0.119524	0.075609	0.093384	0.073948	0.265165	0	0	0	0	0	0.072827	0.000294	0.049967	0.03048	0.166909	0.00074	0.001512	0.018685	0.021849	0.03458
DNAJC5B	0	0	0	0.15135	0.083539	0.179203	0	0	0.517594	0.055427	0.314537	0.24993	0	0	0	0	0.754013	0.47389	0.167477	0.338672	0.213233	0.36753	0.702901	0	0.200756	0.570959	0.161126	0.827119	0.884987	0	0.669946	0.36551	0.266386	0.279751	0.66361	0.838274	0.28451	0.289112	0	0.073947	0.166203	0.078986	0.111243	0	0.166165	0.145609	0.092315	0.045907	0.200346
LOC102168228	0	0	0	0.036352	0.023844	0.024465	0.170607	0	0	0	0.063117	0.017918	0	0.168867	0	0	0	0	0.145987	0.276432	0.132036	0	0.301829	0.349677	0.110919	0.235664	0.024302	0.642568	0.60662	0	0.209519	0.273415	0.060975	0	0	0.176492	0	0.321454	0	0.266861	0.144379	0.048039	0.171179	0.020184	0	0.072759	0.057247	0.02045	0.160251
LOC102175522	0.396025	0.217815	0.969984	0.592868	0.271545	0.336093	0.281504	0.734213	0.148008	0.49618	0.307987	0.725106	0.101079	0.2294	0	0.574313	0.391225	0.821331	0.384846	0.402943	0.194399	0.22869	0.558875	0.155305	0.466261	0.406131	0.283783	0.122861	0	0.462013	0.136292	0.126689	0.725022	0	0.489779	0.388057	0.060724	0.06412	0.541738	0.17306	0.019071	0.023283	0.227904	0.256975	0.005675	0.265417	0.182953	0.003044	0.383817
GUCY1A2	0	0	0	0.111805	0.020282	0	0	0.05569	0	0.456435	0.187537	0.072165	0	0	0.035916	0	0.197525	0	0.049862	0.05485	0.057638	0.125888	0	0.073003	0.076592	0.028692	0.055867	0	0	0	0.0173	0.016008	0	0.057012	0.058711	0.108976	0.083241	0	0	0.025699	0.017001	0.100453	0	0.008287	0.15124	0.013103	0.04863	0.162636	0.070385
LOC108637881	0	0	0	0	0.070532	0.075584	0	0	0	0.036218	0.141295	0.078914	0	0	0	0	0	0	0.410058	0.540265	0.350276	0	0	0	0.557765	0.384898	0.537104	0	1.35964	0.626265	1.01962	0.605324	0.613822	0	0.663904	0	0	0	0	0.528603	0.832352	0.396036	0.327556	0.174773	0.16243	0	0.101419	0.243771	0.244513
	0	0	0	0.10651	0.175022	0.110765	0.305251	0	0.168311	0.18109	0.050352	0.079786	0	0	0	0	0	0.549401	0.02902	0.064299	0.116026	0.284922	0	0	0.093523	0.017168	0.047405	0.884047	0	0	0.121912	0.061944	0.074912	0.62495	0	0	0.358623	0.364424	0	0.370641	0.117084	0.280621	0.094383	0.02526	0.087398	0.028603	0	0.106519	0.118101
LOC108633800	0.040359	0.212623	0.195977	0.00854	0.114356	0.05237	0.293921	0.132294	0.343676	0.018124	0.012404	0	0.113381	0	0.075079	0.211175	0.052166	0.564771	0.015599	0.073242	0	0	0	0	0	0	0	0	0	0	0	0	0	0	0	0	0.088672	0	0	0	0.023567	0.091118	0	0.009209	0	0	0.009247	0	0
LOC108638295	29.9137	28.9113	30.9986	7.10562	43.4003	1.36133	53.0032	46.4251	52.1042	0.443743	30.1562	5.51023	135.854	131.385	146.869	129.912	124.958	111.594	27.1209	19.8028	24.5578	106.201	105.637	103.41	53.1662	111.151	23.658	123.792	107.689	106.182	89.9462	67.8352	48.1607	128.823	105.896	101.076	106.805	102.034	108.5	8.19125	11.3761	7.95289	40.0036	33.5284	9.01706	36.2853	44.7767	9.14003	47.3653
ATP8	8.15189	7.22965	7.48444	19.0998	758.228	1882.76	8.2179	7.13867	7.16368	3087.43	799.984	38.8561	3.42008	3.54265	2.49849	16.7842	13.8706	10.0781	2195.01	972.754	48.7088	15.1561	15.4469	10.7654	2008.16	1024.95	36.0712	14.5401	13.0461	9.58971	2036.41	817.179	30.467	6.32885	12.21	11.4202	4.80753	5.81079	4.32052	9.3518	16.1816	7.39994	4.44144	572.944	548.785	6.55243	655.975	479.867	10.1505
LOC108635642	0	0	0	0.094068	0.012649	0	0	0.140353	0	0.053776	0.013431	0.147507	0	0	0	0.404913	0	0	0.04094	0.026047	0.05884	0	0	0	0.02588	0	0.231261	0	0	0	0.060074	0	0.085544	0	0	0.207876	0	0	0	0	0	0	0	0.038418	0	0	0.066752	0	0.059179
WISP2	3.94884	3.5178	3.85091	6.39809	5.31775	7.50682	1.82585	3.10449	1.88749	5.29778	4.58712	5.08557	6.59392	7.04694	6.80254	3.22779	4.79647	4.15831	2.6774	2.27834	2.13428	2.2534	2.79419	4.74807	2.73636	2.43041	1.89397	4.26402	4.48618	4.15442	2.69819	1.7922	1.30485	3.69019	3.73923	2.8214	5.1011	4.13417	3.51071	4.90057	3.18503	5.72907	7.76575	13.0586	8.29371	4.7233	8.31148	12.9812	4.2168
IL11RA	27.5281	25.0276	25.3253	11.2547	11.6862	14.0489	30.2144	29.0048	20.4586	17.5707	11.7485	14.4834	23.5742	20.8122	26.0703	14.9963	13.8582	11.2395	7.51623	8.35482	9.71182	14.1817	13.369	10.1599	5.92654	6.63013	7.33143	17.1018	13.9177	10.5397	6.40972	7.99489	9.23719	12.5267	16.9096	14.5045	19.4775	18.912	17.8162	13.3444	11.6159	15.401	24.7229	37.2262	26.3581	32.021	21.1648	32.0507	22.5829
RORC	27.5371	28.6517	24.5178	14.5334	19.2034	23.0819	22.4741	24.2353	20.606	10.8725	10.926	20.9678	24.3121	22.3112	24.1213	12.2693	12.0601	9.93743	8.63038	10.3047	9.15865	15.7035	17.023	15.5837	9.03121	7.08315	15.8677	16.8912	16.8695	18.098	10.3026	17.6929	12.768	19.8408	19.1566	20.147	22.5832	24.4063	22.2727	16.1561	10.9641	18.1297	19.4908	19.7589	24.0434	20.0926	20.8724	18.8965	18.2875
LOC102184360	9.51735	10.7441	9.63357	3.45851	4.7192	4.53869	7.56663	7.00749	9.48798	4.17424	3.0423	5.62408	9.94033	13.1125	10.0872	5.7467	6.72945	6.89423	2.05063	3.18645	2.12656	5.03435	5.10952	4.94065	2.13398	1.51005	2.75058	7.27205	8.92376	5.3906	2.14715	3.81264	2.0617	7.18669	9.46856	8.75725	8.41929	7.8136	7.38764	8.07351	5.67609	6.48187	11.0025	12.4513	12.2959	11.9086	8.98063	13.0515	8.033
COCH	59.106	56.9511	54.8098	76.0293	81.9634	44.1472	35.2866	39.4112	39.7938	29.7237	38.9629	112.406	43.7701	45.746	44.2419	39.1842	36.4476	37.618	19.9746	31.8068	30.4409	42.8737	42.851	40.8184	32.7908	18.4965	45.666	39.2883	39.8286	41.6292	33.6843	40.5454	25.1311	33.664	34.1961	33.9314	30.4593	28.4392	31.418	43.5523	37.9992	30.5091	56.4275	81.9441	59.5048	31.0579	37.8394	49.3285	32.4279
TOX3	0.188509	0.247077	0.475736	0.416578	0.700909	1.01713	0.339533	0.797686	0.393621	0.499972	0.401738	0.872132	0.174002	0.530301	0.303209	0.471431	0.216184	0.370868	0.238866	0.226493	0.422243	0.263664	0.589631	0.36331	0.303928	0.238459	0.437874	0.223858	0.275888	0	0.664689	0.598074	0.486965	1.07644	0.293824	1.27223	0.283942	0.586668	0.532192	0.727917	0.311336	0.525738	0.859896	0.660376	0.78634	0.757001	0.710022	0.356096	0.620028
APOA1	44.8463	41.0916	41.4455	11.7394	19.7438	25.8825	31.8358	33.3142	30.1144	10.1881	10.8885	18.5719	39.785	42.4268	44.667	14.8503	16.5553	14.9413	8.27869	9.32463	8.2858	16.1736	15.2357	12.5748	8.20467	7.41671	7.95583	15.9409	14.2202	10.8729	8.40006	13.9898	9.33068	17.6883	20.0573	19.0388	25.994	30.7961	30.5877	10.5395	15.8455	11.7773	42.9961	26.7565	22.6738	30.8581	18.6118	24.6487	15.9929
ITIH4	34.6628	29.4081	35.5847	16.336	22.6306	13.9078	32.8482	31.9993	31.1068	8.40854	11.8663	17.4347	23.5836	23.9404	24.1789	11.8006	13.8473	12.8668	4.39629	7.68542	7.41277	6.95403	9.7443	7.99365	3.07105	4.98202	15.5881	7.58382	10.2473	8.47751	4.24737	11.7984	8.34267	8.92895	9.52784	9.38771	11.1825	11.1754	11.3264	14.0055	16.355	21.3739	19.0627	22.5461	25.8545	18.868	20.5701	18.0218	16.584
SLC1A7	3.33537	4.86381	3.70015	1.78016	2.70728	2.16704	1.00514	2.24783	2.08708	1.79331	1.21736	2.40397	5.52873	4.93006	3.10487	1.46372	1.35699	1.43599	0.881054	1.07922	1.20674	1.54545	1.28344	0.773414	0.881512	1.00896	1.69552	1.3573	1.14071	1.23228	0.87661	1.44553	0.923701	1.78336	1.09864	1.24125	1.5709	2.56117	3.43289	2.02391	1.43924	1.70078	4.23627	2.64433	4.65996	2.07547	3.20335	4.03151	1.74768
LOC108637011	15.2901	15.9198	13.0267	11.4823	17.0206	22.245	11.3449	11.7737	12.4916	11.9947	7.61262	17.198	16.8876	16.5589	17.228	5.26003	6.45574	4.69916	7.08735	6.56313	5.35388	7.15368	5.68204	5.47447	6.23901	3.54502	6.42637	7.34373	8.27246	5.08155	5.27215	7.87587	5.96044	7.85921	7.7201	6.22316	15.5315	12.5843	12.5534	13.3761	17.5619	19.9645	30.3688	33.1338	34.1371	34.1667	25.1009	38.7459	22.4312
ITGA2B	1.37841	1.29448	2.38679	1.16085	0.955353	1.2217	2.21654	2.26464	1.96735	1.42084	0.685806	1.13362	2.14537	2.43121	3.0444	1.48784	1.85831	1.52313	0.699181	0.749501	0.594029	1.3007	2.14313	2.09971	0.671965	0.580498	0.980328	1.65301	1.76581	1.80289	0.770103	1.17359	0.71193	1.96416	2.17849	1.98871	2.09355	1.97312	2.24082	2.22219	1.79051	1.98489	2.31371	3.01911	2.772	1.83188	2.24808	3.12667	1.85588
LOC108634654	0	0	0	0.006009	0.011686	0.020413	0.017844	0	0.020532	0.01655	0.006082	0.013529	0	0	0.011858	0	0	0	0.008377	0.014604	0.005889	0.038768	0	0.030712	0.003567	0.016657	0.03206	0	0	0.018364	0.005867	0.003132	0	0.00501	0	0	0	0	0	0.009971	0.02993	0.013808	0.033149	0.026018	0.02589	0.029087	0.012173	0.023424	0.016262
LOC108634732	0	0	0	0	0.00102	0	0	0	0	0	0.002874	0.014664	0	0	0	0.007836	0	0	0	0	0.011194	0	0	0	0	0.002522	0.013351	0	0	0	0	0.0044	0.008765	0	0	0	0.020865	0	0.020486	0	0.004063	0.005858	0.013665	0.012892	0.003128	0.00212	0.001582	0	0.019801
LOC108635304	0	0	0	0.007922	0.013725	0.019619	0.017557	0	0.020203	0.024224	0.006958	0.013584	0	0	0.011668	0	0	0	0.007068	0.014371	0.005795	0.025	0	0.030221	0.004178	0.015196	0.025252	0	0	0.018069	0.005773	0.003081	0	0.00493	0	0	0	0	0	0.009987	0.031535	0.0129	0.03017	0.02592	0.030685	0.028149	0.012221	0.021869	0.009393
LOC108635283	0.030726	0	0	0.012908	0.017163	0.023117	0	0	0	0.03347	0.007516	0.019555	0	0	0	0	0	0.022524	0.007699	0.012738	0.006897	0	0	0.04713	0.002719	0.008985	0.023279	0	0.044979	0	0.003139	0.010216	0.006375	0	0	0	0	0.022041	0	0.00637	0.048026	0.017049	0.030145	0.031896	0.025837	0.033721	0.01063	0.022564	0.007599
PLEKHN1	23.5883	20.7287	24.3001	11.3964	15.7751	25.5208	24.9613	27.6496	22.8574	17.3144	7.99325	21.2797	23.0816	19.4029	22.1683	11.3746	10.7269	10.5641	11.2618	10.802	7.93817	12.2221	9.79662	12.7565	7.66654	4.42641	13.5343	13.8538	10.5734	13.4742	7.57615	11.9196	8.99936	14.0144	15.6244	12.268	14.2498	18.1386	14.6543	23.4155	21.9116	25.2134	20.4524	28.9869	23.4427	28.7723	20.0344	23.3035	21.771
FN3K	1.14207	0	1.42963	0.569906	1.0148	1.01043	0.71381	0.83258	0.639791	0.64168	0.877349	1.13318	1.8683	0.819594	3.08643	0.846951	0	0	0.507441	0.410663	0.601072	0	0.746609	1.44232	0.474695	0.454944	0.558942	0	1.58538	0.508383	0.536982	0.384464	0.58441	1.67704	0.66094	1.10858	0.846391	2.07329	0.976579	1.19731	0.564311	1.0153	1.45402	1.39456	1.6377	1.46695	1.09847	1.55916	1.09239
SLC4A11	2.09186	2.63881	1.75779	0.935449	2.17069	2.29778	1.61018	1.67042	2.09615	1.34567	1.24853	2.11614	1.885	2.37311	1.71378	0.988855	0.360961	0.717642	0.541506	0.703692	0.59379	1.02298	0.866003	1.29635	0.556642	0.464571	0.884701	1.46532	1.71284	1.41952	0.68833	0.622927	0.663899	1.10834	0.613856	1.14117	1.62023	1.04337	1.59231	1.23118	1.11592	1.82074	1.80684	1.86833	2.87145	1.67572	1.12152	2.55004	1.06116
GALNT15	4.47583	4.08317	3.98514	2.94131	5.16849	8.41846	1.30922	0.991066	1.52999	1.07916	2.12404	2.62141	4.14494	4.28123	4.24878	1.13946	0.957514	1.40017	0.381103	1.4942	2.43217	1.98659	1.4691	2.11643	2.37581	1.91349	1.67171	2.90894	2.53045	2.59261	2.57291	2.00576	0.938905	2.72341	2.64927	2.76643	1.42393	1.9928	1.68693	1.9872	1.82519	1.94366	6.55004	9.51339	10.4116	3.51748	6.19615	8.98227	2.06447
LOC108634791	0.030507	0	0	0.012817	0.019004	0.025502	0.021281	0	0	0.033232	0.007463	0.01938	0	0	0	0	0	0.022365	0.009991	0.015036	0.006941	0	0	0.046795	0.0027	0.01155	0.024774	0	0.04466	0	0.002028	0.010144	0.006329	0	0	0	0	0.021884	0	0.007924	0.066037	0.016928	0.038818	0.028347	0.033467	0.034011	0.012316	0.023174	0.005659
CBX7	7.31789	7.37797	8.73879	7.87677	11.9432	14.1832	7.6901	6.86154	7.41649	5.42895	5.60088	10.6455	8.2234	10.5418	7.95301	7.91286	6.39892	6.12231	4.82596	6.17182	5.99702	5.75284	8.31477	8.31231	5.59097	4.74553	6.57378	8.82247	10.054	8.26962	6.56537	8.98554	6.74222	10.4897	11.6706	10.0728	7.88933	7.26125	7.24364	16.4612	12.4155	15.682	18.8533	24.1068	23.7706	18.8327	19.9465	26.9472	16.5811
SLC43A1	28.6922	27.4123	25.3549	11.19	14.2657	14.9437	19.051	17.7105	22.5094	9.63767	10.2412	10.6777	31.6367	33.8482	33.1986	10.5983	10.566	9.7804	3.93898	7.94274	7.3532	6.89627	8.25423	10.2673	4.99635	5.13372	6.62596	12.1013	12.0621	11.2934	6.24173	8.04675	5.02538	12.8615	13.0673	11.7664	20.294	20.9253	20.7681	13.6177	11.4422	10.741	27.7916	20.7219	27.6418	21.6519	20.3667	26.9572	15.0658
LOC108634809	0	0	0	0.01015	0.012887	0.025058	0	0.015394	0	0.031879	0.003687	0.018586	0	0	0	0	0	0.054859	0.008295	0.008235	0.00832	0.016015	0	0.039302	0.004026	0.002432	0.01552	0	0.018846	0	0.002691	0.01217	0	0	0	0	0	0	0	0.011227	0.048955	0.015223	0.022501	0.031367	0.026836	0.032752	0.011268	0.034739	0.00699
LOC102173406	1.63595	0.609639	1.10894	0.942946	0.780344	0.590186	0.596574	0.463409	0.58524	0.437312	0.110261	1.37052	1.28712	1.76853	0.652859	1.09652	0	0	0.657663	0.787651	0.530711	0	0.570705	0.629545	0.888154	0.470128	0.850342	1.45165	0.580329	1.42256	0.552276	1.18387	0.79753	0.563075	0.291384	1.24572	1.68249	0.559108	2.40596	0.81198	0.811958	0.677365	0.924275	0.586977	0.702475	1.22189	0.788752	0.834571	0.82052
LOC108638116	6.81048	9.57916	9.19226	3.29553	4.84125	8.32882	11.8158	5.0813	9.24285	3.4893	1.38013	5.31619	10.1191	10.1267	9.24723	2.73655	1.29556	4.59605	3.15498	2.59772	1.48923	1.61318	3.05039	0.83208	4.52065	1.13734	3.4014	4.37007	4.002	4.54825	4.47505	3.00534	2.87249	6.37901	5.51562	6.29217	6.91315	8.259	7.87701	5.61298	5.78392	3.37509	8.11251	7.56303	5.45827	6.79324	6.88046	5.14036	4.51463
HIF3A	0.644918	0.488521	0.32768	0.394408	1.31597	2.30947	0.782069	1.07754	0.516423	0.778883	0.692998	1.38418	1.0135	1.4126	0.965373	0.67769	0.666201	0.516229	0.270368	0.605344	0.45073	0.779232	1.34985	1.25635	0.386673	0.489504	0.721017	1.34714	1.87918	1.62913	0.701588	0.583643	0.475275	1.92731	1.5396	1.19149	1.02808	0.670021	0.67782	1.54377	0.627524	0.799664	0.895089	2.99851	1.88518	0.984446	1.18701	1.63428	1.06566
LTBP4	60.201	57.055	60.6307	92.8803	111.476	92.268	44.2071	42.0833	45.0582	73.1001	62.8181	112.646	51.7635	51.2551	49.1308	47.4707	42.8346	45.6045	29.6733	37.8849	49.7336	45.1262	43.0058	45.9869	43.9465	44.2253	61.9734	53.7503	54.8002	53.4179	51.7265	61.8776	48.8036	39.5375	40.7398	40.068	48.8726	46.5424	45.4686	95.047	102.36	103.922	104.751	179.235	149.252	117.979	100.268	188.906	113.517
ARMC12	0.844185	1.13994	1.68223	0.594823	1.23546	3.17406	0.424369	0.581861	0.627067	0.873576	0.481529	1.08941	0.200377	1.35139	0.960928	0.620206	0.258103	0.228526	0.412324	0.339855	0.291209	1.71814	1.78743	0.976023	0.402838	0.217149	0.942251	0.739072	0.825251	1.33296	0.543004	0.700554	0.450193	0.722348	0.460341	0.767369	0.364948	0.123661	0.319703	1.08264	0.558954	1.71068	1.96002	5.40629	2.33884	0.938126	1.15005	1.73404	0.521935
PPP1R1B	2.23684	2.31722	2.91211	1.26663	3.14134	3.55906	2.38336	2.27512	1.67933	1.56838	1.75082	2.2073	2.56059	2.18077	2.9226	1.48807	1.33248	1.74326	1.62152	1.59022	1.25547	3.45013	1.6582	3.02387	1.37976	1.12716	0.951431	2.22881	1.10584	1.65017	1.32814	1.40171	0.903378	1.69807	2.37871	1.95057	1.8193	2.28262	2.52659	6.13887	3.56062	2.32126	3.64948	6.44959	3.49753	3.58221	3.85802	4.02297	2.87071
BTNL9	0.880654	1.20401	1.19641	0.440698	0.836092	0.998295	1.72361	2.01544	2.14044	1.37991	1.22256	1.65321	2.34042	2.3254	2.37863	1.80421	1.17165	1.7043	0.393451	0.743024	0.81462	2.08019	2.18005	2.41285	0.344897	0.651153	0.825038	1.83242	1.85859	1.8515	0.512957	0.724821	0.449292	1.62923	2.14532	1.43146	0.965917	1.53112	1.61205	1.15543	0.57883	1.09195	2.14435	2.20257	3.98313	1.76839	1.41878	3.5889	1.349
CLDND2	0.71852	1.36044	1.26791	0.212473	0.406792	0.344837	0.469862	0	0.568008	0.392288	0.402813	0.473022	0.957496	1.269	1.42521	0	0	0	0.170805	0.212249	0.309932	0.861127	0.32108	0	0.195938	0.164973	0.307883	0.534518	0.253721	0.223091	0.326256	0.513556	0.2574	0.481096	1.011	0.911439	0	1.59491	0	0.62137	0.484566	0.272044	1.15722	1.32369	1.17876	0.909455	0.956105	0.898048	0.397327
TPPP2	4.28809	6.15303	4.9466	3.87773	3.65003	5.54805	4.61494	4.78616	4.82473	2.25797	1.75171	3.54067	5.59532	8.08217	6.20271	2.78557	3.79594	3.23382	2.35042	1.87236	1.46794	2.8103	2.99479	1.95336	2.18567	1.73382	2.09422	2.44695	1.87251	3.47189	3.1547	3.15054	2.09505	3.13755	2.65377	4.38024	4.44022	3.88133	6.49167	3.16954	2.47896	2.50676	3.15335	3.74503	5.08504	2.07669	3.81956	3.70735	1.20607
VIPR2	4.78778	6.35047	4.21168	3.21957	5.66784	6.10603	2.5521	2.66278	5.22721	3.05981	2.5773	3.47365	9.04701	8.69219	8.87134	2.6747	2.67133	2.59128	1.44608	2.53105	2.66289	1.85878	1.72577	2.07049	2.55187	2.03558	2.38187	3.65844	3.67194	4.15303	2.65535	3.05751	2.38065	2.40522	2.82649	1.87802	3.35623	4.15681	3.85519	5.50421	4.26447	4.73189	14.9637	8.6876	8.42169	10.8082	9.44972	7.93318	6.30293
LOC108634777	0	0.020057	0	0.007943	0.020132	0.019772	0.013532	0	0	0.032231	0.005635	0.023194	0	0	0.008992	0	0	0	0.015837	0.026464	0.010421	0.029399	0	0	0.007535	0.017431	0.022452	0	0	0.013926	0.00631	0.009926	0.003817	0.0038	0	0.017955	0	0	0	0.00733	0.020533	0.005194	0.019741	0.034052	0.02277	0.022675	0.007929	0.02372	0.016276
LOC108635822	5.86738	5.92465	6.73229	1.6768	2.14245	3.34032	6.21171	7.29922	5.67665	2.30295	1.23135	3.49491	7.83852	11.8371	5.89442	2.88736	2.30939	2.78688	1.53402	1.80183	1.42896	2.78914	2.94695	2.44746	0.808454	0.912449	1.99609	2.19569	2.94256	2.54664	0.952111	1.05589	1.13271	2.08657	2.64416	2.61967	4.84841	3.60535	1.95949	4.04949	3.49956	3.63992	4.47225	5.85798	3.47842	4.83912	3.24919	3.72505	3.60915
LOC108634736	0	0	0	0	0	0	0	0	0	0	0	0.001516	0	0	0.017442	0.003824	0	0	0	0	0	0	0	0	0	0	0.009659	0	0	0	0	0.003215	0.007538	0	0	0	0	0	0	0	0.013532	0.009556	0.014228	0.02967	0.003812	0	0.006999	0	0.001624
HSF4	13.8733	11.2554	12.8991	3.88936	6.38693	7.01432	11.2007	9.83825	10.7557	4.67315	2.96202	6.6211	19.1632	17.8172	18.3713	5.17711	5.37889	6.15137	1.60823	4.52606	1.7756	5.15552	7.3218	5.3668	2.35528	1.88271	3.95512	6.50967	9.10602	6.26196	2.55696	4.70856	2.83743	9.25396	9.16762	7.88212	10.2073	10.7646	12.1666	9.57298	8.26284	9.57025	24.1028	17.7867	23.2091	16.9832	12.3879	21.2666	12.0605
LOC108634474	0.176544	0.267986	0.258692	0.206224	0.397394	0.513649	0.331259	0.234534	0.352247	0.319317	0.312098	0.403047	0.227871	0.401	0.491028	0.114244	0.170476	0.404982	0.154151	0.207763	0.175798	0.287842	0.084711	0.283986	0.160282	0.112097	0.250916	0.075371	0.18231	0.374196	0.166544	0.227228	0.194	0.42905	0.336443	0.290697	0.243768	0.290666	0	0.94891	0.563774	0.654868	0.708306	0.989179	0.870578	0.667874	0.651576	1.06175	0.576073
SH2D2A	0.735773	0.937481	0.972298	0.476426	0.637718	0.399195	0.42644	0.138165	0.767009	0.498725	0.295408	0.485235	0.708629	0	0.535299	0.440635	0.310613	0.718074	0.184345	0.315246	0.148631	0.296627	0.427655	0.24612	0.254808	0.125579	0.567041	0.429424	0.447462	0.557643	0.1426	0.236996	0.306672	0.545477	0.497134	0.322006	0.799732	0.819333	0.413688	0.415093	0.21471	0.634602	0.757332	0.589871	0.88264	0.300738	0.66695	0.906029	0.238797
LOC108634733	0	0	0	0	0	0	0	0	0	0	0	0.00319	0	0	0.018502	0.004055	0	0	0	0	0	0	0	0	0	0	0.011533	0	0	0	0	0	0.008208	0	0	0	0	0	0	0	0.016107	0.011853	0.015112	0.032404	0.001793	0.001488	0.003839	0	0.001723
LOC108634426	0	0	0	0.131997	0.148762	0.283214	0	0	0	0.054145	0	0.088719	0	0	0	0	0	0	0.031804	0.117546	0	0	0	0	0.05083	0	0	0	0	0	0.014825	0.101257	0.028664	0.457954	0	0	0	0	0	0.103014	0.103091	0.587386	0.051979	0.703114	0.20837	0.061986	0.198607	0.242867	0.090045
ANPEP	49.9216	48.2902	51.0516	26.979	75.5386	82.7382	29.0475	26.8454	28.6325	44.8865	34.0815	90.4982	94.9414	92.9854	94.7217	23.8519	25.6216	22.7661	12.1816	14.8787	28.9611	27.7881	27.524	28.32	18.1151	14.2407	31.8337	27.8358	27.6161	27.4164	30.331	24.3796	29.5585	33.1831	33.154	35.9041	36.7902	38.8575	38.7148	45.3341	39.7885	48.1824	100.174	101.172	115.014	61.3316	99.2266	100.435	25.9336
LOC102177855	42.0983	40.2561	38.816	75.6964	54.2611	54.6392	32.4553	32.3767	34.3117	9.49677	64.1993	20.0646	92.7372	76.1255	75.9112	44.6354	38.1088	40.4484	32.9138	29.6105	28.8361	20.0534	19.8101	15.5822	36.5693	31.3775	60.1453	34.6487	33.9316	33.9605	21.5074	22.3331	32.1858	38.7218	36.3115	45.0858	60.3904	66.9962	61.9516	76.6183	65.3053	190.32	178.039	480.729	184.921	107.099	262.213	202.407	16.085
NLRP13	0	0	0	0.08199	0.037576	0.049904	0.132239	0	0	0.033234	0.018586	0.079964	0	0	0.120067	0	0	0	0.034004	0.03997	0.052627	0	0	0	0.031511	0.01774	0.107669	0	0	0	0.019613	0.038011	0	0.10212	0	0.207098	0	0	0	0.16767	0.189038	0.147694	0.163817	0.395009	0.27352	0.112918	0.173542	0.161417	0.181612
LOC108634737	0	0	0	0.008979	0.023302	0.018046	0.021391	0	0	0.028673	0.003089	0.019244	0	0	0.014216	0	0	0	0.009755	0.016446	0.010413	0	0	0	0.002714	0.016047	0.018092	0	0.044892	0.022014	0.001906	0.007118	0.006362	0	0	0	0	0.021997	0	0.010721	0.03585	0.012337	0.053705	0.046608	0.032667	0.031522	0.010154	0.016681	0.015522
GAS6	75.8925	78.322	68.8419	48.4706	88.9885	98.0826	61.8268	64.277	57.5995	61.5053	44.2212	79.4542	67.8415	67.8327	70.3626	36.1612	34.8472	36.4101	28.9503	30.2345	31.7316	36.1335	34.2965	34.0587	27.9868	24.0736	42.5401	41.006	35.6926	35.1726	29.3289	42.8211	36.1399	40.2419	38.468	41.0922	52.1579	52.8349	57.4013	95.4334	75.8456	88.6867	169.797	131.727	132.477	200.073	109.036	195.431	110.502
MUSTN1	149.137	156.177	142.983	45.6312	106.899	124.281	58.5196	51.5007	52.997	51.889	41.0452	71.9788	98.8599	100.651	94.1556	34.8268	28.3592	31.9849	27.2195	39.5547	43.1194	24.0831	18.9551	22.5168	23.436	22.1889	34.6453	25.1103	23.297	20.3923	29.2699	40.0025	31.3903	28.2378	34.1068	25.751	50.9889	51.7672	51.9466	30.5752	32.2168	24.1065	84.3885	54.1316	57.7822	48.4799	47.6503	46.1854	28.3891
LOC108634792	0	0	0	0.010872	0.03057	0.02373	0	0.021161	0	0.044584	0.003783	0.025239	0	0	0	0	0	0.041534	0.017243	0.017402	0.011668	0.012125	0	0	0.01123	0.009632	0.009908	0.026776	0.038588	0	0.005433	0.009214	0.007698	0	0	0	0.013694	0.013914	0	0.009856	0.03602	0.010406	0.02547	0.029178	0.027805	0.034726	0.010708	0.027422	0.011152
LOC102171788	0.844123	2.0892	6.18789	0.719013	1.91138	1.06441	2.00945	1.25994	4.74936	1.93309	2.30619	2.19683	3.33361	3.21224	8.91998	0.848519	0.971045	0.576395	0.500988	1.37529	0.756483	0.772889	0	0	0.643973	0.28197	1.30397	0.506756	0.876785	0.656295	0.588152	1.17919	0.768793	0	0.799505	0	1.21827	3.26704	1.88718	1.7127	0.672178	1.34696	3.68356	2.63806	2.83449	1.35505	0.791424	1.98893	0.748732
KLF15	1.91922	2.67016	1.65793	2.00436	3.00716	1.4805	1.98857	3.31802	2.51136	1.26643	1.54227	2.24614	6.61749	4.99767	3.88286	2.36024	2.14811	2.37903	1.33409	2.30407	1.89958	1.35548	3.7239	2.21132	1.8506	1.89315	1.78347	1.50968	2.80851	3.88501	2.23378	2.06005	1.94001	4.52845	2.80605	2.38269	4.20249	2.83193	2.57164	5.77147	5.17889	4.86723	10.5542	10.3057	7.93933	9.10737	6.02059	8.39778	6.4081
DBP	32.5177	30.0321	29.3373	20.4824	23.1785	22.403	31.7831	29.0991	37.3363	22.9969	20.2406	24.4699	32.212	32.4573	31.2062	15.5189	18.2558	17.7536	15.991	15.6621	11.2197	21.6515	25.446	25.2077	16.3098	8.86281	20.4597	23.875	26.7672	28.7001	13.1127	22.6885	15.1817	24.0681	31.5879	26.813	38.1854	41.0781	34.3922	50.8937	32.4429	50.7054	69.18	60.2846	61.8052	109.362	59.1368	89.3068	68.0912
MYL3	1.63567	1.17616	1.40926	0.516225	1.79876	0.936928	4.77901	6.88972	3.37472	2.10303	1.2374	2.04744	2.61782	1.65271	2.42857	0.765326	1.47478	2.65686	0.491443	0.887049	0.37214	0.64336	1.72976	0.84993	0.445054	0.435606	0.772439	1.12062	1.60403	0.655889	0.332402	0.812098	0.568448	1.50716	1.73181	1.7849	3.33145	4.59654	2.88475	1.00194	0.718358	0.383275	2.01415	1.37407	1.72679	2.55913	1.39651	2.04887	1.14106
LOC108634797	0	0	0	0.010088	0.033276	0.025808	0	0	0	0.043011	0.003783	0.020964	0	0	0	0	0	0.041534	0.015251	0.018769	0.010021	0	0	0	0.010207	0.007791	0.008799	0.026776	0.038588	0	0	0.009214	0.007698	0	0	0	0.013694	0.013914	0	0.007395	0.03602	0.009732	0.031551	0.023841	0.023779	0.029622	0.006976	0.024234	0.009601
LOC102183093	3.9383	4.18386	5.00661	1.04658	1.70485	3.24558	6.34936	5.48566	6.63988	1.19676	1.37365	1.98863	4.02707	6.63482	5.38132	2.04224	2.05292	2.52227	0.17858	1.06231	0.591066	3.60218	3.80548	2.83681	0.494739	0.925528	0.588452	3.36538	2.9197	1.00134	1.31384	1.77633	1.63429	5.66571	3.48875	5.26277	3.87558	1.81068	2.11703	3.02013	1.74436	0.955054	3.53632	4.23697	3.84628	3.26206	2.18862	3.473	1.56339
LOC108634779	0	0	0	0.010565	0.011875	0.016247	0.017872	0	0.020566	0.038381	0	0.018179	0	0	0.011878	0	0	0	0.006687	0.014628	0.012211	0.029397	0	0	0.003981	0.016684	0.026542	0	0	0.018393	0.004962	0.003137	0	0.005018	0	0	0	0	0	0.011067	0.02912	0.003623	0.019724	0.016972	0.024384	0.018994	0.027191	0.027994	0.017937
OTOR	15.2726	12.5818	14.9981	22.2626	14.631	17.0134	6.05012	13.6291	9.47075	11.316	8.55106	21.0136	23.7896	25.229	18.2918	22.4182	22.4101	21.945	10.4872	12.1343	8.704	25.7549	22.5742	22.8464	12.8596	3.80032	9.70978	18.986	18.8839	21.7472	12.2384	9.39545	5.9455	17.3136	21.1131	22.5213	34.3236	20.2619	23.1733	6.50398	12.1777	2.72675	17.6506	7.13734	40.8276	9.15367	6.66153	36.09	11.4194
LOC108637993	2.50001	2.47817	2.42143	3.98601	1.14393	2.99416	3.71714	4.48609	3.68335	1.62755	1.40164	1.96093	2.74017	2.93385	2.5239	2.87994	2.74212	4.09823	1.27502	1.03235	0.938324	1.10918	0.818941	0.678847	1.29009	0.817122	0.972598	1.42486	1.2406	0	0.460137	0.727472	0.838685	0.864772	1.38758	0.729417	1.56369	1.5346	0.499459	0.567953	0.882284	1.39302	1.23745	1.7394	2.78069	2.37194	1.06999	1.48344	1.44525
COMP	0.459847	0.97479	0.591494	0.360819	0.376254	0.314636	0.341795	0.710212	0.947897	0.202793	0.158804	0.600632	0.785138	0.577061	0.691958	0.115056	0.670585	0.458746	0.12826	0.282206	0.215137	0.371557	0.962959	0.282865	0.133689	0.186786	0.248165	0.334517	0.242136	0	0.232731	0.190565	0.277852	0.426653	0.227624	0.819182	0.737762	0.799196	0.68795	0.542592	0.404745	0.375275	0.512186	0.344449	0.427155	0.612171	0.607478	0.405748	0.502018
P2RY8	0.646321	0.681625	0.398621	0.244956	0.391402	0.23933	0.240237	0.14401	0.4595	0.20147	0.259737	0.348339	0.220787	0.181693	0.159786	0.126518	0	0.262144	0.129959	0.111377	0.272733	0.104816	0.181117	0.132049	0.148332	0.157708	0.466851	0.279878	0.221114	0.323912	0.106016	0.21449	0.190155	0.138684	0	0	0.280815	0.221267	0.32054	0.270429	0.280923	0.484474	0.418009	0.319575	0.642369	0.292688	0.415759	0.463206	0.15017
G0S2	8.36341	11.3224	14.9774	2.68631	3.43085	3.50002	7.32109	7.05608	13.8505	2.33068	3.29941	3.54158	17.8126	22.2967	17.493	10.1413	8.15325	7.59961	2.24855	4.01299	3.84893	6.32616	3.51677	5.56843	2.35548	2.93554	2.67406	8.89221	5.98545	5.49517	3.59585	4.09893	5.44924	9.02581	10.7392	11.5038	16.1113	14.9721	14.2314	12.604	8.04796	8.95691	20.3119	11.1033	9.71194	13.9325	10.7887	8.85969	7.9107
LOC102174380	0.084835	0.076454	0.057182	0.025352	0.026129	0	0.222145	0.197254	0	0.038832	0.030401	0.086413	0	0.21892	0.080305	0	0	0	0.011605	0.042816	0.106681	0.032096	0.176761	0.07519	0	0.014419	0.023728	0.011543	0	0.025355	0.015761	0.132015	0.069373	0	0	0.2298	0.12973	0.140087	0	0.018089	0.032104	0.032697	0.055243	0.144388	0.104275	0.109281	0.114147	0.084521	0.041717
SLURP1	18.105	15.1336	10.294	65.1219	8.09208	5.59335	2.90811	4.07414	5.25781	0.373127	3.95009	1.5141	14.9432	14.7906	17.8559	1.83543	1.15011	0.97679	2.32149	1.18424	0.988447	3.13501	0.891191	3.06045	2.70412	2.94923	2.33757	1.09374	2.03279	2.60764	2.89272	1.94239	2.1087	7.10012	6.92853	9.32984	5.54581	4.91427	4.66722	0.790533	0.417403	2.46081	12.4228	6.5967	10.6863	3.34687	5.65327	3.47633	1.98361
LOC102175041	1.90892	1.08101	1.55454	1.01749	0.90575	1.02039	1.30752	1.63879	1.73225	1.22222	0.903098	0.983586	2.63312	1.63845	1.34922	1.05112	1.51529	1.76161	0.504735	0.376098	0.229588	1.16685	1.32102	1.5077	0.509036	0.433884	0.848341	1.86372	1.90829	1.44123	0.489078	0.999073	0.575578	1.11312	0.751849	0.914686	0.986484	1.79432	1.42966	1.99228	2.18837	2.49462	2.18698	2.30586	2.30341	2.91863	2.81996	2.91181	2.07092
LOC108634745	0	0	0	0.011634	0.024099	0.021374	0	0	0	0.034412	0.003089	0.025471	0	0	0	0	0	0	0.007602	0.010552	0.014037	0	0	0	0.002714	0.013264	0.016872	0	0.044892	0	0.002038	0.010196	0.006362	0	0	0	0	0.021997	0	0.012198	0.048455	0.014549	0.053149	0.044838	0.026155	0.03234	0.009906	0.020319	0.019993
LOC102172296	1.53814	0.825791	3.736	1.33882	1.00627	1.14753	2.30795	2.2852	1.30592	0.433245	0.365633	1.35054	1.45161	0.694145	0.933314	1.3302	0.782473	1.48588	0.523104	0.521299	1.2951	0.846225	0.681499	0.76473	0.547597	0.357676	1.62857	1.63674	1.49129	1.29589	1.02329	0.638278	1.10385	1.10282	0.971412	0.540369	0.368475	0	1.82845	1.78238	1.06002	3.1015	0.964051	2.53153	2.13153	1.60738	1.96138	1.48978	0.727945
LOC106502659	2.02395	0.495801	0.984535	0.148741	0.2933	0.644324	0.71889	1.36648	0	1.10611	0.449252	0.912726	0.310122	0.340616	0.328594	1.4564	0.963092	1.43119	0.547244	0.810559	0.163282	1.2747	0.808268	1.59816	0.397663	0.12909	0.497801	1.23669	1.66261	0.619564	0.894821	0.242569	0.417529	2.98193	0.299962	2.56074	0	0	0	0.522699	0.745865	0.587253	0.576045	1.09113	1.33022	1.15692	1.05587	1.74024	0.430648
ATOH8	5.58539	7.61937	7.87227	2.48401	6.18671	6.71126	4.7299	4.05291	3.58887	5.84205	3.372	6.02613	7.28397	8.47663	8.71187	1.32844	2.3088	1.59869	1.02415	1.20321	2.02864	1.90451	1.49448	1.04879	1.24196	1.02255	1.74419	2.06938	0.750952	1.95786	2.03618	1.25123	1.43594	1.45368	2.71976	2.34246	2.80376	3.20235	3.82431	4.69055	4.11605	3.44799	13.8885	12.2048	9.57702	11.1623	8.57797	7.86438	4.49601
YJEFN3	1.87552	1.46458	1.35946	0.621414	0.649555	0.740294	1.63102	1.10312	1.28149	0.642509	0.356401	0.831584	0.610011	0.885227	1.41666	1.02693	1.33887	1.07458	0.539992	0.544809	0.442723	0.992388	0.307263	0.753108	0.302266	0.328308	0.862676	0.969749	1.3389	0.738569	0.602041	0.48226	0.782428	1.96503	0.51682	1.18393	0.94972	1.83919	1.06397	2.80474	1.93029	2.56187	2.97692	4.90586	4.00503	3.19507	3.42969	2.99557	2.64782
C17H22orf15	3.8211	5.96129	5.05679	1.62247	1.91251	2.83314	5.20016	7.99615	3.70938	2.0981	1.70154	3.37978	6.83554	6.05826	6.7056	4.06249	2.33222	3.66957	1.67215	1.77994	1.77499	2.78625	2.81373	2.3935	1.60133	1.09116	2.81909	3.6696	2.24916	3.93202	1.86261	1.88099	1.40908	1.82374	4.4369	3.64721	6.60928	5.0396	3.32842	7.07573	3.16696	5.44183	10.2072	8.02363	6.01195	11.0622	4.44067	5.85511	6.69104
LOC108634470	0.641882	0.176537	0	0.047498	0.2789	0.106492	0.129002	0.124432	0	0.075072	0.031851	0.096055	0	0	0	0.172691	0.152398	0	0.048679	0.085213	0.077917	0.208512	0	0	0.021032	0.108925	0.095584	0.266384	0.709987	0	0.032046	0.159915	0.040413	0.206322	0.331843	0	0	0	0	0.33584	0.169384	0.08666	0.110473	0.204698	0.421327	0.324527	0.402716	0.38013	0.22609
PER1	8.69607	9.39953	9.27345	14.1285	15.0925	15.6355	17.5003	16.9668	18.4553	12.9015	8.94075	12.173	10.1051	10.1631	10.7667	8.6607	8.88183	8.79334	6.9481	8.53705	8.98628	15.268	12.9252	14.6518	7.21394	6.56772	11.0465	18.4387	15.367	16.6372	8.4898	11.3301	10.0469	12.4456	11.5259	14.4238	6.5561	5.90059	6.80057	26.8758	22.8303	33.5735	35.4658	67.9525	34.4361	43.151	26.0956	42.5525	29.5948
PVRIG	2.42699	1.19212	2.52323	0.654916	0.80446	0.496211	1.04229	0.721832	1.86033	0.452002	0.529825	0.782457	1.60357	1.52978	0.612308	0.245999	1.81101	1.55838	0.215133	0.384513	0.81604	0.694565	0	0.741236	0.432155	0.33665	0.542992	0.176288	0.686943	1.2482	0.340384	0.499671	0.385584	0.627005	0.858702	0.721835	1.25856	1.25357	1.54377	3.15269	1.81731	2.94798	4.38988	4.99917	3.88353	3.95942	2.79929	5.23564	1.75227
LOC106502978	1.33124	1.41286	0.641764	0.941136	0.774552	1.53779	2.04424	1.1744	1.14246	1.73116	0.592261	1.58455	2.03492	1.30818	1.40198	0.932741	0.445305	0.358325	0.340656	0.263011	0.2998	0.583673	1.38318	1.20203	0.260485	0.464594	0.654888	0.678431	0.778486	1.08492	0.412999	0.505466	0.278104	1.53068	0.438921	0.475808	0.530249	0.8943	0.822444	1.46505	1.1232	1.14299	1.92043	2.17639	2.23753	1.80996	2.28017	2.55378	1.74042
S100A13	102.552	93.1647	113.265	34.5218	43.032	39.8019	58.404	54.8794	47.8542	34.5336	32.1297	39.3322	135.21	116.256	117.576	38.7517	45.2063	40.0251	25.0919	34.0144	28.4516	35.8973	38.3709	31.0839	27.5202	23.952	26.7218	51.0393	39.9012	41.2646	24.1265	21.6097	20.3051	45.8193	57.0965	45.9654	93.1594	98.0102	90.4344	29.6777	29.5126	23.3621	67.736	34.2313	47.2188	38.5329	40.6393	51.6792	22.6934
SLC26A10	4.2361	4.5005	3.75176	0.899129	1.17612	2.32689	4.2591	5.47526	6.20643	3.63124	1.27099	2.79163	6.84551	6.51141	6.52033	2.71161	2.91291	2.86158	1.01108	1.00471	1.24536	2.69119	2.12246	3.11749	0.886164	0.722811	1.7493	2.8008	2.58046	3.11227	1.39407	0.96062	1.20872	2.81498	2.53919	2.60981	4.02691	4.92117	4.11893	5.18721	3.64158	4.50815	4.3222	4.72564	5.46555	4.52669	3.6109	6.09943	3.26319
LOC108635596	238.865	256.79	251.668	158.128	126.246	217.863	148.539	154.405	147.987	15.0284	43.5512	37.9654	361.889	372.073	349.888	151.385	151.314	158.957	146.931	67.0638	98.2554	126.843	130.624	134.493	157.869	43.1669	131.496	160.27	169.959	164.16	99.1171	174.15	133.293	189.816	197.824	201.303	400.575	358.385	367.683	145.64	172.517	236.369	246.795	231.884	179.379	188.541	189.378	157.343	54.6387
MAPK11	24.7949	24.4738	21.324	10.1562	11.5608	17.6715	24.012	21.7596	21.8153	11.6909	7.56325	15.3953	33.4629	31.4921	30.3545	12.5454	13.0926	14.2365	6.45756	7.57239	5.2701	13.6148	12.3303	12.245	6.1988	5.70793	10.4266	13.858	11.7057	13.7558	6.84998	9.60801	6.44226	15.0572	16.5294	13.8106	18.7724	19.3377	19.7999	31.1899	38.271	32.4703	48.8959	46.1658	37.9472	61.8542	40.2937	39.8729	33.8142
NXNL2	0.470328	0	0	0.272527	0.341128	0.396792	0.238644	0	0	0.283604	0.261458	0.288562	0.490779	0.473425	0.547228	0	0.384487	0	0.26997	0.28508	0.313167	0.627814	0	0.572372	0.187073	0.232479	0.264452	0	0	0.506177	0.20394	0.192934	0.614774	0.689234	0.687832	0.299563	0.503629	0.392961	0	0.844683	0.826923	0.976883	0.549208	1.27688	0.981284	0.82857	0.943122	1.48724	0.61208
LOC106502220	8.06432	4.83601	8.27534	1.72319	2.70625	2.47937	5.47309	3.86257	3.23716	1.77533	1.50412	2.89733	3.24005	4.62214	4.45839	3.35373	3.62451	2.69188	2.48752	3.5855	1.60026	2.37795	1.8636	0.831491	2.06908	1.99989	1.68463	3.31497	1.60394	1.60531	1.54652	2.20142	1.41371	1.06312	4.4393	1.65113	5.80235	6.25589	5.02868	1.6575	2.28733	1.08923	3.48143	2.64441	3.1181	2.59478	2.06777	2.14593	2.91426
ZBTB16	3.62205	3.5245	2.75461	5.95157	5.73534	17.8984	4.6822	4.16176	4.35049	3.36334	3.15657	11.0339	5.23147	5.43773	4.29093	2.52395	2.18125	2.88763	1.32514	2.53148	6.30632	4.01754	4.08289	3.8643	5.26316	5.57056	8.44328	6.79571	5.62869	8.00841	6.05445	6.62045	5.75698	6.78221	7.29629	7.06144	4.4751	4.91211	4.02664	16.5592	11.0381	28.619	4.34136	28.4469	25.6027	5.84167	13.1067	18.6423	5.18604
LOC108634789	0	0	0	0.005411	0.016369	0.003628	0	0	0	0.022979	0.003095	0.013713	0	0	0	0	0	0	0.008317	0.002165	0.009627	0	0	0	0.002719	0.01127	0.016455	0	0.044979	0	0	0.007132	0.006375	0	0	0	0	0.022041	0	0.00908	0.024847	0.009337	0.039642	0.025834	0.016741	0.021369	0.010493	0.014812	0.017984
LOC108634774	18.0831	18.9976	18.1711	10.9823	15.5139	13.4709	10.2022	9.98955	9.13706	8.55329	15.5234	11.7268	3.91961	3.84001	4.6457	10.0026	9.58535	10.0706	16.2434	42.238	8.2149	6.19556	6.23637	5.80232	19.2611	12.189	13.7294	8.92977	9.31182	8.28869	15.8988	10.4765	13.4663	7.69838	7.475	7.46429	16.2421	16.7712	15.0353	6.08909	11.5814	7.0597	16.3481	9.37823	7.33248	16.2157	12.0843	5.39088	13.9728
BBC3	2.32563	2.45855	2.26718	1.39659	2.88688	3.22688	2.5915	3.37155	3.40678	1.87276	1.55595	2.21408	4.35431	5.46294	4.33823	1.18834	1.41172	1.27925	1.1406	1.20121	1.00962	0.883209	1.32439	1.46214	1.03587	0.818564	1.17718	0.679666	1.69398	1.37813	1.11905	1.51669	1.00439	1.01065	1.88895	1.56769	3.49331	1.73142	2.33363	5.9761	3.94485	5.35809	12.2828	7.40693	9.33364	13.6288	8.183	10.8948	8.76778
LOC108635154	0.030666	0	0	0.014343	0.028158	0.027426	0	0	0	0.030426	0.003089	0.028871	0	0	0	0	0	0.064102	0.009846	0.006454	0.017568	0.019169	0	0	0.002714	0.005694	0.010829	0	0.044892	0	0	0.010196	0.006362	0	0	0	0	0.021997	0	0.014653	0.048773	0.014549	0.03222	0.025524	0.033059	0.045586	0.008066	0.016437	0.020435
ADIRF	314.786	319.643	328.722	50.9347	107.178	137.63	174.354	164.054	204.341	85.4954	51.9221	51.0581	214.153	230.446	249.24	74.1485	72.3355	87.8625	67.5711	73.0567	21.7332	70.3223	84.8019	82.9292	75.4171	42.4482	32.6486	92.1726	83.8018	77.9246	49.8725	75.6364	26.4652	105.324	110.23	107.123	200.276	205.266	188.891	65.8675	63.9491	56.5379	95.4851	62.555	83.4752	77.1176	61.1311	85.1324	47.6135
SLC9A3	0.376098	0.307751	0.118407	1.33708	2.76407	3.64466	0.160706	0.289769	0.116335	0.158901	0.19759	1.64777	0.170365	0.114689	0.165198	0.12722	0.137152	0.255471	0.433995	0.540342	0.682305	0	0.332504	0.306684	0.570426	0.230385	0.728813	0.195303	0.190869	0.419768	0.704039	1.2644	0.963683	0.475393	0.404753	0.596377	0.255734	0.318109	0.391751	0.498626	0.232625	0.607085	1.02179	0.872821	1.24337	0.749958	0.448096	1.4291	0.240552
KCNG3	0	0	0	0.023499	0.020576	0.032832	0	0	0	0.008172	0.060211	0.061348	0	0	0	0	0	0	0.033025	0.026651	0.015937	0	0	0	0.083041	0.046404	0.020371	0.149488	0	0	0.039689	0.025298	0.083138	0	0	0	0	0	0	0.066783	0.116698	0.111692	0.007051	0.151617	0.109345	0.070174	0.048053	0.07312	0.054337
CILP2	0.792055	0.983294	1.0402	1.12336	0.661024	0.768092	0.956145	1.59924	1.18878	0.547848	0.655566	0.7858	1.12695	0.692341	0.842642	0.859854	0.771337	0.63879	0.591808	0.510011	0.630211	1.51771	1.31419	0.962607	0.818389	0.393243	0.642157	0.854112	0.857626	0.732192	0.633735	0.513011	0.772133	0.865225	1.3215	0.676054	0.620504	0.588002	1.10412	2.93734	1.82481	2.1255	3.29801	4.68204	4.1882	3.41073	2.75658	2.84958	2.50299
LOC102181295	0.196967	0.422964	0.420745	0.430217	0.410084	0.200222	0.477049	0	0	0.044629	0.342182	0.705043	0.386254	0.310106	0	1.68944	1.16106	0.800583	0.339211	0.800381	0.660133	0	0.572543	0.703533	0.659921	0.631759	1.53048	0.54354	0.846777	1.28077	0.630282	0.900446	0.959379	0.56264	0.395373	0.553003	0.410646	0.807389	0	0.372694	0.497752	0.417251	1.99258	0.352203	0.430487	2.43937	0.286665	0.274111	1.60094
TMEM63C	0.064777	0	0	0.073932	0.030082	0.057327	0	0.061668	0	0.029677	0.018323	0.0602	0	0.061865	0	0	0.165333	0.090108	0	0.010102	0.020856	0	0	0	0.034453	0.017267	0.046596	0.127553	0	0	0.013085	0	0	0	0.130349	0.064659	0	0	0	0.032359	0.069221	0.124473	0.110428	0.174195	0.168294	0.053934	0.08144	0.092986	0.021106
LRRC71	2.2201	2.2699	2.06847	0.527192	1.05135	1.27739	1.42315	1.22395	1.67326	0.608301	0.477179	1.01934	1.57069	2.18243	1.98231	0.8	1.00456	1.18074	0.26058	0.446038	0.51279	1.14109	0.46649	1.08133	0.228781	0.333735	0.658304	1.10992	1.47204	1.74715	0.351434	0.621107	0.376718	0.914079	1.43093	0.91932	1.04383	0.820808	0.860693	2.54412	1.30858	1.68214	3.52655	3.91083	3.86255	2.36553	2.72623	2.62658	2.125
RAB44	0.776856	1.06919	0.902911	0.682947	1.08476	0.899725	0.476381	0.538833	1.28769	0.313812	0.859258	0.459447	1.89877	1.72978	1.87998	1.01206	0.763033	1.338	0.267525	0.471852	0.594097	0.954466	1.37676	0.952769	0.486421	0.55083	0.574183	2.65739	1.76402	1.62164	0.347455	0.647485	0.461731	1.67146	2.08683	1.60242	1.45956	1.61618	0.84539	2.573	1.78936	4.54061	3.22126	7.18608	8.0051	0.999872	3.49644	5.80253	0.334444
LAT	3.80658	5.72709	4.93395	3.07973	3.14442	2.55167	3.4917	3.47886	5.27984	1.58881	2.17288	3.01644	5.25518	6.77589	5.59732	3.50306	3.82698	3.80945	1.04572	1.96748	1.15229	2.13517	1.1429	1.97037	1.60524	1.3524	2.75037	3.27175	3.90994	3.30868	1.24156	1.75515	1.92203	2.56643	2.51454	2.82896	4.82441	4.32651	4.72163	8.78184	6.64161	10.0841	12.0011	12.0329	13.6078	7.29697	11.4027	12.1228	3.04144
PDIA2	1.4849	1.47501	1.69604	0.332537	0.414034	0.478952	0.468006	1.42981	1.79623	0.453286	0.239723	0.306668	2.08802	2.63575	1.85217	0	0.61557	0.314387	0.131657	0.302705	0.313615	1.512	0.435572	0.510481	0.202832	0.312085	0.420697	0.544382	0.686089	0.285212	0.050083	0.620062	0.197817	1.03823	1.16806	1.05866	0.681641	1.03605	1.21521	1.3059	0.663754	1.16904	2.35074	1.84379	1.33718	1.68602	1.02058	1.73823	0.81263
MAPK12	24.4977	21.5113	23.5115	4.88661	7.26	10.3833	18.092	19.4468	19.6621	9.62479	6.00227	8.73801	32.2097	31.0336	29.9263	10.5275	10.0119	9.52441	3.33842	5.02043	4.03813	10.7024	7.36283	10.929	3.89658	3.36758	6.08366	11.9065	9.8217	13.0797	4.06015	4.73879	4.0252	10.9477	11.4367	11.2557	17.0225	17.7388	20.1717	22.9955	23.2149	24.458	41.1948	36.9291	35.9522	43.3829	36.4415	37.7183	23.0067
GRIK3	0.224244	0.259423	0	0.432521	0.338604	0.315391	0.359871	0	0.06887	0.083079	0.220677	0.561971	0.258684	0	0.132584	0.336703	0.105553	0	0.099693	0.08751	0.167767	0.09872	0.301949	0.284411	0.109692	0.176243	0.203825	0.125332	0	0.129485	0.134937	0.257992	0.193837	0	0	0	0.175815	0	0.140939	0.091358	0.093136	0.131079	0.117547	0.280811	0.306069	0.27334	0.346301	0.324689	0.410582
LOC102177579	1.82324	3.34759	1.12837	2.08118	1.24111	1.7437	0.140777	1.40413	0.430574	0.485271	0.800838	1.43215	0.628488	2.1252	0.770146	0.789194	0.952657	0.765891	0.465901	0.54779	0.952315	1.85676	0.499253	1.18007	0.282251	0.439283	1.18949	0.632046	0.727411	0.783471	0.380871	0.303694	0.874575	0.488135	0	0	1.21205	0.831193	1.72605	0.736327	0.292122	0.420307	1.77432	0.710047	0.723666	0.807037	0.664529	0.727894	0.863753
PRR22	2.83023	4.13283	3.30043	0.674787	1.04281	1.14474	3.58155	3.31702	2.04682	1.59662	0.651262	1.36465	3.06566	1.68033	2.88643	2.0385	1.13854	1.9148	0.826828	1.12503	0.564573	1.20122	1.26168	1.0075	0.565649	0.798802	0.994577	2.06807	2.95884	1.14412	0.936277	1.68348	1.14706	2.98617	1.20735	1.52586	2.18964	2.20271	2.51965	3.97184	1.93725	1.99491	5.01072	4.39616	2.44478	5.65109	1.88331	3.30837	4.15775
LOC108635015	0	0	0	0	0	0	0	0	0	0	0	0.000656	0	0	0	0	0	0	0	0	0	0	0	0	0	0	0	0	0	0	0	0	0	0	0.009508	0	0	0	0	0	0.021413	0.002278	0.00126	0.011302	0.000398	0.001457	0	0.003204	0.012199
MN1	0.977352	0.710051	0.868522	1.09565	1.87784	1.86749	0.859576	0.96728	1.16885	1.93335	0.947623	1.77403	1.01353	1.25867	1.01644	0.646005	0.617365	1.22364	0.357383	0.531514	0.735856	0.566704	0.590258	0.953716	0.558655	0.402775	0.940358	0.663549	0.689192	0.969095	0.606269	0.61263	0.662885	0.645429	0.858798	0.3439	0.494154	0.504914	0.467723	2.31428	1.61678	3.6745	2.07048	6.49699	4.22642	3.4441	3.08977	3.81368	2.69073
LOC108635371	0	0.022942	0	0.011435	0.021638	0.022195	0.015478	0	0.017809	0.036801	0.006705	0.027789	0	0	0.010286	0	0	0	0.013435	0.030103	0.01192	0.014439	0	0	0.008266	0.019695	0.024109	0	0	0.015929	0.006419	0.008638	0.004366	0	0	0	0	0	0	0.007526	0.016391	0.005125	0.015355	0.02585	0.018308	0.024367	0.005542	0.019401	0.015583
PGGHG	10.9239	12.537	12.5542	8.46172	8.7137	10.4018	18.8231	14.8568	13.6478	12.5787	7.83071	10.0932	16.3666	15.2349	17.0231	11.3552	9.70387	9.93563	7.50394	8.28982	6.15098	8.91728	10.9471	11.0033	6.69887	5.42089	9.80654	12.6054	12.8969	12.8313	7.08505	9.76302	6.81545	10.1051	12.281	10.3579	13.6079	17.4119	12.6852	29.9421	21.4466	29.8528	35.3823	47.1267	27.6928	45.421	27.2002	32.0251	32.652
TNFRSF4	1.37096	1.14779	2.07934	0.207804	0.813321	0.948204	1.46657	1.61468	1.56868	0.764789	0.880992	0.582643	1.78939	1.5492	1.67584	1.10724	1.38119	0.663208	0.506421	0.794767	0.373658	0.772394	0.708004	1.33463	0.3092	0.36695	0.782343	1.16881	1.30094	0.845854	0.340222	0.687599	0.415393	1.124	0.669599	0.485074	1.00894	0.668274	1.56123	2.07158	1.66699	1.91632	1.83376	2.97478	3.4301	2.68929	2.61039	3.67429	1.86842
SAP25	10.5552	12.0366	14.1236	3.20728	6.73744	4.70879	10.044	11.7134	12.5383	5.33777	4.18576	6.79851	14.7442	12.6506	18.3954	4.84367	5.07204	4.94472	3.08419	7.00581	2.67307	8.34825	8.40226	6.56533	2.34708	2.79789	4.46127	6.96065	8.52753	4.87374	3.01232	6.17714	3.35573	7.16684	7.86963	7.59454	9.78565	10.1096	11.5034	18.2712	11.3804	19.1163	22.6455	27.1519	25.2053	26.5909	15.8974	26.3884	9.69912
CCDC78	4.79496	4.39228	4.55096	1.22984	1.53218	1.74368	2.92158	3.70934	3.53686	1.66526	1.24732	3.40098	4.81783	5.34752	4.41785	1.70163	1.57161	1.21383	0.740917	1.23882	2.07097	1.06134	2.17851	2.47534	1.16331	0.939341	2.76094	6.51717	4.25764	3.92988	1.1152	1.67803	1.96645	4.19627	4.24176	2.63308	5.41385	4.92963	3.4698	0.946957	2.75917	6.63994	7.94852	4.88412	4.43145	8.66822	3.78594	4.9916	6.09294
LOC108635659	191.576	192.801	194.884	103.039	112.264	171.094	152.477	160.455	144.364	18.0943	46.4544	54.2263	325.97	322.447	330.744	111.183	113.842	111.632	106.27	61.7376	79.5098	66.1853	62.0937	61.2321	101.138	24.1758	111.777	69.1778	63.1876	56.6337	52.254	93.0317	86.5422	58.1624	52.0032	62.7712	177.106	188.22	161.711	96.2808	111.035	133.425	114.047	99.8226	107.076	110.684	77.9544	103.409	38.2273
LRRC30	0.28932	0.144038	0	0.125974	0.10775	0.193772	0	0	0	0.06621	0.009705	0.29529	0.115148	0.52776	0.248315	0	0	0	0	0	0.044553	0	0	0	0.100307	0.113627	0.076566	0.302765	0	0	0.029368	0	0.08827	0.244101	0	0	0	0	0.130487	0.036497	0.242301	0.059418	0.840868	0.451638	1.01203	0.369703	0.399668	0.284484	0.115608
LOC108635016	0	0	0	0	0	0	0	0	0	0	0	0.000656	0	0	0	0	0	0	0	0	0	0	0	0	0	0	0	0	0	0	0	0	0	0	0.019014	0	0	0	0	0	0.039283	0.00176	0.00126	0.011312	0.000398	0	0	0.005279	0.019736
FOXS1	2.34128	2.74931	2.14359	0.882637	1.03857	1.54199	2.35489	1.69656	1.76015	2.32522	0.822454	1.34258	4.19763	3.2398	4.18692	1.27558	1.43259	1.60653	0.536184	0.649919	0.590127	1.28421	0.963207	1.52216	0.70559	0.468248	0.802163	1.0018	1.07688	0.990307	0.724048	0.872328	0.717324	1.6257	1.59484	0.925107	4.05308	3.40576	4.24434	2.51078	1.48301	1.46315	3.69221	2.46077	2.28764	4.47028	2.74385	4.18841	1.99748
ODF3	0.767157	0	0	0.281709	0.078077	0.030612	0	0	0	0.035399	0	0.086633	0	0	0	0	0	0	0.087662	0	0.150763	0	0	0	0.043441	0.200927	0.10686	0	0	0	0	0	0.09846	0	0.224482	0	0	0	0	0.410843	0.231304	0.261966	0.04317	0.311107	0.172357	0.332797	0.317943	0.225768	0.208392
HTRA4	2.56379	0.954903	2.10306	1.19541	1.31204	0.943634	0.519619	0.531809	0.418694	0.108844	0.402281	0.516282	2.92256	2.09696	2.45037	0.39499	0.910413	0.849692	0.353953	1.00763	0.83843	1.10212	0.95807	0.981914	0.731039	0.82548	0.422506	1.57177	2.31342	1.60866	1.26385	0.790795	0.714254	2.0082	3.55619	1.0904	3.01321	2.53473	2.67694	0.773279	0.729547	0.977754	2.72608	1.55151	2.12876	1.06749	2.16838	1.29276	0.9551
TH	2.20163	2.59016	3.33176	10.8143	6.74518	3.70448	0.989334	2.26573	3.07722	1.79041	4.76626	1.26981	4.97486	3.94915	4.64513	4.17191	2.50326	3.43378	3.59907	5.38956	2.01602	2.14008	3.02164	3.14782	5.71336	6.42962	3.80515	3.55429	3.19893	4.024	6.39139	7.35553	3.41594	4.69085	3.26328	3.17681	4.89069	9.20617	4.59748	16.4026	10.2581	13.1394	19.8351	30.8294	29.3045	13.3912	21.3407	31.0189	8.4402
TNS2	25.6978	24.4458	22.9097	15.9096	21.9268	22.9281	22.4681	27.2807	25.1584	22.1774	15.1476	22.6845	24.9436	25.0818	27.0372	14.7142	15.5063	17.0107	8.94149	12.2223	13.1646	14.9956	17.0204	17.013	10.043	8.9611	14.3939	19.132	19.6012	17.2926	11.7843	14.3701	9.79552	17.5169	17.7102	18.3654	17.0467	15.6846	16.2662	52.0146	43.7189	52.6684	80.3623	90.879	60.4962	121.904	58.1766	76.8365	70.9063
PNPLA7	1.63467	1.31382	1.40053	0.978246	1.1115	1.18656	1.73468	2.70564	2.33179	1.15599	0.853487	1.55498	1.71973	1.76135	2.39348	1.08436	1.84986	1.62111	1.02321	0.914852	0.959351	1.53669	1.25249	1.54896	0.923042	0.689411	1.30435	2.0575	2.06747	1.65421	0.861352	0.937086	0.882437	2.55882	1.51059	1.96583	1.94537	2.36885	2.23106	4.42861	2.17347	4.87989	3.86431	5.83972	4.56562	4.96457	4.17302	4.94682	3.92038
LOC108634807	0.022251	0	0	0.01004	0.036492	0.020367	0	0	0	0.043709	0.00546	0.018456	0	0	0	0	0	0.016312	0.015808	0.017294	0.011241	0	0	0	0.011709	0.009849	0.008974	0.030715	0.044264	0	0.002134	0.007889	0.00883	0	0	0	0.015708	0.015963	0	0.004444	0.028171	0.006762	0.020083	0.024556	0.02563	0.03164	0.008003	0.014663	0.011969
GATA2	2.13937	2.2785	2.16062	1.6371	3.05228	3.23107	2.12148	3.21101	2.19177	1.84374	1.81364	2.4817	2.81636	2.47192	3.71145	1.83909	3.01767	2.69603	1.21358	1.28279	1.01521	1.56333	1.71555	1.58057	1.24838	1.16261	1.70926	3.23646	2.74321	2.6927	1.26258	1.47602	1.26369	1.39524	2.8581	3.25077	2.6728	2.16556	1.83124	7.84517	5.22388	11.597	14.7732	18.2047	11.8003	13.516	13.3985	16.3207	4.75923
INSM1	0	0	0	0	0.03839	0	0	0	0	0.011687	0	0.009617	0	0	0	0	0	0	0	0	0	0	0	0	0	0	0	0	0	0	0	0	0.018983	0	0	0	0.107454	0	0	0.059805	0.019124	0.025095	0.068323	0.179719	0.141809	0.105543	0.028975	0.081422	0.009901
TMEM255B	0	0.248821	0.934488	0.917278	1.89541	2.47664	0.30293	0	0	0.843316	0.661728	0.962987	0.373749	0.616277	0.833199	0	0	0	0.242887	0.317704	0.125214	0	0	0	0.378581	0.31613	0.232645	0	0.552601	0.236952	0.111793	0.740597	0.238834	0.440218	0	0	0.246421	0.310505	0.538234	1.6599	0.60679	0.762037	1.44346	1.84137	2.44571	1.47147	1.3161	2.05941	0.745002
LOC102170088	0	0	0	0.094309	0.30328	0.484033	0	0.10353	0	0.180551	0.224659	0.21824	0.223493	0	0	0	0	0	0.138579	0.061912	0.106593	0	0.331399	0.385775	0.133198	0.036091	0.232901	0.205677	0.244697	0	0.119965	0.08392	0.035517	0	0	0	0	0	0.220536	0.280567	0.033576	0.489971	0.068033	0.389506	0.799258	0.124998	0.06882	0.461764	0.071871
LOC102178129	15.2377	13.3601	10.82	58.6424	45.5566	46.9924	18.7956	19.951	21.6921	7.73579	64.6826	13.3606	47.9957	43.6254	41.7888	25.9378	21.4005	24.2536	28.3418	25.711	19.2572	11.8089	12.7055	13.879	32.1247	30.275	44.7766	20.5609	23.4034	19.7493	17.3153	16.0456	20.6543	26.0699	25.6764	25.1041	38.0429	43.5418	43.5997	91.266	63.1394	153.102	120.641	228.32	204.581	62.5339	137.462	215.873	9.32657
TBC1D10C	2.76203	6.17834	3.6902	1.26902	1.08059	1.06748	2.95057	2.21101	4.11779	1.10056	0.882716	0.94838	3.62188	2.32184	3.72649	0.853742	1.36256	1.35152	0.765779	0.565096	0.475316	0.857059	0.408707	0.402846	0.631321	0.3151	1.22084	3.42015	2.3417	1.564	0.418189	0.325332	0.302517	1.34888	0.401705	1.22603	3.72854	6.92745	3.3388	3.16962	2.66455	5.19416	9.00671	7.85603	8.12207	6.5354	3.86397	6.17884	3.17543
TRIM71	0	0	0.106773	0.015815	0.021042	0.101491	0	0	0	0.052819	0.029013	0.019409	0	0	0	0	0	0	0.026662	0	0	0	0	0	0	0	0.042711	0	0	0	0.008598	0.032995	0.035135	0	0	0	0	0	0	0.044105	0.017841	0.04991	0.063048	0.040613	0.03506	0	0	0.013307	0
LOC102185816	0.154443	0	0.232846	0.020712	0.03038	0.001717	0	0.090209	0.072528	0.006383	0.001701	0.080335	0.184009	0.075353	0.128778	0.029573	0.082815	0.084208	0	0.018292	0.044208	0	0	0.042344	0.004673	0.022841	0.048265	0.078935	0.264067	0	0.003828	0.006359	0.062579	0	0.057157	0.049147	0.171106	0.067573	0.057758	0.093348	0.056689	0.145909	0.156138	0.316235	0.192247	0.094363	0.162792	0.25178	0.063185
OTUD7A	0.102917	0.083693	0.096136	0.098908	0.149093	0.532249	0	0.212054	0	0.288703	0.097017	0.259623	0.089271	0	0	0	0	0	0.101695	0.062934	0.035007	0	0	0	0.213947	0.044876	0.141491	0	0.246629	0	0.231504	0.145311	0.139619	0.063471	0.096152	0	0	0	0	0.189999	0.164152	0.20775	0.18686	0.453342	0.237734	0.261497	0.179672	0.263134	0.090535
LOC108638073	1.6759	1.04627	1.05017	0.8953	0.566353	1.21914	2.04692	1.67106	1.3165	0.932363	0.252137	1.09805	0.91215	0.904315	1.00132	0.786968	0	0.287932	0.638013	0.494605	0.466215	0.335298	0.709368	0	0.567664	0.298392	0.882637	0	0	0.369292	0.392242	0.164934	0.596846	0.545266	0	0	0.706592	1.83228	1.23872	0.662177	0.513255	0.328398	0.208928	0.189311	0.62438	0.273302	0.171258	0.643357	0.483375
LOC102188230	7.51166	7.69655	9.14973	3.15838	3.12678	4.36697	10.4887	6.31154	7.14798	3.45319	2.35864	4.46188	8.95093	15.5482	11.2572	4.11607	3.91205	4.03644	2.79802	3.07229	2.13252	3.13753	6.39951	4.92039	2.36536	2.01994	2.90738	3.02405	4.96961	6.00187	2.40459	2.5446	2.7618	5.09873	5.54429	6.90319	9.03786	6.06919	7.94997	3.48439	3.02845	2.17361	3.00226	3.11692	3.80518	1.57044	2.48133	3.34073	2.6832
LOC102185494	2.12958	0.863393	2.30419	2.668	2.58849	3.46942	1.86987	1.41627	3.9364	1.14082	0.887532	2.38035	1.97771	1.63416	1.22596	0.990888	0.651434	0.988579	0.854297	1.12293	1.26962	0.532153	1.26998	1.88431	0.899576	1.2723	1.55407	1.05953	1.03706	0.793784	0.688618	1.21887	1.49686	2.08157	0	1.37099	1.1234	1.6364	0.69583	0.765289	0.332983	1.12866	0.672297	1.04261	1.21342	1.00625	1.54604	1.17105	1.1081
LOC102182198	0	1.00667	1.36808	0.031465	0.1476	0.20852	0.825698	0.911216	0.852349	0.176107	0.108958	0.321035	0	1.13952	0	0	0.356344	0	0.179713	0.199998	0.056252	1.29637	0.672489	0	0.043249	0.115369	0.048477	0	1.30987	0	0.091634	0.332857	0.040596	0.902354	0.280347	1.36881	0.797289	2.19459	0.918657	0.629863	0.319405	0.180239	0.884992	0.661856	0.054426	1.16824	0.2679	0.270371	0.982342
GRAP2	1.09163	1.16594	1.34107	1.67431	1.535	1.29758	0.922773	1.26738	0.496398	1.04508	1.42455	1.0435	1.16904	0.674287	1.46253	0.742879	0.953483	0.813814	0.689142	0.591326	0.844952	0.465311	0.721479	0.659265	0.968739	0.563857	1.79518	0.803179	1.04006	1.25309	0.681254	0.732312	0.812164	1.94983	1.52706	1.0872	0.696333	0.95592	0.852234	1.98092	1.51055	4.02672	2.63065	6.18236	4.40401	1.22064	3.15491	3.69059	0.405501
SP5	1.66233	2.30036	2.78883	5.93245	2.10887	2.99017	3.60405	4.02607	3.41211	7.9024	6.39773	2.89515	8.80101	7.13258	7.34892	2.15215	1.92299	3.6971	1.91951	1.91936	1.93532	2.5048	0	0.471578	1.7558	1.13912	1.11443	0.209362	2.25745	0.661752	1.12381	0.567171	0.917513	1.86218	1.05537	2.01995	2.84847	2.98134	1.69764	1.71013	0.949683	1.72259	3.20258	4.13434	6.38352	3.87283	4.3379	9.26556	3.90264
BGLAP	1.50656	1.00529	1.54377	0.724892	1.05581	0.978783	3.11378	2.83152	2.76827	1.21029	0.748049	1.20759	3.65296	1.8581	2.67436	0.794544	1.35828	1.84837	0.782133	1.30001	1.19345	1.24894	0.697686	2.84461	0.421439	0.739682	0.704059	0.888962	0.997346	0.907163	0.550195	0.832452	0.706557	1.56182	3.09415	4.6042	2.60874	5.39659	0.862439	4.76432	4.07667	5.84771	6.60278	6.72188	5.7406	6.46231	4.52518	6.14247	4.95053
ADAMTS13	0.188673	0.329649	0.252198	0.204729	0.317189	0.18379	0.337397	0.357113	0.484869	0.151668	0.198334	0.148454	0.764066	0.95942	0.561059	0.788172	0.21547	0.653778	0.068807	0.169836	0.085047	0.086082	0	0.322644	0.087065	0.184148	0.162267	0.460707	0.668531	0.98999	0.156643	0.21196	0.085705	0.407254	0.298593	0.460128	0.364749	0.743999	0.424784	2.91881	1.35991	0.888812	4.25699	6.21837	2.20981	5.09357	3.29347	2.50323	1.70168
GIMAP1	0.703108	1.57049	1.11579	0.500737	0.501375	0.754633	0.601389	0.650713	0.247807	0.665492	0.272259	0.650699	0.491748	0.976718	0.798242	0.566022	0.416703	0.817696	0.13975	0.227432	0.376326	0.23356	0.252655	0.269665	0.150986	0.136234	0.488069	0.324606	0.26298	0.947416	0.12412	0.162148	0.202811	0.768342	0	0	0.394936	0.506971	0.613011	1.19473	1.40905	1.53089	5.75518	2.52575	3.46295	2.93862	2.81577	2.79925	0.737927
LOC106503341	0	0.191045	0.344729	0.135042	0.094038	0.147761	0	0.187423	0.480065	0.244667	0.080437	0.182404	0	0.441336	0	0	0	0	0.032128	0.045172	0.088494	0	0.139769	0	0.144017	0.066789	0.07435	0	0	0	0.10896	0.089896	0.076797	0	0.24822	0	0.134993	0.277095	0.332463	0.207844	0.094409	0.209048	0.220285	0.147167	0.479657	0.243278	0.175912	0.329359	0.253462
LOC108635824	0.321636	0.156193	0.124185	0.106623	0.052292	0.031866	0.07479	0.094863	0	0	0.043798	0.1076	0.029911	0.161482	0.148024	0.029576	0.146771	0.082483	0.033188	0.019154	0.023945	0	0	0.104276	0	0.008472	0.129644	0.132373	0.024267	0.351652	0.00642	0.037761	0.051288	0.041299	0	0	0.028695	0.075913	0.126642	0.026091	0.215867	0.054527	0.344586	0.459881	0.130095	0.237419	0.39362	0.21849	0.115567
LOC102172190	1.68642	1.02654	0	0.957238	0.363741	0.323516	2.22817	1.95669	1.26285	0.583042	1.27524	1.23111	3.5878	1.29443	2.1161	0	0.290891	0	0.566477	0.980335	2.06652	0	0.872616	0.403543	0.878666	0.884778	2.0282	1.09061	0	0.297993	0.121552	1.11213	1.05411	0	0	1.08762	1.62699	1.18292	0	0.766842	0.480301	1.34051	0.382676	0.51735	0.681428	0.326841	0.363363	0.614678	0.679051
MAST1	1.18568	1.69224	1.73925	1.26124	1.58821	2.20548	2.62866	1.66088	3.16224	1.20947	1.07423	1.70263	3.08325	3.11321	2.60943	2.00772	1.26159	1.56904	1.21689	1.2964	1.10806	1.64697	1.65064	1.62325	1.00525	1.01225	1.93144	2.07947	1.97932	2.08028	1.42359	1.84658	1.23578	1.90242	1.6254	1.87469	1.85653	3.03979	1.45003	5.36217	3.4948	3.71008	6.22099	6.43128	3.75493	6.95401	4.15627	3.86022	5.03117
LOC108634731	0	0	0	0	0	0	0	0.002847	0	0	0.003976	0.007193	0	0	0	0	0	0	0	0.001993	0.016064	0	0	0	0	0.003554	0.012694	0	0	0	0	0	0	0.011903	0.016592	0	0.029943	0	0.009932	0.007665	0.020334	0.011423	0.020092	0.101998	0.004901	0.029863	0.00395	0.002474	0.023797
LOC102183687	0.608421	0.482258	0.258581	0.136069	0.385346	0.148479	0	0.382152	0.313529	0.090399	0.14372	0.266681	0.491443	0.397415	0.345438	0.378698	0.307425	0.353257	0.071338	0.183914	0.145612	0.251169	0.383649	0	0.07169	0.043771	0.102761	0.565704	0.365113	0.685639	0.097956	0.211401	0.0334	0.194748	0.595191	0.166684	0.37383	0.461387	0.191899	0.273707	0.654222	1.25535	1.42859	1.44105	1.57978	0.778972	0.986094	1.56134	0.43036
CNNM1	0	0	0	0.040129	0.050745	0.032299	0	0	0.049017	0.036478	0.083926	0.059508	0.046205	0	0.126363	0	0	0.052081	0.031936	0.049846	0.055349	0	0	0	0.024347	0.022039	0.086865	0	0	0	0.046731	0.03479	0.04255	0	0	0	0	0	0	0.030588	0.014423	0.004142	0.013022	0.032644	0.12902	0.061796	0.05131	0.063057	0.01798
ASTL	0.146488	0.398209	0	0.125932	0.286782	0.305932	0	0.277529	0	0.082314	0	0.268643	0.383015	0.489656	0.327686	0	0	0	0	0.021808	0.0818	0.176996	0	0	0.034924	0.044295	0.069651	0.126229	0	0	0.089276	0.070255	0.040853	0.192693	0.441065	0.2647	0	0.334733	0	0.56953	0.113401	0.413451	0.548248	0.690808	1.05145	0.634075	0.258735	0.642641	0.244093
SOX3	0	0	0	0	0	0	0	0	0	0	0	0	0	0	0	0	0	0	0	0	0	0	0	0	0	0	0	0	0	0	0	0	0	0	0	0	0	0	0	0	0	0	0	0	0	0.00432	0	0	0.004934
LOC102184701	0	0	0	0.027084	0.015818	0.129705	0.140217	0	0.146332	0.043202	0.01427	0.060069	0	0	0	0	0	0.09858	0.034128	0	0	0.09167	0	0	0	0	0	0.156975	0.140228	0.214734	0.013236	0.00999	0.034958	0	0	0	0	0	0	0	0.050878	0.068601	0.06883	0.070212	0.099844	0.026195	0.113975	0.100234	0.031417
LOC108633273	3.56665	1.74336	2.08825	0.986228	1.17995	1.38328	2.96849	2.12512	4.19995	1.53086	0.599846	1.51762	2.74577	3.71734	3.44788	1.21564	2.21583	2.01762	1.20314	1.45402	0.810811	2.42534	1.36461	1.07509	0.983473	1.55499	0.565237	1.69011	2.07729	1.63047	0.81335	1.53537	0.793692	2.38191	2.50351	2.39039	4.06254	3.01711	4.59822	5.00795	3.49587	3.48538	6.03134	4.93397	4.85682	7.40712	4.13021	6.34048	4.55814
ASIC2	0.138792	0	0	0	0.038739	0.030272	0	0	0.087745	0.054105	0.046987	0.017624	0	0	0	0	0	0	0.033475	0.037212	0.023834	0	0	0	0.054253	0.066687	0.056249	0	0	0	0.026699	0.026717	0.018753	0	0	0	0	0	0	0.044696	0.13086	0.176466	0.047915	0.07339	0.022425	0.053199	0	0.090724	0.01169
LOC102184601	0.055655	0.511811	0.59514	0.066436	0.13397	0.159013	0.772082	0.571697	0.338656	0.261421	0.071097	0.095038	0.837977	0.98417	0.246905	0.182124	0	0	0.033537	0.136116	0.085661	0.119782	0.544359	0.541825	0.101831	0.103811	0.141225	0	0.585382	0.385519	0.111576	0.0798	0.079827	0	0.284529	0.174472	0.295041	0.616188	0.749935	0.532127	0.440784	0.612796	0.935552	0.367077	0.84328	1.22212	0.383959	1.1486	0.834581
LOC108634656	0.114166	0	0.019311	0	0	0	0	0	0.022759	0.004948	0.017702	0	0	0.232935	0	0.013216	0	0.150013	0	0	0.001159	0	0	0	0.006675	0	0	0.044358	0	0	0.005401	0	0	0	0	0	0	0.039834	0	0.001056	0.008318	0.00119	0.051264	0.019585	0.006275	0.004815	0	0.009404	0.005104
LOC102171502	0	0.230159	0.082879	0.18299	0.166267	0.253679	0.080093	0	0.197062	0.051724	0.160144	0.264355	0.153922	0.341676	0.13923	0.047116	0.022037	0.110134	0.021067	0.079888	0.091815	0	0.07766	0.162115	0.053209	0.070234	0.047979	0.162251	0	0	0.06252	0.086341	0.05028	0.080095	0.088638	0.189241	0.080247	0.083603	0	0.035272	0.057598	0.019752	0.030989	0.079573	0.131238	0.121277	0.16056	0.080998	0.057218
LOC106501744	0.678386	0.391453	0.670412	0.027497	0.026625	0.036801	0.411824	0.110986	0.467653	0.032642	0.02835	0.070162	0.40667	0.955194	0.435585	0.147257	0.295542	0.350983	0.056796	0.06298	0.064202	0.095301	0.248678	0.15511	0.040332	0.046278	0.002865	0.268475	0.058562	0.010828	0.009108	0.042773	0.028573	0.197771	0.360697	0.045277	0.572528	0.901122	1.00103	0.162848	0.184481	0.057042	0.124857	0.137974	0.15749	0.111002	0.127853	0.155741	0.105872
CHRDL2	3.22937	4.14817	4.29713	1.19389	2.40204	0.871772	0.743328	1.10324	0.91447	0.36434	0.315138	0.671296	0.506029	0.59861	0.438319	0.29344	0	0	0.42969	0.465185	0.462328	0	0.807137	1.37191	0.277172	0.33102	0.876526	0	0.347516	0.719553	0.432282	0.669322	0.820233	0.310024	0.170111	0.332523	0.926031	0	0	1.31453	1.20891	0.674655	1.14168	1.97387	0.648643	1.18881	1.10304	0.580241	1.20264
LOC102181614	0.522459	0.549981	0.907739	0.59516	0.450198	1.42332	0.707669	0.863358	0.492456	0.715007	0.265127	0.422704	0.628321	0.456034	1.15472	1.47215	0.881797	0.770903	0.568806	0.43244	0.274322	1.27077	0.623944	0.394096	0.765448	0.328544	0.271449	1.02336	0.622339	0.248005	0.771368	0.588267	0.250819	0.945291	0.540087	0.373459	0.798119	0.586776	0.666422	0.529769	0.350929	0.134804	0.1781	0.314044	0.578231	0.158126	0.418674	0.353682	0.13122
LOC102184606	0	2.24428	0	1.11366	1.84524	1.23771	1.53853	0	0	1.22073	0.447557	1.04748	0	1.28824	0	0	0	0	0.411592	0.285032	0.223122	0.688941	0	0	0.368176	0.216589	0	0	0	0.789556	0.197651	0.344016	0.242277	0.829432	0	0	0	0.603016	0	0.116012	0.257651	0.217973	1.04985	0.540023	0.926339	0.154301	0	0.871826	0.120283
LOC108633342	0.102883	0.140408	0.146838	0.080704	0.118387	0	0	0.053367	0	0.038887	0.14662	0.082344	0.109695	0.142769	0.136289	0.271833	0.14475	0.088899	0.033384	0.022069	0.037355	0.156023	0.24455	0	0.058146	0.020681	0.061326	0.149301	0.117199	0.079109	0.030541	0.098903	0.024432	0	0.060621	0	0.140225	0	0	0.256151	0.078135	0.173194	0.323978	0.388258	0.486299	0.128471	0.251848	0.441991	0.090807
LOC108636572	11.1338	11.815	17.1358	1.66563	2.10472	2.2063	14.1797	8.09752	7.29941	2.12039	1.33686	2.28394	15.4541	15.6255	10.561	3.6548	6.92044	4.73959	2.22236	2.75333	1.69978	2.85863	4.22052	4.64869	1.64163	2.77122	2.22357	7.55188	4.89192	2.93121	1.68306	2.78139	1.31956	5.28144	9.74141	3.70384	10.6552	14.6168	15.0389	2.71547	3.50401	2.27325	7.63939	6.27466	4.65914	4.86931	4.72017	3.80389	4.63889
LOC102183358	3.39573	3.90109	4.75061	1.21951	0.812033	1.47014	5.46751	4.83286	5.8576	0.40846	0.692596	0.464089	4.46872	3.73977	2.86501	3.43323	2.39132	3.254	0.218348	0.14685	0	0.889926	1.10703	0.881153	0.241386	0.146885	0	0.617318	0.178434	0.429472	0.09845	0.127631	0	1.22442	0.270557	0.947556	1.17705	0.996426	2.12332	0.987031	0.461181	0.91819	0.635818	2.74673	2.90969	0.696582	1.93486	1.55527	0.452696
LOC108634142	0.781607	0	0	0.336243	0.218085	0.151986	0.397598	0.596913	0.728114	0.109763	0.211672	0.174099	0.382047	1.28462	1.07377	0	0.907114	0	0.197085	0.388218	0	0	0.758964	0.384047	0.318526	0.07925	0.309338	0	0.59155	1.15667	0.18502	0.187041	0.389201	1.48658	0.812836	1.12936	1.12145	0.807533	2.3643	0.374144	0.364378	0.291992	0.679133	0.330169	0.411309	0.484909	0.176415	0.349103	0.355951
LOC108634775	48.5408	49.0125	49.5726	58.5469	65.4813	69.4223	67.7538	64.3175	65.54	66.3923	73.5552	49.836	17.2975	18.8591	17.9448	23.6425	23.8874	23.6343	83.9939	104.063	71.2817	16.0601	15.6874	16.0554	90.563	86.4789	78.689	30.8605	31.211	30.775	105.984	71.1717	106.695	46.1081	46.1877	45.4641	92.5352	94.5453	91.2706	34.1092	66.3876	40.8586	156.838	51.6216	58.4533	107.585	61.704	30.8279	77.0211
C15H11orf94	0.419161	0	0	0.042529	0.060507	0	0	0	0	0	0	0.026444	0	0	0	0	0	0	0	0.054882	0	0	0	0	0	0.07299	0	0	0	0	0.04503	0.120683	0	0	0	0	0	0	0.491226	0.128813	0.253833	0.481718	0.26439	0.144904	0.146967	0.225041	0.068308	0.09349	0.07441
IGSF11	0.185173	0.08759	0.26085	0.061866	0.137279	0.119724	0.06087	0.218742	0	0.067037	0.092375	0.214137	0.192354	0.158785	0.222012	0	0	0	0.068359	0.042445	0.063503	0	0	0	0.047769	0.033794	0.133945	0.092056	0	0	0.048433	0.031973	0.101527	0	0.05209	0.165133	0.114957	0.273815	0	0.135399	0.181437	0.113579	0.124438	0.169894	0.178884	0.137677	0.139152	0.189629	0.267136
TPM2	199.32	216.778	204.931	84.2638	130.418	176.265	178.298	175.423	167.42	150.763	64.8561	153.732	195.234	193.783	177.041	79.4225	69.8721	88.2793	54.9481	47.4231	61.7267	42.7816	39.5488	50.5448	46.3746	47.336	79.3098	42.213	39.0793	40.0744	37.8244	34.2324	59.9667	51.7259	56.2058	52.9034	97.2654	64.6471	74.4951	42.7721	39.8853	26.2686	94.1789	67.0314	118.051	90.2302	54.1584	44.666	54.4497
LOC108634738	1.87895	1.98629	1.87071	0.599524	0.690925	1.26375	0.814962	0.699265	0.821256	1.11311	0.59515	0.519899	0.69619	0.633219	0.79609	1.15365	1.2639	1.33365	1.14012	1.02229	0.844715	0.39899	0.32472	0.240922	1.10934	0.485919	0.612245	0.453759	0.491374	0.31843	0.821594	0.307555	0.668947	0.441904	0.455378	0.36859	1.77748	1.71956	1.65073	1.69352	1.70646	0.96984	8.31757	1.96316	1.78686	8.26572	1.34243	1.48389	5.43976
ADRA2C	1.45094	1.20719	1.93763	0.850038	1.28996	1.89253	0.514879	1.11981	1.07819	1.15282	0.247139	1.81973	0.320827	0.960525	0.375318	0.385788	0.848934	0.244055	0.255639	0.329221	0.139624	0.201851	1.17857	0.247884	0.412876	0.422009	0.863735	0	0.240535	0.787604	0.70998	0.633086	0.437331	0.638164	0.678328	0.784149	0.286873	0.585425	0.288317	1.63151	2.6855	1.32496	6.72986	2.94182	2.89041	7.12576	2.29479	4.59683	3.95811
FOXD2	0.346964	0.282339	0.798742	0.324807	0.425659	0.593	0.582607	0.568784	0.429647	0.657511	0.272874	0.632086	0.643054	1.28774	0.599883	0.554833	0.455386	0.60013	0.240373	0.144875	0.39519	0.613324	0.268924	0.492783	0.247926	0.175813	0.221828	0.326067	0.616397	0.351303	0.270848	0.290432	0.200514	0.380532	0.266954	0.069969	0.396094	0.193267	0.649341	1.63598	1.37612	1.45996	3.14531	2.11173	1.88414	3.72305	1.71267	3.00785	1.41415
INSM2	0	0	0	0.004388	0	0.016898	0	0	0	0	0	0.013663	0	0	0	0	0	0	0	0	0.032689	0	0	0.121107	0	0	0	0	0	0	0	0	0	0	0	0	0	0	0	0.078612	0.058438	0.026299	0.027236	0.052871	0.022173	0	0	0.061108	0.03804
FOXL2	0	0	0	0.036924	0	0.076527	0	0	0	0.024764	0.023623	0.010727	0	0	0	0	0	0	0	0	0	0	0	0	0	0	0	0	0	0	0	0	0	0	0	0	0	0	0	0.017419	0.038213	0.03876	0	0.05963	0.001106	0.125108	0.018602	0.02933	0.01859
LTC4S	8.17645	5.49311	6.99777	14.6667	8.12969	6.97955	11.7215	7.27307	7.68278	7.115	6.94704	5.30553	12.6264	16.7217	10.5417	5.34004	7.28223	7.1937	7.75199	5.07479	4.65121	3.4361	5.5583	3.76546	7.67906	5.1933	9.29945	5.30888	7.84316	6.41392	3.69607	6.06708	5.7503	6.69331	5.93271	6.52578	7.57096	10.589	9.34868	27.2697	15.8904	27.6818	20.6558	33.3672	32.7925	16.5537	19.02	21.8069	8.08638
	0	0	0	0	0.018831	0	0	0	0	0	0.007106	0	0	0	0	0	0	0	0	0	0	0	0	0	0	0	0	0	0	0	0	0	0	0	0	0	0	0	0	0	0	0	0.018544	0.039686	0.014679	0.007299	0.004436	0	0
LMOD1	6.42484	8.34654	8.843	10.1354	19.2135	21.9891	7.64103	8.27751	8.61835	17.3057	7.55799	24.6553	9.88168	9.02128	8.69641	7.46638	7.60742	7.44687	5.22025	6.34992	9.06389	9.80058	7.62578	7.08281	6.97015	6.02631	11.8334	7.50156	6.98495	9.25343	8.69333	7.75053	9.3421	7.37942	7.09083	6.51875	4.13808	4.80063	3.8226	21.6438	23.4908	18.193	54.4746	38.7481	22.256	69.5059	23.0868	23.0903	37.3402
LOC108634804	0	0	0	0	0	0	0	0.002832	0	0	0.003955	0.015139	0	0	0	0	0	0.035113	0.004375	0.002973	0.020394	0	0	0	0	0	0.021782	0	0	0	0	0	0.006239	0.011839	0	0	0.029782	0	0.03912	0.014079	0.019615	0.04376	0.022244	0.020784	0.004465	0.005441	0.005553	0.002716	0.025423
LOC102191296	0.490547	0	0.076163	0.002928	0.000649	0.07579	0.229792	0.012375	0	0.001096	0	0.017505	0	0.157949	0.015586	0	0.134744	0	0.032579	0	0	0.393135	0	0	0.057788	0.033833	0	0.058734	0.45203	0	0.066838	0.020463	0	0	0	0	0.035127	0	0.017375	0.011985	0.025855	0.043574	0.064179	0.016951	0.021387	0.009065	0.006405	0.083463	0.017468
MEF2B	4.86514	2.84493	2.85621	1.64161	1.33059	2.27144	3.67177	2.72781	3.09794	2.44348	1.48566	2.50907	4.06056	4.74064	5.22131	2.37887	1.37491	2.59057	0.592026	1.24521	1.14107	1.31723	1.50366	2.1405	0.777499	0.639224	1.08146	0.80244	1.66538	0.372314	0.770876	0.986641	1.00252	1.8382	3.74911	1.27878	2.65398	3.10213	3.0683	3.6115	5.01232	4.72175	9.73874	7.65622	5.92197	12.0718	5.74119	8.36997	7.10457
AANAT	0	0	0	0.04703	0.209297	0.224675	0	0	0	0.155531	0	0.244606	0	0	0	0.363377	0	0	0	0	0	0	0	0	0.131055	0	0.042098	0.416505	0.394127	0	0	0	0.210157	0	0	0	0	0	0	0	0	0.062102	0.804085	0.388087	0.214327	0.116924	0.16751	0.404502	0.142478
LOC108634805	0	0	0	0	0	0	0	0.002832	0	0	0.004102	0.016087	0	0	0	0	0	0.035113	0.00378	0.003964	0.020407	0	0	0	0	0	0.021663	0	0	0	0	0	0.007478	0.011839	0	0	0.029782	0	0.039218	0.008705	0.014666	0.04819	0.022452	0.02081	0.004465	0.005441	0.004988	0.005432	0.028262
LOC108633915	0.170453	0.323415	0	0.092546	0.022915	0.078929	0.203497	0	0	0.14317	0.043886	0.01531	0.227462	0.226744	0.285247	0.283049	0.264916	0	0.068856	0.020728	0	0	0	0	0.02658	0.014743	0.072536	0.12615	0.4955	0	0	0.082617	0.020039	0	0.123419	0	0	0	0	0.341792	0.165847	0.148179	0.04797	0.292759	0.231959	0.117196	0.138626	0.225347	0.043835
LOC108635079	22.2256	22.1808	21.9003	22.3147	21.8025	21.4145	16.3804	15.0001	16.3423	11.8363	20.475	14.2435	6.12668	6.53428	5.6836	8.65641	9.06496	8.5119	24.3193	67.2898	12.1007	8.85399	7.94975	7.26861	26.1572	20.3715	17.6238	10.0866	9.07546	9.11353	25.0727	16.2038	19.3657	8.93818	9.69208	9.35202	18.6059	17.0127	18.8866	13.3845	25.6101	10.6039	45.993	19.338	16.3109	47.8665	24.0706	12.3379	34.6907
TSPOAP1	0.38906	0.238288	0.259907	0.229176	0.324964	0.279034	0.401787	0.326446	0.339785	0.30292	0.186717	0.473081	0.386686	0.469426	0.332347	0.245938	0.333032	0.273346	0.104135	0.151401	0.200558	0.415591	0.253311	0.370255	0.135812	0.145039	0.258667	0.414757	0.329636	0.241116	0.188985	0.220034	0.148185	0.346723	0.182164	0.215066	0.284386	0.254534	0.161465	1.30336	1.18739	0.947769	1.22282	1.6154	1.10327	1.45952	0.757443	1.12125	1.04694
ENTPD8	0.091065	0	0	0.14204	0.120145	0.142576	0.088463	0.181774	0.164799	0.026107	0.116783	0.179579	0.085331	0.144296	0.187099	0.217094	0.05411	0.218962	0.067702	0.116673	0.064246	0.479891	0.051049	0	0.066374	0.063346	0.112344	0	0.217426	0	0.052467	0.053707	0.076187	0.158141	0	0.179852	0	0.092555	0.223062	0.648493	0.331715	0.301228	0.926224	0.985443	1.18111	0.528971	0.496491	1.24032	0.360042
MUC6	0.341103	0.1366	0.141218	0.009568	0.019672	0.012525	0.133301	0.100428	0.172621	0.058378	0.015465	0.027017	0.085542	0	0.072374	0.163371	0.054242	0	0.006434	0.00982	0.011476	0	0.118666	0.078652	0.011365	0.018113	0.007967	0.086259	0.137697	0.145185	0.011633	0.004934	0	0.111899	0.074708	0.07508	0.073746	0.149379	0	0.021085	0.050677	0.047029	0.018403	0.174247	0.240331	0.038837	0.140127	0.091454	0.019571
LOC102169075	0.510088	0.495722	0.059621	0.32236	0.18681	0.092753	0.285278	0.660276	0.789224	0.126481	0.256659	0.148748	0.261907	0.376438	0.177483	0.293322	0.882274	0.163259	0.142011	0.204154	0.146697	0	0.744331	0.202269	0.088247	0.047207	0.13859	0.075073	0	0.139531	0.041856	0.049466	0.07194	0	0	0.359824	0.112909	0.387249	0.361975	0.067117	0.205117	0.04278	0.054044	0.065904	0.141554	0.163589	0.186877	0.231483	0.09558
OSCAR	1.74936	1.72214	1.07422	1.91319	0.942445	1.42472	1.66369	1.26611	1.67909	0.899345	0.834403	1.15073	1.66615	1.7194	2.1919	0.859661	1.51645	1.70382	0.818007	0.496047	0.632397	1.13572	0.769405	1.93415	1.10212	0.480974	1.35017	0.928807	1.64961	2.09753	1.00693	0.951409	0.548367	0.863313	1.53113	1.52017	1.36114	1.324	1.07838	8.62408	7.86083	10.2364	9.0543	11.6821	10.7205	7.45382	4.29214	7.49303	5.44269
PNMT	0.434696	0	0.421905	0.078218	0.099168	0.078189	0	0.819059	0.65372	0.070559	0.074818	0.100963	0.22467	0.360707	0.136649	0	0	0.245718	0.029034	0	0.172402	0	0.244993	0	0.029667	0.076491	0.038331	0	0	0	0.024112	0	0	0	0	0	0	0	0	0.106205	0.03389	0	0.301368	0.445866	0.130574	0.209897	0.043743	0.237002	0.129872
AVPR2	0.312978	0.488608	0	0.233841	0.594576	0.326169	0.306811	0	0.178715	0.171393	0.265398	0.436125	0.17362	0.77488	0	0.355929	0.34078	0	0	0.208477	0.189883	0.224012	0	0	0.065842	0.122548	0.292145	0	0.190537	0	0.072297	0.305819	0.046302	0	0	0.44304	0.304155	0	0	0.718255	0.541518	0.303837	1.18653	0.880359	0.598832	1.05501	0.609029	0.73179	0.577804
KCNG1	0	0.124281	0.153939	0.179079	0.649162	0.295587	0	0.269775	0.581979	0.308658	0.193001	0.394812	0.246779	0	0.226192	0	0.544993	0.485352	0.109788	0.139502	0.05951	0	0.156653	0	0.121708	0.225179	0.073528	0	0	0	0.07974	0.266267	0.200399	0	0	0	0	0.140678	0.253686	0.074631	0.19861	0.271874	0.566299	0.622854	1.03969	0.677482	0.720208	0.49729	0.78166
CEP295NL	0.039436	0.042412	0.050641	0.030389	0.034669	0.09648	0	0.052768	0.053696	0.017822	0.034775	0.017316	0	0	0.008827	0	0.030277	0.036717	0.02646	0.027035	0.022783	0.089965	0.112643	0.106832	0.012619	0.035875	0.034464	0.040574	0	0.111745	0.024275	0	0.027683	0.021395	0	0	0	0	0.086106	0.099093	0.058729	0.053008	0.031745	0.147168	0.084242	0.031762	0.079576	0.045551	0.029846
MAPK8IP3	4.16693	3.80291	3.6641	2.56507	2.97688	3.53333	4.58638	4.0978	4.68672	3.68351	2.27779	4.38896	4.59976	5.43557	4.7584	3.35993	3.38479	3.39883	1.8867	2.97975	2.34397	3.46089	3.94427	3.89084	2.06498	1.95387	3.10871	3.9162	4.21338	4.35999	2.91085	3.4276	2.62345	4.58277	3.7089	3.79754	3.7156	3.72986	4.19956	15.7471	11.0719	11.3247	12.6317	16.8452	11.4884	17.945	10.6657	16.7461	13.2271
LOC102184788	1.54828	0	0.810459	0.183919	0.147335	0.154886	0	0.596821	0	0.337446	0	0.247929	0.442502	0	0	0	0	0	0	0.086648	0.241704	0	0	0.115248	0.061609	0	0.102964	0	0.048217	0.98149	0.124913	0	0.086549	0	0.618878	0	0.085936	0	0.83379	0.716283	0.716055	0.435627	0.255341	0.241317	0.157436	0	0.4005	0.166998	0.191023
OTOF	0.054409	0	0	0.03771	0.029887	0.036172	0	0.020609	0	0.062763	0.083805	0.040057	0	0.085555	0.089476	0	0	0	0	0.062633	0.008129	0.114676	0.150985	0.053473	0.017987	0.039838	0.020441	0	0.140668	0	0.017576	0.121186	0.025749	0	0	0	0	0	0.060587	0.064027	0.067135	0.110674	0.059081	0.143417	0.113685	0.08651	0.076846	0.094525	0.084675
LOC106503900	0.227204	0.729306	0.493851	0.191526	0.234033	0.174434	0	0.755303	0.156547	0.258983	0.127164	0.261296	1.37992	1.01243	0.836372	0.808029	0.611403	0.293141	0.021178	0.10981	0.02713	0.192017	0.16584	0.425707	0.064404	0.104443	0.494442	0	0	0.33653	0.04828	0.027	0.223585	0.726399	0	0	0.245282	0.265681	0.435694	0.280448	0.23033	0.510139	1.96512	1.19352	2.05105	1.6518	1.20559	1.86233	0.249434
LOC102184551	6.16799	8.62637	5.95699	15.2243	1.15687	10.5172	11.1453	13.5248	13.6292	5.49262	1.13464	4.62355	9.09606	11.0123	8.27958	8.89075	8.02349	10.1451	1.29625	0.174873	0.620568	0	1.28318	1.79924	1.21761	0.213634	0.654065	0.317211	1.22159	0.752849	0.724415	0.318831	0.485275	0.575202	1.04056	0.320757	1.6997	2.67885	1.28661	1.37781	1.62244	1.01223	1.52672	3.38045	6.83926	2.46945	3.8656	4.11878	1.64946
LOC108635404	9.84521	9.57204	10.1232	14.6121	13.03	13.7238	10.1828	9.9355	9.60649	14.2563	11.5258	11.9413	2.97574	3.12737	2.67674	5.68143	6.29966	5.36823	13.1407	17.2566	14.2651	3.7984	3.71822	3.62921	16.8195	16.4913	12.6247	5.21267	5.04762	4.77753	22.4368	17.528	25.7812	6.49732	5.99053	5.94044	14.9409	14.7507	15.0113	1.74565	2.96395	1.91919	5.48416	2.65139	3.00356	4.23708	3.40629	1.69935	4.14102
SLC25A45	0	0	0	0.011847	0.012817	0.049994	0.121851	0	0	0.045167	0.082763	0.054371	0.140782	0	0	0	0	0	0.018899	0.039846	0	0	0	0	0.047663	0	0	0	0	0	0.036322	0.075082	0.068914	0	0	0.291978	0	0	0	0.058448	0.057938	0.137209	0.045214	0.038344	0.062446	0	0.03951	0	0
SIX1	0.512758	0.30342	0.19587	0.204019	0.431839	1.00976	0.120457	0.175626	0.119143	0.430051	0.328468	0.600444	0.205707	0.292187	0.114683	0	0	0.365985	0.12785	0.155965	0.192745	0	0.239311	0.125016	0.060218	0.08996	0.205452	0	0.125768	0	0.417432	0.273474	0.315066	0.311529	0	0.115471	0.720557	0.125113	0.155269	0.106131	0.237421	0.259534	0.18311	0.408891	0.534527	0.151515	0.39494	0.147418	0.154316
DLGAP2	0	0	0	0	0.016172	0.037802	0.064679	0	0	0.010077	0	0	0	0	0.074852	0	0	0	0	0	0	0	0	0	0.009013	0.010646	0.031397	0	0	0	0	0	0	0	0	0	0	0	0	0.01136	0.001875	0.026757	0.038048	0.024749	0	0.032222	0.022581	0.015825	0
RARRES1	6.09667	7.43643	6.43402	6.48379	10.6708	2.99499	13.7987	11.7847	10.2899	4.93795	9.38075	6.29767	18.8379	20.4868	17.9719	3.82938	5.19375	3.83076	4.01088	4.36942	5.70684	5.42787	3.74597	2.7056	5.07838	4.35326	6.48671	4.5108	2.36264	3.87251	2.12806	2.95653	3.06153	4.97434	7.75243	6.40288	9.6704	10.5031	9.6305	5.23286	6.7394	16.597	3.43464	9.8583	23.8515	2.33366	8.57893	9.94365	1.44272
C6H4orf48	6.19932	6.14258	9.23099	2.6206	2.75863	2.81173	9.53308	3.47975	5.82402	1.98681	1.11306	2.4204	10.1038	6.3249	7.7257	1.6021	6.36559	4.29257	2.14099	1.31534	0.652857	2.60216	1.18608	0	1.4174	0.624198	0.912744	0.706838	1.62153	3.21419	1.43611	0.853843	1.15444	1.83207	1.06039	1.54628	5.83798	7.92548	4.23532	5.74679	3.59989	3.75726	17.6675	6.8275	9.30862	13.8606	5.66501	11.5839	7.26633
LOC108635825	0.36759	2.00418	0.950742	0.787676	0.587917	0.812214	0.284242	0.627761	0.658764	0.671709	0.420334	0.927749	1.1329	0	0.888705	2.03715	0.65799	1.09763	0.225483	0.185209	0.345821	1.32618	0.445863	0.633636	0.179325	0.137035	0.380072	1.05318	0	0.844695	0.222547	0.303374	0.29282	0.336395	0.777698	0.55022	0.365946	0	0.934013	3.39119	4.34736	6.2231	6.17542	5.35685	9.56463	5.41661	5.03627	8.61398	1.78953
	0	0	0	0	0	0	0	0	0	0	0	0	0	0	0	0	0	0	0	0	0	0	0	0	0	0	0	0	0	0	0	0	0	0.021666	0	0	0	0	0	0.002898	0.005522	0	0	0.096801	0.009265	0.009956	0.005401	0.002361	0.014359
LOC102178018	77.348	79.6619	69.1115	11.7086	11.2361	13.6069	56.7149	63.6264	65.9324	12.3354	11.8461	14.1718	59.2054	60.6697	82.5776	29.7218	25.253	16.8464	13.4564	14.2824	12.8837	38.1107	29.0976	33.6477	12.3829	10.6474	9.73879	28.8572	31.032	27.0524	9.70274	10.774	11.26	43.6753	45.4593	40.3997	55.8876	59.31	73.1207	17.628	19.0775	15.7174	28.8244	19.791	22.2282	19.2655	19.2443	22.5104	14.4637
LOC102177244	21.2018	18.7726	23.7079	0.912118	1.37874	1.20539	15.9708	17.4669	14.3643	1.14695	0.977594	1.11569	22.8797	23.3247	21.2931	9.05807	6.9475	7.06661	0.851343	1.36472	0.75545	5.79726	5.99733	5.90602	1.08025	1.20164	0.398345	5.34025	5.81421	5.85601	0.796004	1.52102	0.9073	10.8582	10.0712	7.42706	18.8152	17.8956	19.45	1.79858	0.984586	0.94342	4.15007	2.22723	1.80606	2.98623	2.19796	2.14688	2.59858
	0	0	0.224231	0.02742	0.066676	0	0.055823	0	0	0	0	0.009152	0	0	0	0	0	0.138931	0	0.023526	0	0	0	0	0.001246	0	0	0.421292	0	0	0	0.080753	0	0.033262	0	0	0.230696	0	0.238992	0.089766	0.057824	0.027972	0.038164	0.08325	0.082218	0.046696	0.055798	0.046747	0.095792
LOC108637888	0.703016	0.538668	0	0.058692	0.060697	0	0.702103	0.916512	0.800954	0.127273	0.184215	0.331673	1.49595	0.899092	0.652298	0	0	0.356448	0	0.147712	0.199225	0	0	0	0.212461	0.255839	0.101537	0	0	0.272273	0.146962	0.151267	0.063103	0.904521	0.537917	1.02491	0.686498	0	0.657181	0.170475	0.155606	0.139293	0.095078	0.248648	0.089123	0.41512	0.136119	0.313176	0.335623
INHA	0	0.273036	0.492399	0.350777	0.539572	0.68636	0.798011	0	1.50315	0.771451	0.420866	0.698877	1.25591	0.403945	0.513952	0	0	0	0.374295	0.514188	0.349544	0	0	0.69576	0.32845	0.225814	0.258045	1.24296	0.906485	0.591801	0.418151	0.637783	0.500114	0.570742	0.48191	0	0.593812	1.58	1.25477	1.26956	0.946406	0.650208	1.81368	1.81728	0.741743	3.52787	1.38215	1.74004	2.00748
POU3F2	0.117116	0.14724	0	0.026222	0.090563	0.070944	0	0	0	0.133056	0.023154	0.151768	0	0.078334	0.038242	0	0	0	0.020682	0.005811	0.080658	0.057689	0	0	0.037592	0.021908	0.021388	0	0.084714	0	0.020645	0.068633	0.032709	0	0.079864	0	0	0.229253	0	0.085019	0.106124	0.104852	0.113445	0.090578	0.046493	0.193614	0.099353	0.109799	0.104054
LOC102191806	33.2964	27.8682	32.7406	18.6063	17.8785	11.7713	26.0512	26.2931	26.6428	0.974499	15.671	2.74262	46.0388	50.1325	32.0557	23.6934	17.248	25.1614	4.7184	5.72821	5.78746	14.9702	13.9402	12.7406	5.59407	14.6953	11.8624	17.7521	26.3865	24.3822	3.04759	5.29369	6.90108	21.2009	21.7935	25.1968	30.9788	36.8942	41.1861	11.4631	11.5402	68.6369	29.2775	36.5137	26.4502	10.7726	17.9252	15.142	1.16642
LOC106503599	1.65635	1.62443	2.56178	1.8357	2.4658	3.33887	1.72563	2.87847	1.61062	1.63555	1.36888	2.41444	2.29507	2.44262	2.09405	1.6525	1.56483	1.97708	1.25746	1.24408	1.44076	2.66241	1.54695	1.45221	0.999788	0.801193	1.55885	1.98291	1.25646	2.03246	1.14292	1.58623	1.54041	1.78529	1.45976	2.13726	1.82164	2.01803	2.50517	9.11095	6.77484	7.67076	12.7234	11.226	9.27773	18.6253	10.1057	10.8457	10.9095
LOC102184690	2.5602	2.33361	3.31875	0.475652	0.281087	0.254068	0.880759	1.14304	1.21132	0.049883	0.269438	0.297382	1.53159	2.10431	1.52043	1.40377	0.600235	1.39624	0.192941	0.33911	0.536972	0.728397	0.442558	1.09159	0.136341	0.374992	0.118643	1.08058	0.328527	0.750799	0.08295	0.429404	0.422012	0.388478	0.39543	0.273848	3.32211	5.18847	2.8532	0.152405	0.194594	0.18057	0.311237	0.167798	0.276358	0.284106	0.334747	0.206165	0.260282
CAPN11	0.685892	0.877595	0.991808	0.432346	0.112555	0.153823	0.746032	1.09462	1.50263	0.274398	0.262108	0.563959	1.86854	1.50777	1.44577	0.493874	0.55548	0.944344	0.10617	0.417213	0.391013	0.5386	0.655703	0.748769	0.152568	0.266489	0.714002	0.497598	0.863054	0.514292	0.154867	0.419863	0.741084	0.557729	0.910756	0.654891	1.09256	1.08978	0.808753	1.63312	0.556801	1.89215	0.80085	0.903981	1.13329	0.799661	1.01907	0.882452	0.98215
PDE11A	0	0	0	0.017617	0.022681	0	0	0	0	0.006017	0	0.019713	0.076281	0	0	0	0	0	0	0	0.010376	0	0.045296	0	0.017808	0	0	0	0.166182	0	0.011036	0	0	0	0.075278	0.084509	0	0	0.145895	0.004512	0	0.042443	0.067715	0.050309	0.014403	0.012322	0.02576	0	0
TPO	0.255449	0.206673	0.311498	0.20065	0.15336	0.08428	0	0	0.226497	0.03547	0.120905	0.072978	0.253349	0.502856	0.497042	0.34076	0.206014	0.240102	0.069562	0.081203	0.018279	0.244186	0.182709	0	0.093368	0.101583	0.120497	0	0	0.120539	0.135164	0.068297	0.064471	0.349119	0	0	0	0	0	0.529388	0.380505	0.26657	0.418993	0.561345	0.521426	0.829181	0.574671	0.723024	0.396336
LOR	723.46	746.358	735.364	370.105	386.078	548.844	371.401	342.794	361.196	86.2666	107.466	333.696	878.203	888.908	879.849	291.91	313.329	306.032	309.078	152.852	213.521	186.911	179.33	184.98	287.823	78.9315	333.525	268.275	275.926	288.887	218.954	370.097	338.304	356.284	330.157	326.128	808.077	834.964	835.416	1665.81	1552.51	2283.84	22204.6	5234.69	2167.06	24469.9	3003.75	2784.85	2286.77
LOC102191700	1.37798	0.947568	1.65845	0.356399	1.07075	1.25251	2.10308	1.75578	2.24153	0.943979	0.617311	1.0432	1.60335	2.03531	1.78165	0	0	0.643666	0.11747	0.233608	0.25702	1.18501	1.10218	0.616603	0.571281	0.498371	0.300004	1.71313	1.81843	1.09128	0.593374	0.392894	0.304183	1.03827	1.12437	0.989224	1.48703	1.23636	1.19992	0.67584	0.228006	0.168954	0.353689	0.291424	0.818592	1.54459	0.38754	0.521904	0.732255
PFDN5	366.543	375.753	359.344	136.732	187.06	207.811	258.719	263.944	272.395	125.269	121.367	176.954	394.166	399.796	397.464	153.52	137.536	151.044	113.273	142.258	115.279	136.47	150.325	142.923	108.279	96.6826	111.167	131.785	137.423	140.056	89.573	109.964	106.977	180.34	182.765	175.972	310.795	277.47	311.243	88.7884	92.5262	68.0111	143.649	86.346	101.283	92.0043	92.2187	103.249	84.7483
LOC102172230	1.97874	2.52112	2.79296	1.40113	1.37368	0.859376	3.0788	0.907495	2.24615	0.322179	0.566938	0.493494	1.65985	3.57157	1.81136	2.46095	2.85424	0	0.111367	1.53693	0.905359	2.18809	1.30478	0	0.61298	0.273166	0.757538	0	0	0.801121	0.306338	1.10587	0.525791	0	0.833131	2.04657	0	0	0	0.78207	1.16611	0.484422	1.72756	1.0037	1.00929	1.31756	0.809332	0.594651	1.3234
LOC108636241	0.484664	0	0	0.090092	0.158085	0.208189	0	0	0	0.188807	0.100965	0.117663	0	0	0	0	0	0	0.160806	0.135981	0	0	0	0	0	0	0.128477	0	0	0.661446	0.081569	0.054198	0.070795	0	0	0	0.364892	0	0	0.334503	0.361175	0.471427	0.79245	0.367972	0.414582	0.648187	0.207205	0.25247	0.690975
CDH15	1.16217	0.81646	0.80151	0.168185	0.118739	0.3657	0.833538	0	0.668297	0.203385	0.150902	0.188708	0.372336	0.317282	0.749856	0.419077	0.172258	0.27148	0.133813	0.154921	0.196954	0	0	0.434926	0.149368	0.186016	0.164019	0.106193	0.298441	0.561848	0.114752	0.177788	0.24198	0.439277	0.227015	0.789813	0.612901	0.343439	0.355578	0.562857	0.715049	0.997795	0.69588	1.18748	0.769964	1.26268	0.892825	0.770438	0.967999
PDE6B	0	0	0	0	0.032181	0	0	0	0	0.080145	0	0.024641	0.120189	0	0	0	0	0	0	0	0	0	0	0	0.014855	0.005583	0.019357	0	0	0	0	0	0.033753	0	0	0	0	0	0	0.038135	0.065594	0.071229	0.084972	0.108228	0.030541	0.079215	0.082972	0.101202	0.028973
PTPRCAP	10.5163	9.21389	8.8247	4.12026	4.85335	4.76244	7.40943	5.32424	6.17322	4.00708	2.4669	4.21833	8.25703	9.37847	10.8978	3.6441	4.84907	6.43505	3.07748	3.58039	1.94682	5.12777	2.23325	4.79692	2.74342	1.8023	4.71669	4.93042	3.16634	4.79782	1.53949	1.61973	1.40793	7.97046	3.44254	5.40736	6.83437	7.59486	7.22183	17.0678	13.9243	24.1863	50.0151	33.2307	38.8344	30.4315	20.8479	37.4002	8.51962
LOC102187304	0.174346	0.387225	1.09488	0.109369	0.062076	0.18462	0.169914	0.366428	0.383205	0.031104	0.051333	0.127677	0.239695	0.651037	0.32579	0.470814	0.145349	0.521608	0.036954	0.07804	0.021106	0.176566	0.173906	0.104744	0.040467	0.035859	0.014726	0.29984	0.15517	0.162494	0.019447	0.0103	0.051775	0.077869	0.469023	0.047611	0.506583	0.628027	0.239781	0.082365	0.06913	0.071438	0.185141	0.151174	0.03055	0.125425	0.104278	0.112555	0.066197
LOC108637380	0.302809	0.224452	0.157641	0.22582	0.258429	0.28937	0.534194	0.752697	0.630414	0.251552	0.261021	0.447154	0.213209	0.285933	0.627413	0.569789	0.237468	0.202869	0.09392	0.172568	0.222863	0.321171	0.209827	0.390909	0.210985	0.184384	0.474596	1.12876	1.03479	1.04416	0.399584	0.281923	0.346093	0.633125	1.10482	0.849128	0.300896	0.34339	0.614411	1.46288	1.29367	1.30463	0.4399	0.595611	1.3123	0.766925	0.660064	1.15891	0.682119
HHATL	0	0	0	0.032521	0.060036	0.071086	0.105423	0.145192	0.125379	0.027283	0.020661	0.032947	0.129762	0.204123	0.038814	0.164723	0.109597	0.149617	0.012913	0.015808	0.030663	0	0.133156	0	0.008163	0.008685	0.031009	0.067721	0	0	0.027096	0.028905	0	0	0	0	0.062852	0	0.156789	0.066293	0.012189	0.016588	0.123158	0.113212	0.260999	0.117342	0.099735	0.14595	0.116978
LOC108634770	2.39308	2.54025	2.23969	1.07268	1.29388	1.26916	1.30465	1.61816	1.31246	1.0391	1.22349	0.813036	1.1057	0.820883	1.25229	1.23575	1.17056	1.16351	1.41468	3.16475	0.964634	1.1848	1.03983	0.874709	1.41223	1.01818	1.06508	1.33462	1.33713	1.17603	1.18406	0.895006	0.955357	1.18936	1.07617	1.01079	2.5225	2.18556	2.14597	3.05105	4.05146	1.92136	13.2804	3.86851	3.82086	14.5141	2.63551	3.35988	8.99966
BARX1	0	0	0	0.247189	0.181098	0.306279	0	0	0.399539	0.226872	0.272258	0.543095	0.430868	0.363486	0.244294	0	0	0	0.059467	0.041581	0	0	0	0	0.114991	0.02989	0.240277	0	0.438023	0	0.026461	0.176168	0.158542	0	0	0.424622	0.40108	0	0.231265	0.307624	0.301046	0.369429	0.791477	0.339243	0.348138	0.550709	0.229969	0.398838	0.281108
CHRM1	0	0	0	0.027601	0.052711	0.034901	0.075031	0.289735	0.171648	0.022676	0	0.025205	0.099071	0.121545	0	0	0	0	0	0.010416	0	0	0	0	0.012245	0.014031	0.032453	0.089537	0	0	0	0.018095	0.015909	0	0	0.105076	0	0	0.104866	0.033939	0.066837	0.089897	0.156363	0.113353	0.117313	0.10264	0.053145	0.123909	0.055929
NOXA1	26.0085	31.7602	27.644	13.2466	16.7051	17.6733	38.3914	35.8131	42.3855	15.9803	11.243	15.5899	42.5634	44.4297	44.1422	15.0796	13.4161	16.0846	12.8344	18.3797	9.92905	19.706	17.8137	19.9219	11.3627	8.96603	16.5406	17.2087	17.3752	18.9056	10.6787	15.7609	11.1875	20.8122	19.1508	24.7366	27.7708	25.5611	26.6756	64.5106	41.8675	45.1367	90.0271	62.0961	41.7026	128.604	44.1364	48.9928	60.2811
LOC108635303	4.97123	4.83585	4.95941	1.73933	1.77851	1.64965	2.90498	2.72718	2.57838	1.24599	1.66338	1.24544	1.64636	1.20728	1.63733	2.45955	2.57192	2.70607	1.73804	4.34	1.23139	1.96842	1.79079	1.75017	1.8779	1.41303	1.59199	2.41638	2.54094	2.17877	1.55042	1.33765	1.49201	2.15809	2.13579	2.21691	4.6839	4.66929	4.62488	3.64004	4.18617	2.59832	17.7623	4.91116	4.2125	17.5593	4.61055	2.96377	11.1176
LOC108636403	0	9.82947	0	3.44448	4.87459	6.64256	10.2226	11.3138	10.5269	3.6042	3.46433	6.34683	14.6252	8.24471	14.6438	0	0	0	3.50238	4.89899	3.92491	0	8.86999	0	3.72029	3.18343	4.7606	3.58585	5.41984	6.54379	4.42821	4.49243	4.38561	6.35058	0	2.96082	11.1293	10.6717	14.4333	6.69752	3.69841	2.79577	5.56287	5.15709	4.46239	5.03508	5.02863	3.91939	4.65551
GCSAML	1.40112	0	1.17321	1.38899	1.1585	1.06049	0	0.576218	0.602254	0.441679	0.961424	0.842487	2.05069	0.397796	1.82714	0	0.766628	1.82043	0.699277	0.504837	0.503631	0	0.816987	0	0.735183	0.357183	1.08006	0	1.12525	0	0.516904	0.260745	0.169278	0	0.395277	0.4137	1.24766	1.10311	1.75164	0.492219	0.737082	1.24298	1.22958	1.70161	2.72418	0.181364	1.49971	1.1063	0.064284
FAM181A	0	0	0	0	0	0	0	0	0	0.017352	0	0.016396	0	0	0	0	0	0.248562	0	0	0	0	0	0	0.019543	0	0.035382	0	0	0	0	0	0.039907	0	0	0	0	0	0	0.027023	0.037843	0.026065	0.025299	0.104382	0.087715	0.018448	0	0	0
ADARB2	0	0	0	0.011065	0.02798	0	0	0	0	0.004675	0	0.003367	0	0	0	0	0	0	0	0.006213	0	0.090468	0	0	0.014219	0	0.007969	0	0	0	0.017798	0.024224	0.015593	0	0	0	0.049394	0	0	0.023305	0.027323	0.025314	0.026098	0.028316	0.025366	0.006718	0.009832	0.00706	0.028639
LOC108636781	0	0	0.003029	0.144377	0.02369	0.031633	0	0	0.293879	0.116742	0.093359	0.076898	0	0	0	0	0	0	0	0.058834	0	0.113064	0	0	0	0.107067	0.08339	0	0	0	0	0	0.011714	0	0	0	0	0	0.598417	0.089667	0.016955	0.246381	0.140264	0.150884	0.174699	0.233676	0.083954	0.276663	0.014748
LOC108637480	0	0.315824	0	0	3e-06	0	0	0	0	0.00829	0	0	0	0	0	0	0	0	0.007111	0.001238	0	0.390951	0	0	0	0	0	0	0	0.085148	0	0	0	0	0	0	0	0.037293	0	0	0	7e-06	0	0.099919	0.0044	0	0	0	0
CCDC88B	1.0532	0.826256	1.03627	0.446616	0.328617	0.451083	0.597213	1.0077	0.908051	0.349377	0.270892	0.324211	1.23478	1.55443	1.19581	1.05702	0.983818	0.907875	0.294464	0.200965	0.215252	0.863151	0.746051	0.682735	0.319172	0.08726	0.555844	0.652061	0.634192	0.435745	0.189403	0.203717	0.157645	0.731927	0.550602	0.574134	0.6827	0.659818	0.703846	2.14745	1.65432	3.50653	3.37607	3.70625	4.4274	2.13114	2.19572	3.08346	1.03226
LOC102168445	0.170029	0	0.433572	0.053363	0.07142	0.085552	0.293396	0.249176	0.361859	0.085053	0.059858	0.117147	0.299717	0.14742	0.124972	0.283964	0.192665	0.18097	0.032705	0.040527	0.100513	0	0	0	0.022018	0.048694	0.099934	0.065285	0	0.205312	0.060138	0.101179	0.03676	0.177174	0	0.146359	0.066419	0.249053	0.066092	0.55498	0.347632	0.474605	0.693517	0.876345	0.519187	1.4332	0.682791	0.637179	0.694784
GGT5	9.82285	9.89918	11.4496	4.26688	5.57964	6.83963	11.5064	9.78055	11.4981	4.50561	2.93471	4.27868	13.0036	11.1255	12.5521	4.91273	5.46556	4.56839	2.44671	3.25699	2.30099	4.36684	3.59749	3.51615	1.85235	2.19	3.20984	4.13318	4.90584	3.21969	2.25825	3.56617	2.19278	3.71785	3.64224	4.22652	5.54169	5.86547	4.25622	19.7037	12.3511	13.2905	40.4756	37.0836	23.5221	28.997	16.4878	23.8288	21.0542
PRSS33	0.786388	0.26791	0.405834	0.03352	0.055901	0	0.554724	0.307093	0.720902	0.052397	0.105112	1.05671	0.420811	0.43938	0.200531	0	0.494426	0.301344	0.156588	0.069455	0.917787	0.458922	0	0	0.114061	0.118205	0.729541	0.678431	0	0.548359	0.058385	0.09478	0.693937	0.192989	0	0	0.37777	0.533927	0.352097	0.752539	0.528246	1.26356	0.289931	0.179619	0.159338	0.547194	0.158666	0.557431	0.375497
LOC108633455	0.122961	0.258604	0.614888	0	0	0.00026	0	0	0	0	0	0	0.27596	0	0.524816	0.903573	0.008068	0.108818	0	0	0.015048	0	0	0	0	0	0	0	0.254842	0.242547	0.000353	0	0	1.24612	0	0	0.529558	1.38366	0.169174	0	0.032074	0	0.001239	0	0.061517	0.009187	0	0.054709	0
CELF3	0	0	0	0.135051	0.019053	0	0	0	0	0.005376	0.013595	0.013615	0.077098	0	0	0	0	0	0	0	0.034004	0	0	0	0.026197	0.027085	0	0	0	0	0.018566	0.051526	0.017192	0	0	0	0	0	0.104478	0.019738	0.044358	0.022395	0.02208	0.044743	0.023619	0.020351	0.019598	0.045438	0.032391
LOC106502754	0.483261	0.661563	0.48254	0.076865	0.090054	0.302941	0.324088	0	0.416254	0.227645	0.141729	0.33189	1.05073	0.988188	0.802453	0	0.349816	0	0.09264	0.237526	0.249804	0	0	0.713841	0	0	0.423883	0.913426	0	0.271148	0.104328	0.157874	0.07235	0.460533	0.727534	0.547708	0.863588	0.489179	0.780193	0.359226	0.250481	0.173083	0.456784	0.256936	0.31081	0.254532	0.1848	0.136114	0.174912
GPR150	0	0	0.337455	0.144852	0.022562	0.020242	0	0	0.162081	0.05608	0	0.038793	0.151222	0	0	0	0	0.161128	0.021927	0	0.027043	0.118679	0	0	0.055389	0	0.047281	0.182839	0.505573	0.41243	0.093213	0.066836	0.051905	0	0	0	0.16255	0.161776	0	0.303746	0.142135	0.189596	0.184926	0.243166	0.115398	0.338047	0.200853	0.114716	0.220966
BRSK2	0.36331	0.359459	0.197862	0.128141	0.264176	0.160242	0.459428	0.713577	0.130222	0.274086	0.162648	0.333862	0.089373	0.38518	0.323307	0	0.244363	0	0.036853	0.087663	0.134063	0.106705	0	0.243214	0.04473	0.042914	0.105594	0.350608	0.239481	0.173646	0.093343	0.113061	0.176551	0.291698	0.585599	0.218419	0	0.222602	0.247018	0.982539	0.388367	0.564688	0.661751	0.772821	0.563935	1.44164	0.794165	0.825545	1.06223
GATA5	0.119702	0	0	0.030454	0.047239	0	0	0	0	0.026471	0.016576	0.013776	0	0	0	0	0	0	0.03122	0.01023	0.019098	0	0	0	0.026229	0.046483	0.032282	0	0	0	0	0.030711	0.019824	0.116083	0	0	0	0	0	0.051543	0.05492	0.047227	0.038022	0.051897	0.017291	0.056618	0.057556	0.066177	0.052528
LOC108634220	0.697138	0.517208	0.43347	0.51452	0.510742	0.268154	0.13616	0	0.78881	0.304198	0.217871	0.420719	0.616795	0.397571	0.645521	0.821429	0	0.565069	0.153822	0.221616	0.206385	0.551217	0.147037	0.870961	0.447404	0.130782	0.640644	0.673565	1.16625	0.803603	0.102688	0.278996	0.301797	0	0.224642	1.18801	0.539929	0.450247	0.428182	1.23668	1.29997	2.17923	2.7263	2.7221	2.46976	1.31507	1.55583	2.31631	0.567177
LOC106502306	0	0	0.501563	0.159707	0.273536	0.237293	0.736163	0	0.086724	0.252591	0.117069	0.39236	0.565692	0.765026	0.422691	0	0	0	0.1746	0.248722	0.191102	0.697098	0	0	0.05201	0.06994	0.208043	0	0.332131	0	0.05636	0.296631	0.276621	0.513231	0	0.151769	0	0	0	1.18697	0.668182	0.564562	1.19917	1.41843	1.05412	0.584752	1.19502	1.22092	0.468588
NKX6-1	0.509156	0.345377	0	0.259073	0.398933	0.286649	0	0	0	0.297176	0.215912	0.240343	0.423218	0.314511	0	0	0.494199	0.360009	0.326446	0.105352	0	0.52207	0	0.207887	0.264158	0.129769	0.26819	0.592879	0.876107	0.620779	0.181602	0.143797	0.214865	1.00792	0	0	0	0.945672	0.188681	1.24633	0.899161	1.10239	0.628107	1.01889	1.22631	0.623778	0.929976	1.23724	1.09098
WNT1	0	0	0	0.013265	0	0.023929	0	0	0	0.031538	0	0.008961	0	0	0	0	0	0	0	0.023751	0	0	0	0	0	0.016035	0.023369	0	0	0	0.014345	0	0.125609	0	0	0	0	0	0	0	0	0.03901	0	0	0.025895	0	0	0	0
DPF1	0.388961	0	0	0.080217	0.090699	0.118907	0.442818	0.665211	0.420846	0.230764	0.11243	0.229661	0.484774	0.190557	0.665318	0.153913	0.417025	0.563997	0.045846	0.16969	0.170851	0.300159	0.101875	0.510279	0.091765	0.121688	0.131247	0	0.22858	0.108419	0.065891	0.074465	0.086112	0	0.346896	0	0	0.169475	0.169383	0.249248	0.295853	0.334456	0.284711	0.287989	0.299482	0.311584	0.27599	0.221781	0.257903
LOC102171062	0.253795	0	0.254676	0.045116	0.0021	0	0	0.232082	0	0.049454	0.026287	0.00662	0.158836	0	0	0	0	0.159563	0.064604	0.02069	0	0	0	0	0.025232	0.033659	0	0	0	0	0.049279	0	0	0	0	0	0	0	0	0.231217	0.151023	0.240434	0.069781	0.515159	0.318393	0.172769	0.169669	0.282716	0.269363
DIRAS1	0	0	0	0.00822	0	0	0	0	0	0.010202	0.015454	0	0	0	0	0	0	0	0.014321	0	0	0	0	0	0.013525	0	0.017545	0	0	0	0	0	0	0	0	0	0	0	0	0	0	0	0	0.022497	0	0	0	0	0
LOC102179663	0	0	0	0.108765	0.035678	0.080467	0	0	0	0.073431	0.034546	0	0	0	0	0	0	0	0.029031	0.048132	0.055884	0	0	0	0.048881	0.039086	0	0	0	0	0	0	0	0	0	0	0	0	0	0.02887	0.050683	0.080095	0.132611	0.063175	0.118787	0.070316	0.097981	0	0
VWA5B1	0	0	0.085386	0.053237	0.042605	0.110471	0.19124	0.080193	0.146885	0.139129	0.049364	0.160564	0.082122	0	0	0	0.210153	0.141394	0.041604	0.056641	0.032157	0	0.178214	0	0.066842	0.051824	0.167598	0	0.089679	0	0.073857	0.031438	0.093703	0	0	0	0	0	0	0.059622	0.195152	0.115246	0.127044	0.232034	0.096928	0.089945	0.074333	0.137237	0.077621
LOC106503930	4.52775	5.6366	8.64407	1.7815	2.92816	5.04382	3.54887	2.70715	1.50685	0.388726	0.624844	4.24404	6.64612	6.17001	4.11586	7.14261	5.97811	6.40447	2.74896	2.89053	2.19214	3.5323	3.18023	4.17141	2.24698	2.46635	4.45625	6.89296	5.39867	8.31111	3.96231	9.08375	6.91484	9.8329	13.4057	15.2473	21.033	30.6483	17.3571	1.2826	0.740726	0.583041	18.597	10.0912	0.858991	10.2403	8.92186	0.36634	1.95425
FFAR3	0.35369	0.202257	0.136177	0.120811	0.162135	0.136958	0.309389	0.424118	0	0.183116	0.030376	0.09113	0.404263	0.206142	0	0.171319	0.362613	0	0.155266	0.081438	0.06582	0.389908	0	0	0.352955	0.185497	0.10114	0	0	0.212205	0.148647	0.191236	0	0	0.212344	0	0.544852	0	0.202304	0.052939	0.079946	0.314207	0.183431	0.468921	0.365148	0.376919	0.498794	0.1267	0.314855
LOC108636242	0.411758	0.587897	0	0.081191	0.254793	0.265477	0.291359	0.437873	0.180967	0.236909	0.073101	0.236812	0.831023	0.470841	0.677741	0.285346	0	0	0.095915	0.064824	0.043771	0	0.265012	0.322331	0.101747	0.0814	0.074845	0	0	0	0.016014	0.123403	0.063648	0.309046	0	0.157476	0	0	0.584856	0.268423	0.415598	0.264626	0.983054	0.576247	0.627293	0.693724	0.298489	0.708324	0.29244
LOC102173131	0	0	0	0.036258	0	0.014425	0	0	0.16462	0	0.048067	0.0214	0.319854	0	0	0	0	0	0.020578	0.043853	0.04076	0	0	0	0.081092	0	0.081528	0	0	0	0.03213	0.028742	0.028283	0	0	0	0.169267	0	0	0.12553	0.088042	0.042223	0.125103	0.03793	0.078206	0.086288	0	0.055671	0.01131
OTP	0	0	0	0	0.010693	0.020775	0	0	0	0	0.017725	0.008467	0	0.088728	0	0	0	0	0	0	0	0	0	0	0	0	0	0	0	0	0	0	0	0	0	0	0	0	0	0	0.021445	0	0.036756	0.038895	0	0.106699	0.0336	0	0.108363
JPH3	2.74156	3.42135	3.31195	0.471121	0.650787	0.916213	2.48101	2.36048	2.98258	1.04851	0.517323	0.874485	4.15674	4.99694	4.88516	0.803905	0.945132	0.890169	0.379657	0.753744	0.305112	0.514224	0.729522	1.14227	0.27477	0.275775	0.646501	0.731039	0.990829	0.82175	0.341898	0.558118	0.312174	0.826707	1.61551	1.17085	2.64146	2.44632	2.60108	1.296	0.708078	0.850365	2.04279	1.42716	0.858417	1.68768	1.07891	0.775827	1.29252
SH2D4B	0.487885	0.577826	0	0.264538	0.355019	0.408567	0	0.314732	0.223442	0.188139	0.454982	0.313933	0.298732	0	0.495703	0.235596	0.341529	0.507602	0.280182	0.207942	0.255185	0	0	0	0.20502	0.170446	0.251075	0.566116	0	0.152781	0.230364	0.270999	0.143126	0	0	0	0	0	0	0.62142	0.260029	0.747558	0.686652	1.57259	2.09552	0.258823	0.466975	1.14834	0.384569
LOC106502106	0	1.25824	0	0.270012	0.711407	0.934597	0	1.48943	1.24511	0.475736	0.437156	0.665019	0	1.63381	0	0.631765	0	0.787462	0.089388	0.250522	0	0	2.01387	0	0.439748	0.238128	0.215631	0	0	0.975517	0.258173	0.67898	0.523164	1.75221	0	1.08821	0	0.470858	0	0.196324	0.433602	0.09869	0.473085	0.358431	0.297895	0.261967	0.191705	0.457966	0.515174
CLDN5	23.915	24.0621	26.7814	6.05503	16.4784	17.0065	21.8259	17.3413	21.1102	14.1513	8.32471	16.478	28.5472	27.0025	34.0283	12.7971	8.15421	8.65843	3.91866	4.44208	3.3468	9.69645	10.3991	8.1118	3.96231	3.78917	7.25306	10.9969	9.00829	7.58498	5.83033	5.24235	5.44885	10.9489	9.46456	11.2602	15.9018	14.7809	13.0309	37.9357	44.334	48.1963	167.432	72.1378	80.7474	107.567	36.3151	89.2921	71.0538
CRB2	0	0	0	0.007648	0.009028	0.008025	0	0	0	0.007524	0.013989	0.008275	0.066993	0	0	0.094814	0	0	0.00701	0.017352	0.010473	0	0	0	0.006551	0	0.015652	0	0	0	0.005136	0.04807	0.014494	0.1138	0.087551	0.11359	0	0	0.228013	0.039499	0.02056	0.071992	0	0.040384	0.055428	0.041543	0.008743	0.036665	0.014923
LOC102179867	6.75042	4.44907	5.1334	1.1529	1.82703	2.20161	5.51252	4.55404	4.46845	1.0331	1.08693	1.94941	5.43003	6.04827	5.69966	1.99937	3.43214	2.43841	0.965204	0.720325	0.724671	2.29631	1.75036	1.72214	0.870593	0.621026	0.756939	1.43105	2.10783	1.30827	0.903361	1.26579	0.894549	3.44016	1.89999	2.95741	3.13154	5.11651	3.79778	0.363808	0.606858	0.297289	1.84793	1.0417	0.733674	1.03941	0.586968	0.810448	0.54887
LOC106503759	0	0	0	0.08438	0.061522	0	0	0	0.339894	0	0	0.156542	0	0	0	0	0	0	0.076331	0.088044	0	0	0	0.354885	0	0	0.035379	0	0	0.703824	0	0.137507	0	0	0	0	0	0.676748	0	0.204394	0.162172	0.164783	0	0.169324	0.269052	0.220479	0.240662	0.034173	0.166916
LOC102181950	0	0	0	0	0	0	0	0	0	0	0	0	0	0	0	0	0	0	0	0	0	0	0	0	0	0	0	0	0	0	0	0	0	0	0	0	0	0	0	0.002035	0.033813	0	0	0.054675	0	0	0.002305	0	0
LOC108638399	0	0	0	0	0	0.06738	0	0	0	0.089799	0	0.071508	0	0	0	0	0	0	0	0	0	0	0	0	0	0	0	0	0	0	0	0.048469	0	0	0	0	0	0	0	0.276124	0.308534	0.191376	0.310164	0.173026	0.264018	0.148075	0	0.02205	0.061099
PTPN7	2.97123	1.29579	0.943132	0.940019	0.897421	1.10072	0.335004	0.745496	0.860984	0.900996	0.535614	0.896953	1.34662	1.36177	1.21583	1.28878	1.25831	1.19472	0.572121	0.672982	0.712558	0.523282	0.476787	0.554964	0.683122	0.370336	1.5632	0.935907	0.584627	0.643157	0.400329	0.18165	0.324334	0.209997	0.243748	0.28025	1.24196	0.89977	0.972948	2.66454	2.77661	5.35739	6.26814	4.34582	5.70653	4.21077	4.41924	5.00915	1.6292
TMEM179	0	0	0	0.01515	0.037887	0.019051	0	0.116377	0	0.013987	0.029954	0.039309	0	0	0	0.148217	0	0	0.031493	0.034961	0.028356	0	0	0	0.015267	0	0.039294	0	0	0.121995	0.018613	0.0533	0.020447	0	0.15704	0	0	0	0	0.072065	0.185801	0.16204	0.190507	0.166032	0.093911	0.198976	0.131945	0.057516	0.029507
GRIN1	2.06714	2.38795	2.5038	2.99864	3.33843	4.12949	2.74572	2.39481	3.7076	2.03292	3.09442	3.49575	2.65747	2.08696	2.27985	3.98033	4.26827	4.1085	2.42439	3.36878	2.20881	5.81599	2.70345	4.66799	2.51489	3.50198	4.06148	3.24418	5.28174	5.05959	3.94573	4.51881	4.28359	4.45304	4.70472	5.16582	1.64375	2.41748	2.3768	21.8771	10.927	8.96778	15.8218	32.9371	19.0666	27.1761	23.1126	16.8279	17.3781
LOC102168248	0	0.059602	0	0.056734	0.03726	0	0.037427	0.049797	0	0.026588	0	0.01665	0	0.170857	0	0	0	0	0.013382	0.021588	0.029157	0	0	0	0.030456	0.015251	0.039882	0.058044	0.101362	0.32367	0	0.08371	0	0	0	0	0	0	0	0.010018	0.111504	0.268452	0.215712	0.121782	0.255711	0.210991	0.090923	0.086216	0.027521
LOC108637656	0	0	0	0.203626	0.059453	0.102445	0	0	0	0	0	0.088701	0	0	0	0	0	0	0.15517	0.12757	0	0	0	0	0.080762	0.074345	0	0	0	0	0	0	0	0	0	0	0	0	0	0.290305	0	0	0.250657	0.326491	0	0.263006	0.362296	0.327608	0
ZDHHC19	0	0	0	0.044822	0.111365	0.080834	0	0	0	0.091939	0.043026	0.054187	0	0	0	0	0	0	0.133576	0.064023	0.049403	0	0	0	0.033543	0.061774	0.017641	0	0	0	0.051837	0.037348	0.029225	0	0	0	0	0	0	0	0	0.092864	0.087963	0.054359	0.076301	0	0	0	0.133085
LOC108636107	0	0.048777	0	0.00994	0.000607	0	0	0.103997	0	0.012853	0.000651	0.000686	0	0	0	0.003303	0.006378	0.07981	0.016153	0.003402	0.000637	0.054092	0.009496	0.005726	0.000141	0.005676	0.000633	0.029812	0.004073	0.004487	0.006771	0.000336	0	0.045585	0	0	0	0.011954	0	0.013054	0.011929	0.022416	0	0.001985	0.068447	0	0.001756	0.050306	0.001369
ZNF541	0	0	0	0.008848	0.020358	0.008315	0	0	0.080341	0.008649	0.009899	0	0	0	0	0	0	0	0	0.017233	0	0	0	0	0	0.011054	0	0	0	0	0.017657	0	0.013803	0	0	0	0	0	0	0.011081	0	0	0.012203	0.011495	0	0.012776	0	0	0.027406
CTXN3	0	0.269533	0	0.207805	0.032148	0.134805	0.173324	0.338616	0.369305	0.039525	0.177575	0.034844	0.557635	0	0.165835	0.179097	0	0	0.041487	0.245028	0.166494	0	0	0	0.091144	0.085523	0.064764	0	0.379185	0.526256	0.035925	0	0	0.510544	0	0.253975	0	0.684239	0	0.066428	0.082897	0.111091	0.026611	0.395872	0	0.050551	0.096608	0.058657	0.065153
SLAMF9	0.261703	0.744321	0.530475	0.71793	0.352107	0.589464	0	0	0.382181	0.477319	0.140902	0.258999	0	0	0	0.474655	0	0	0.605547	0.122524	0.340938	0	0	0.260731	0.311808	0.085393	0.351352	0	0	0	0.125916	0.320983	0.103306	0.256328	0	0	0	0	0	0.201137	0.628408	0.85611	0.449038	0.835812	1.34334	0.231648	0.404305	0.726277	0.278859
LOC108634038	0.08588	0.456245	0.261728	0.025895	0.236686	0.072541	0.468082	0.454218	0.124941	0.018198	0.080292	0.139383	0.136273	0.277954	0.19995	0.219923	0.156354	0	0	0.127028	0.02046	0	0	0.112603	0.039089	0.09484	0.038495	0.435841	0.264779	0.079756	0.015627	0.033847	0	0.154229	0.246608	0	0.087837	0.426609	0.159219	0.255951	0.503196	0.352315	0.824067	0.953461	0.566894	0.79993	0.278786	0.670002	0.410986
LOC108635078	2.15954	1.98259	2.05891	1.74789	2.0684	1.91975	1.56489	1.81897	1.54418	1.23287	1.60955	1.32652	0.713462	0.671684	0.81637	1.08617	1.21985	1.06693	1.84863	5.4207	1.12787	0.747913	0.77975	0.730869	2.31822	1.67281	1.56344	1.04678	1.0055	0.872834	1.71527	1.33921	1.52037	0.915208	0.901716	0.84148	2.33312	2.24138	2.12652	3.23245	4.83235	1.95489	20.9509	4.58858	4.13574	25.6317	3.47387	3.36681	12.7112
LOC108636725	0	1.07344	0	0.065903	0.16261	0.19445	0	0.720311	0	0.107635	0.038542	0.146964	0	0.595866	0.158642	0	0.246995	0.382483	0.089287	0.040448	0.146177	0	0	0	0.104595	0.135645	0	0	0	0	0.175259	0.170792	0	0	0	0	0.344655	0.461522	0	0.417141	0.338571	0.461493	0.295608	0.19756	0.17451	0.273151	0	0.392536	0.132421
LOC106502599	1.19542	1.35977	1.62541	0.092308	0.084012	0.231763	0.746309	1.1002	0.982986	0.077017	0.201239	0.180473	0.76181	1.38369	0.972211	0.807164	1.11035	0.523727	0.21197	0.124114	0.093089	0.315224	0.446107	0.100145	0.092649	0.068327	0.108438	0.263428	0.604412	0.912279	0.044906	0.022714	0.214101	0.247234	0.934103	0.237083	2.008	2.05683	0.986561	0.219817	0.141714	0.146886	0.175608	0.185348	0.06118	0.254887	0.032653	0.080109	0.082382
ZNRF4	0	0	0	0	0.01442	0	0	0	0	0.020808	0	0	0	0	0	0	0	0	0	0	0	0	0	0	0	0	0	0	0	0	0	0	0.014461	0	0	0	0	0	0	0	0	0.030765	0.04287	0.156118	0	0.027425	0.026215	0	0
	0	0.381684	0	0.09749	0.022709	0.083572	0	0	0.126785	0.091294	0.030549	0.081192	0	0	0	0	0	0	0.048349	0	0	0.241367	0	0	0.105575	0	0	0	0	0.20036	0.028669	0	0	0	0	0	0	0	0	0.086218	0.228788	0.243137	0.426223	0.200312	0.302696	0.19164	0.198764	0.180102	0.04337
AWAT2	0.308052	0	0	0.047317	0.077017	0.030794	0	0.175434	0	0.074525	0	0.130923	0.264438	0.176872	0	0	0	0.351185	0.063468	0.095475	0.105084	0	0.592628	0.18732	0.133373	0	0.341572	0.285927	0.516337	0.185751	0.101477	0.062465	0.255547	0.421435	0	0	0.650141	0	0	0.269172	0.225351	0.05563	0.153589	0.214395	0.100905	0.158571	0.037352	0.161636	0.195065
MIRLET7B	18.1073	6.14747	8.96257	0.77849	1.23376	1.19915	9.82043	9.57066	11.7037	3.49415	1.48514	1.98896	21.4572	17.3096	18.2968	3.79915	5.02194	12.4155	1.02206	1.67549	1.30516	1.70286	0.983033	4.97886	1.49739	0.932285	1.51344	4.20503	4.29645	4.21719	0.885262	2.1351	1.01511	4.52179	3.48353	1.85591	17.5629	7.99589	12.3585	16.6209	14.9017	15.314	39.2361	16.613	10.9519	50.8662	14.2999	16.5119	33.9544
LOC108637496	10.3091	9.52362	13.2004	1.28712	1.86626	2.74434	11.8105	6.53215	6.70234	2.12723	0.70008	1.13053	9.09672	17.092	9.42338	5.01839	5.74364	1.74631	1.79642	2.19003	1.02075	4.68887	2.81654	2.41887	2.03595	1.71206	0.677267	4.61419	1.29513	2.7675	1.64006	1.70159	1.7067	3.78721	5.46239	5.69878	15.9708	12.7869	9.7978	2.10634	3.19228	1.45763	5.80239	3.43539	3.782	4.85485	3.1137	3.37739	3.01537
ESPNL	0	0	0	0.018948	0.014434	0.033851	0	0	0	0.012404	0.022709	0.030623	0	0	0.099975	0	0	0	0.025803	0.010823	0.016548	0	0	0	0	0	0.024588	0	0	0	0.016572	0	0.018205	0	0	0	0	0	0	0.049215	0.060277	0.064642	0.051337	0.072909	0.082954	0.05094	0.078514	0.042916	0.021397
RAB36	0.376824	0	0.156082	0.13785	0.264228	0.255963	0.82112	0.424588	0.769801	0.276606	0.206487	0.214851	0.149021	0	0.699721	0.674111	0	0.306356	0.229914	0.232339	0.105373	0.254676	0.171867	0.362191	0.211612	0.18592	0.304691	0.199174	0.232809	0.52136	0.160923	0.48284	0.120307	0.799541	0	0.281178	0.255155	0.441462	0.095276	1.48773	1.07618	1.37203	1.2555	1.76878	1.18177	2.1113	1.15705	1.34948	1.65407
CPLX2	0	0	0	0	0	0	0	0	0	0.008127	0	0.004186	0	0	0	0	0	0	0.009355	0.010255	0	0	0	0	0	0.027666	0	0	0	0	0.00721	0	0	0	0	0	0	0	0	0	0	0	0	0.008948	0	0	0	0.01031	0.011195
LOC102170970	0.933744	1.72935	1.15617	4.03948	0.085412	4.3011	0	0.545712	0	2.39477	0.311694	0.881355	0.722285	0.732709	2.42435	0	0	0.862656	1.32621	0.520421	0.651592	0	0.669129	1.36972	0.405362	0	0.298706	0.995748	1.80699	0.565481	1.40587	0.046976	0.492299	1.46419	1.20158	1.05894	1.01517	1.43435	1.0717	0.634101	0.740709	0.154991	5.56445	0.464097	3.96753	0.479796	1.41044	2.93229	0.211682
LOC108637379	0	0	1.09976	0	1.00513	0.792074	0	0	0	0.686687	0.362039	0.269424	1.70315	2.49941	1.38946	0	0	0	0.408655	0.762899	0	0	0.58852	0	0.837299	0.370042	0.350651	0	1.34964	0.990253	0.407395	0.306839	0	0.925391	0.744363	0.628719	2.20374	2.60129	1.18936	0.255663	0.191576	0.758482	0.540368	0.316452	0.613719	0.798277	0.444966	0.46975	0.257727
WAS	1.9043	1.44782	1.46854	1.80062	1.08411	1.65724	0.90868	1.42131	0.886337	1.37892	0.877079	1.22654	1.55716	1.65454	1.44718	1.22105	2.25662	0.863406	0.960703	0.76247	0.889699	0.665558	1.16448	1.14733	1.06504	0.601229	1.55908	1.28658	1.03858	0.995503	0.649962	0.690355	0.779638	0.958369	0.897834	1.03702	1.32047	1.53226	1.43359	3.94828	2.718	7.60987	6.08059	9.29018	12.3279	2.47086	5.52957	7.20119	1.37147
LOC102181491	0.129188	0	0.273199	0.108955	0.115275	0.04165	0	0	0.186054	0.071314	0.07267	0.071742	0.170688	0.364824	0.27166	0	0.26599	0.324624	0.016375	0.03358	0.025781	0.207711	0	0	0.021087	0.025782	0.056917	0.105955	0.144597	0.078129	0.016012	0.019303	0.03086	0	0	0.108621	0.05084	0	0.108783	0.216575	0.152772	0.302903	0.508057	0.518824	0.699531	0.38544	0.43026	0.583323	0.078348
FOXD3	0.304267	0.690258	0.469356	0.248312	0.485237	0.367337	0.574698	1.25911	0.304481	0.263954	0.309132	0.589073	1.04581	0.258167	0.693618	0.152817	0.147836	0.528444	0.111805	0.164544	0.145883	0.690184	0.450412	0.041222	0.109711	0.099096	0.146303	0.555376	0.5276	0.356285	0.119488	0.316224	0.308728	0.126219	0.273289	0	0.372466	0.541585	0.187214	0.725062	0.978428	0.768645	1.55781	1.37856	1.05492	3.10308	0.972559	2.23918	2.36007
LOC102176897	1.53505	4.44206	2.59399	0.157722	0.525976	0.430589	3.18534	5.2608	4.8122	0.169909	0.212757	0.069742	4.09205	3.91962	3.91926	6.25274	6.96862	6.93117	0.24972	0.587758	0.118072	4.54223	3.15241	3.7568	0.293058	0.509272	0.057111	4.01207	2.59843	4.49097	1.42451	2.43161	0.14341	15.6604	12.3506	11.9425	4.02456	4.91985	3.10035	1.58586	1.3822	1.1615	4.70718	0.373395	0.600785	2.29327	0.629817	0.198341	3.43234
LOC102186741	0.589611	0	0.738028	0.452704	0.280066	0.279325	0.518561	0.480684	0.899062	0.164737	0.140861	0.100878	0.669501	0.450286	0.337395	0	0.29937	0	0.329679	0.202498	0.21518	0.213473	0.425869	0	0.084157	0.164229	0.058876	0	0	0	0.230891	0.118819	0.062678	0	0	0	1.37071	0.696649	0	0.198963	0.325179	0.042431	0.277016	0.229159	0	0.102537	0.092403	0.14282	0.103599
LOC102169830	1.22883	0.796435	1.24164	0.065385	0.055101	0.101473	0.511973	0.469308	0.633741	0.011332	0.05318	0.061784	0.821531	2.06937	1.47718	0.742027	0.253011	0.568731	0.012941	0.063158	0.114787	0.54467	0.520228	0.415075	0.032641	0.081072	0.03171	0.390917	0.171154	0.144536	0.022755	0.054088	0.003221	0.052883	0.042797	0.040987	0.862287	0.986611	1.0617	0.117129	0.130785	0.126064	0.200785	0.224047	0.158518	0.117235	0.117758	0.176206	0.093974
SKOR1	0	0.077776	0	0.014163	0.007239	0	0	0.070582	0	0.012875	0	0.007597	0	0	0	0	0	0	0	0.007925	0	0	0	0	0.009913	0	0	0	0	0	0.008089	0	0	0	0	0.076774	0	0	0	0.017997	0.036301	0.083502	0.055564	0.058403	0	0.057875	0.012597	0.056773	0.042735
C6H4orf19	0.311578	0.800316	0	0.537917	0.37207	0.348309	0.326119	0.529655	0.438583	0.403909	0.340991	0.421158	0.235822	0.281264	0.677998	0.693725	0.172107	0.618996	0.186908	0.294665	0.266681	0	0.498616	0.449842	0.346873	0.157428	0.491375	0.326365	0.637789	0.659265	0.342165	0.321357	0.151923	0.421367	0.650274	0.342533	0.159964	0	0	0.523303	0.548143	1.34601	1.17262	2.56367	3.18091	0.645439	1.07061	1.95608	0.533547
MAP1S	2.86917	3.30263	3.38419	3.54168	4.39438	4.13029	4.75423	4.753	5.11887	4.52085	2.90366	4.60132	4.45916	4.50452	4.08619	2.79735	3.43555	3.71074	2.40529	2.78759	2.20483	3.80618	5.07478	3.59767	2.01632	2.34457	2.87558	3.68498	3.77378	3.17268	2.44213	3.12682	2.39982	3.18428	2.56029	3.75159	2.11341	3.11158	3.13652	15.7883	16.1335	16.3771	20.492	20.9432	13.7624	37.801	14.5048	20.8939	28.8184
ADRB3	0	0	0	0.120004	0.099912	0.239025	0.166557	0	0	0.137981	0	0.258161	0.420112	0.38846	0	0	0	0.133903	0.098051	0.061658	0.054412	0	0	0.388073	0.066167	0	0.208819	0.333783	0.177393	0	0.054888	0.088334	0.163055	0	0.112349	0	0	0.174724	0.382006	0.280609	0.330412	0.176786	0.724919	1.02013	0.794901	1.04622	0.627112	1.33989	0.607849
LANCL3	0	0	0	0.021168	0.020935	0.04198	0	0	0	0.0135	0.025226	0.016972	0	0.046552	0	0	0	0	0.031804	0	0	0	0	0	0	0.02759	0.038481	0	0	0	0.025373	0.043182	0.032111	0	0	0	0	0	0	0.241768	0.108181	0.231447	0.007831	0.248423	0.164341	0.15487	0.104895	0.13047	0.254214
PRM3	0	0	0	0.064943	0.267243	0.286497	0.525223	0	0.348628	0.158814	0.106884	0.194798	0.338689	0.507855	0.335578	0	0.260907	0	0.130738	0.166083	0.14891	0	0	0	0.072629	0.047966	0	0	0	0.978709	0.054523	0.120008	0.119313	0	0	0.245408	0.708109	0	1.11987	0.483771	0.09916	0.499949	0.230835	0.478477	0.068504	0.518672	0.268632	0.381178	0.533608
LOC102174193	0	0.056761	0.046565	0	0.020233	0	0	0.049656	0	0	0	0.038462	0	0	0	0	0	0	0	0	0.001563	0.09241	0	0	0	0.011511	0	0	0	0.065504	0	0.010807	0	0	0	0	0	0	0	0.01154	0.014287	0.002507	0.010338	0.04674	0.010301	0.01313	0.008963	0.051138	0.030489
WDR97	1.11827	1.25307	1.34332	0.291873	0.746827	0.430121	1.54659	0.996253	1.52434	0.306652	0.710249	0.592208	1.12302	0.994613	1.22237	0.47844	0.618224	0.561097	0.319467	0.91409	0.282411	0.639618	1.1066	0.788173	0.19785	0.395483	0.763262	1.21426	1.11218	0.882465	0.312252	1.05895	0.29088	0.805743	0.771486	0.711335	0.420862	1.17471	0.990877	3.95304	1.72432	1.85687	2.82816	4.39963	2.921	2.80683	2.86653	2.70683	2.64005
LOC102177728	0	0	0	0	0	0	0	0	0	0	0	0	0	0	0	0	0.136153	0	0	0	0	0	0.085819	0	0	0	0	0	0	0	0	0	0	0	0	0	0	0	0	0.201841	0.238076	0.06765	0.157279	0.25862	0.217665	0.221451	0.390489	0.209039	0.195382
CRMP1	0	0	0	0.047383	0.016869	0.036288	0.108293	0	0	0.109748	0.023143	0.078404	0	0	0	0	0	0	0	0.010941	0.064194	0	0	0	0	0.026114	0.017753	0	0	0	0.011168	0.016345	0	0.107759	0	0	0	0	0	0.06814	0.045072	0.017267	0.056803	0.052796	0.019981	0	0.014881	0.073975	0.041466
CSMD2	0	0.026269	0	0.020678	0.036062	0.016022	0	0.072727	0	0.032011	0	0.031241	0	0.065764	0	0.061467	0.026595	0	0.011314	0.012194	0.00732	0.064233	0.02721	0	0.003124	0.019988	0.016501	0	0	0	0.00993	0.022679	0.008296	0	0.026743	0.051622	0	0	0	0.05802	0.059824	0.04724	0.015381	0.069222	0.068983	0.02864	0.042794	0.022244	0.065708
LOC106502033	0	0	0.487231	0.12974	0.125956	0.227408	0.265679	0	0	0.030293	0.060299	0.167156	0.513115	0.568633	0.254201	0	0	0.42089	0.049017	0.028161	0.056576	0	0	0.410171	0	0	0.112754	0.522748	0.178412	0	0	0	0.039019	0	0	0	0	0	0	0.17633	0.243168	0.170286	0.167923	0.229221	0.233676	0.233886	0.189049	0.150708	0.062004
TEX33	0.555069	0.352027	0	0	0.071936	0	0	0	0	0	0.050553	0	0	0.707382	0	0	0	0	0.085681	0.092114	0.251314	0	0	0	0.129109	0.103617	0	0	0	0	0.133789	0.071824	0.193731	0.346289	0.635157	0	0	0	0	0.185587	0.089363	0	0.440041	0.101127	0.05094	0.183482	0.048205	0.131936	0.125644
LOC108638269	1.65429	1.09728	0.232462	0.381228	0.619024	0.561765	1.59272	0.449578	1.21247	0.279487	0.316053	0.4738	1.36264	1.28597	1.24937	0.322812	0.803837	0.748855	0.157135	0.564222	0.397342	0	0.371473	2.5325	0.39932	0.479484	0.555589	0	0.295735	1.52661	0.400637	0.594741	0.391952	2.18751	0.708404	1.80116	2.02825	0.901337	1.04258	0.542689	0.175192	0.440382	0.534988	1.31207	0.399827	0.456591	0.541179	0.878732	0.317693
LOC108638221	1.7076	1.97025	1.81894	0.267102	0.212916	0.361303	0.944882	1.17554	1.30463	0.413284	0.167532	0.211863	1.56602	1.82436	1.08502	0.858816	1.04191	1.06153	0.175421	0.036088	0.10135	0.570561	0.695789	0.226591	0.174698	0.051997	0.373798	0.629882	0.708841	1.01438	0.152783	0.179722	0.200636	0.548088	0.455279	0.684135	0.478566	0.725465	1.41805	2.58199	1.98867	1.81683	5.18051	2.96583	3.54	2.44902	2.22876	2.3476	2.35265
LOC102189738	0	0	0	0.286139	0.049969	0.180151	0.508818	0.180033	0	0.098438	0.023457	0.157943	0	0	0	0.541665	0.737793	0.41669	0.101637	0.068704	0.245116	0	0	0.386395	0.065363	0.076883	0.173664	0.498721	0	0	0.017716	0.030225	0.233719	0	0	0	0	0	0	0.051493	0.117909	0.028417	0.187745	0.12411	0.129742	0.181038	0.195585	0.286396	0.024553
LOC102184279	2.30227	2.58478	5.57348	2.02102	1.22228	2.13721	1.77874	2.67676	3.81337	0.421494	1.2215	0.985591	3.24482	1.42456	2.76801	1.16047	0	0.820781	1.10978	0.741472	0.308817	0	1.49007	0	0.371654	0.523202	0.999861	0	0	0	0.54056	0.998054	0.56036	0	0	0	2.72297	2.58368	0	0.393023	0.299224	0.37459	0.727728	0.393826	0.550654	0.686069	0	0.328735	0.276979
LOC108634157	0	0	0.087714	0.018183	0.155788	0.049601	0.124418	0	0.111974	0.046534	0.02099	0.061785	0	0	0.107249	0.267377	0.119959	0	0	0.078413	0	0.13827	0	0.515925	0.020052	0	0.046249	0.377156	0.431425	0.350106	0.010834	0.123581	0.031704	0.337395	0.116586	0.214187	0	0.339947	0.115145	0.393713	0.085338	0.232307	0.20403	0.255758	0.127	0.18709	0.302948	0.262638	0.260959
LOC102180474	0	0.146574	0	0.025414	0.080444	0.1779	0	0	0	0.152606	0.087292	0.290494	0	0	0	0	0	0	0.089808	0.071554	0.035869	0	0	0	0.052213	0	0.088841	0	0	0	0.082124	0.093989	0.072883	0	0	0	0	0.126659	0	0.043204	0.078882	0	0.05217	0.027669	0.137063	0.096565	0.039823	0.116992	0.022005
LHX1	0	0	0	0.007788	0.00801	0.014749	0	0	0	0	0	0.005939	0	0	0	0	0	0	0	0	0	0	0	0	0.011013	0.011811	0.014115	0	0.123243	0.089325	0	0	0	0	0	0	0	0	0	0.011347	0.014314	0	0	0.047327	0	0.024879	0	0.009955	0
LOC102186535	4.00018	3.7698	3.21618	0.181846	0.516293	0.283074	1.79064	2.51688	1.81462	0.358184	0.291833	0.304673	1.66987	2.48685	2.24399	1.64605	1.74219	1.0605	0.430555	0.341812	0.070083	1.0367	0.563133	0.327986	0.057389	0.546103	0.048791	1.08231	0.243534	0.715357	0.236253	0.0779	0.119872	1.24695	0.543172	1.01306	4.18963	6.63092	4.45326	0.252425	0.363185	0.200792	0.514514	0.35104	0.252406	0.381666	0.140415	0.225868	0.442127
C22H3orf22	0	0	0	0.156853	0.104587	0.076685	0	0.437601	0	0.091715	0.140541	0.166502	0.38838	0.198043	0.531498	0	0	0	0.040563	0.02646	0.029482	0	0	0	0.037232	0	0.106946	0.212727	0	0	0.069442	0.144283	0.052475	0.160282	0	0	0	0	0.297129	0.6455	0.201757	0.456268	0.346933	0.854595	0.513274	0.758815	0.308044	0.287862	0.222476
TEX29	0	0	0	0.126047	0	0	0	0	0	0	0.056991	0	0	0	0	0.437972	0	0	0	0	0	0	0	0	0	0.060072	0	0	0	0	0	0	0	0	0	0	0	0	0	0.148856	0.043763	0.434059	0.264099	0.017275	0.030199	0.115897	0.056517	0	0.233493
[truncated: 172 more rows]
[truncated: 83 more columns]
