# Supplementary material for: Exploring the Cyclic Patterns of Secondary Hair Follicles in Cashmere Goats Based on Skin Transcriptome Data
Source: Animals (Basel). 2026 Jul 11;16(14):2156. doi: 10.3390/ani16142156 (PMC13403511; doi:10.3390/ani16142156)
Supplement: Supplementary file 1 [file animals-16-02156-s001.zip › Supplemental Table S4.xlsx]

## Sheet: Supplementary Table S4
Category	ID	Term	Count	PValue
BP	GO:0071542	dopaminergic neuron differentiation	5	9.578301739667418E-4
CC	GO:0009986	cell surface	26	9.042954259272861E-4
CC	GO:0048471	perinuclear region of cytoplasm	28	9.020226584087164E-4
BP	GO:0006954	inflammatory response	21	8.765264203705694E-4
MF	GO:0042802	identical protein binding	61	8.444829206550712E-11
CC	GO:0005576	extracellular region	99	8.374751524465385E-16
BP	GO:0002548	monocyte chemotaxis	6	8.326473298488974E-4
CC	GO:0016323	basolateral plasma membrane	22	8.024305385752669E-4
BP	GO:0007405	neuroblast proliferation	8	7.954087871891972E-6
MF	GO:0008009	chemokine activity	8	7.56362898591349E-4
CC	GO:0045095	keratin filament	34	7.4174810410006E-21
MF	GO:0004252	serine-type endopeptidase activity	23	7.169578393128592E-5
MF	GO:0005515	protein binding	92	7.107202209334807E-11
BP	GO:0051289	protein homotetramerization	7	7.062926496038581E-4
BP	GO:0071805	potassium ion transmembrane transport	10	7.05519273564425E-6
BP	GO:0060291	long-term synaptic potentiation	8	6.599950421986236E-6
BP	GO:0002052	positive regulation of neuroblast proliferation	7	6.498868644634532E-5
BP	GO:0030198	extracellular matrix organization	14	6.364069940079892E-4
BP	GO:0001649	osteoblast differentiation	8	6.176368046992689E-4
BP	GO:0071347	cellular response to interleukin-1	8	5.8545092932603774E-5
MF	GO:0036094	small molecule binding	9	5.671706823795202E-6
BP	GO:0031069	hair follicle morphogenesis	6	5.651515172728677E-4
BP	GO:0010629	negative regulation of gene expression	13	5.472032698096438E-4
BP	GO:0030182	neuron differentiation	13	4.996386706272128E-4
BP	GO:0030593	neutrophil chemotaxis	12	4.374239185557191E-6
BP	GO:1902732	positive regulation of chondrocyte proliferation	4	3.883863100916195E-4
BP	GO:0006508	proteolysis	43	3.4009478072413344E-4
CC	GO:0016324	apical plasma membrane	32	3.394230082150766E-6
BP	GO:0010628	positive regulation of gene expression	20	3.153617215166337E-5
BP	GO:0007267	cell-cell signaling	9	3.106120529491766E-5
BP	GO:0030855	epithelial cell differentiation	14	3.006533386287393E-8
BP	GO:0006811	monoatomic ion transport	11	3.0053262229921766E-5
BP	GO:0007605	sensory perception of sound	13	2.958383246241534E-4
MF	GO:0005496	steroid binding	9	2.954598650889389E-6
BP	GO:0055085	transmembrane transport	25	2.948447273517609E-7
CC	GO:0031012	extracellular matrix	21	2.932176903114698E-5
MF	GO:0004859	phospholipase inhibitor activity	5	2.8593558812063523E-5
BP	GO:0060395	SMAD protein signal transduction	8	2.779774965240937E-4
CC	GO:0070062	extracellular exosome	16	2.754106692366033E-6
BP	GO:0043542	endothelial cell migration	7	2.6478436065163736E-4
BP	GO:0097009	energy homeostasis	7	2.6478436065163736E-4
BP	GO:0061844	antimicrobial humoral immune response mediated by antimicrobial peptide	12	2.634220032868097E-6
MF	GO:0048306	calcium-dependent protein binding	9	2.3567348336018794E-4
CC	GO:0005615	extracellular space	133	2.2828971738373255E-26
MF	GO:0005509	calcium ion binding	56	2.2375072718161443E-5
CC	GO:0005882	intermediate filament	16	2.1922319179150706E-8
CC	GO:0005886	plasma membrane	203	2.119243851902113E-5
BP	GO:0006357	regulation of transcription by RNA polymerase II	56	2.0553898029424088E-6
MF	GO:0008574	plus-end-directed microtubule motor activity	6	2.0316210498200966E-5
BP	GO:0048247	lymphocyte chemotaxis	7	1.7805879775146566E-5
MF	GO:0005198	structural molecule activity	22	1.4420981480578536E-6
CC	GO:0098978	glutamatergic synapse	22	1.385610296461002E-4
BP	GO:0070098	chemokine-mediated signaling pathway	9	1.2847780329601787E-5
MF	GO:0001228	DNA-binding transcription activator activity, RNA polymerase II-specific	25	1.2716705819491378E-4
BP	GO:0045109	intermediate filament organization	18	1.0028155274887208E-9
MF	GO:0005178	integrin binding	9	0.09943691445296926
CC	GO:0005911	cell-cell junction	8	0.09836468765238315
CC	GO:0031982	vesicle	6	0.09802944187881765
BP	GO:0015908	fatty acid transport	3	0.09739212492653516
BP	GO:0008543	fibroblast growth factor receptor signaling pathway	4	0.09680643744869431
CC	GO:0032991	protein-containing complex	12	0.09677350337840349
MF	GO:0030395	lactose binding	2	0.09473144989959878
MF	GO:0001640	adenylate cyclase inhibiting G protein-coupled glutamate receptor activity	2	0.09473144989959878
MF	GO:0015277	kainate selective glutamate receptor activity	2	0.09473144989959878
MF	GO:0050786	RAGE receptor binding	2	0.09473144989959878
CC	GO:0031090	organelle membrane	4	0.09410298640227559
BP	GO:0060770	negative regulation of epithelial cell proliferation involved in prostate gland development	2	0.09409405570056696
BP	GO:0061101	neuroendocrine cell differentiation	2	0.09409405570056696
BP	GO:0070245	positive regulation of thymocyte apoptotic process	2	0.09409405570056696
BP	GO:0071939	vitamin A import into cell	2	0.09409405570056696
BP	GO:0033278	cell proliferation in midbrain	2	0.09409405570056696
BP	GO:0033280	response to vitamin D	2	0.09409405570056696
BP	GO:0090188	negative regulation of pancreatic juice secretion	2	0.09409405570056696
BP	GO:1904977	lymphatic endothelial cell migration	2	0.09409405570056696
BP	GO:0090370	negative regulation of cholesterol efflux	2	0.09409405570056696
BP	GO:0071599	otic vesicle development	2	0.09409405570056696
BP	GO:0032273	positive regulation of protein polymerization	2	0.09409405570056696
CC	GO:0032983	kainate selective glutamate receptor complex	2	0.09296027813976288
BP	GO:0030178	negative regulation of Wnt signaling pathway	4	0.09290417088624249
BP	GO:0015701	bicarbonate transport	3	0.09131827386456007
BP	GO:0035116	embryonic hindlimb morphogenesis	3	0.09131827386456007
BP	GO:0042310	vasoconstriction	3	0.09131827386456007
BP	GO:0044772	mitotic cell cycle phase transition	3	0.09131827386456007
BP	GO:0021953	central nervous system neuron differentiation	3	0.09131827386456007
BP	GO:1902895	positive regulation of miRNA transcription	4	0.08906894681504676
CC	GO:0043235	receptor complex	11	0.08692640396015153
CC	GO:0030141	secretory granule	6	0.08604919618004842
BP	GO:0030534	adult behavior	3	0.08536170104317864
BP	GO:0001541	ovarian follicle development	3	0.08536170104317864
BP	GO:0040037	negative regulation of fibroblast growth factor receptor signaling pathway	3	0.08536170104317864
BP	GO:0071277	cellular response to calcium ion	5	0.08282233799462291
BP	GO:1902600	proton transmembrane transport	5	0.08282233799462291
BP	GO:0050885	neuromuscular process controlling balance	4	0.08160554085477281
BP	GO:0008285	negative regulation of cell population proliferation	9	0.08098440865860532
BP	GO:0000278	mitotic cell cycle	7	0.08092065499836029
BP	GO:0001822	kidney development	5	0.08005310145535896
BP	GO:0050770	regulation of axonogenesis	3	0.07952949151781484
BP	GO:0099171	presynaptic modulation of chemical synaptic transmission	3	0.07952949151781484
CC	GO:0098793	presynapse	9	0.07805810721750321
BP	GO:0007154	cell communication	4	0.07798025857751045
MF	GO:0004800	thyroxine 5'-deiodinase activity	2	0.07653085413608746
MF	GO:0033798	thyroxine 5-deiodinase activity	2	0.07653085413608746
MF	GO:0005356	D-glucose:proton symporter activity	2	0.07653085413608746
MF	GO:0005250	A-type (transient outward) potassium channel activity	2	0.07653085413608746
BP	GO:0009957	epidermal cell fate specification	2	0.07601070320702781
BP	GO:0021879	forebrain neuron differentiation	2	0.07601070320702781
BP	GO:0016264	gap junction assembly	2	0.07601070320702781
BP	GO:0015804	neutral amino acid transport	2	0.07601070320702781
BP	GO:0040036	regulation of fibroblast growth factor receptor signaling pathway	2	0.07601070320702781
BP	GO:0046395	carboxylic acid catabolic process	2	0.07601070320702781
BP	GO:0015990	electron transport coupled proton transport	2	0.07601070320702781
BP	GO:0070488	neutrophil aggregation	2	0.07601070320702781
BP	GO:0031114	regulation of microtubule depolymerization	2	0.07601070320702781
CC	GO:0030673	axolemma	2	0.07508583976159368
MF	GO:0008017	microtubule binding	19	0.07464892061129073
BP	GO:0098586	cellular response to virus	4	0.07442781281097646
CC	GO:0043204	perikaryon	7	0.07359433529415729
MF	GO:0005385	zinc ion transmembrane transporter activity	4	0.07213425329248391
MF	GO:0031490	chromatin DNA binding	6	0.06894001039855752
MF	GO:0004843	cysteine-type deubiquitinase activity	10	0.06849585406093484
BP	GO:0035640	exploration behavior	3	0.06826768601971861
BP	GO:0030154	cell differentiation	28	0.06723169948390732
BP	GO:0070830	bicellular tight junction assembly	4	0.06422112785808898
MF	GO:0004032	aldose reductase (NADPH) activity	3	0.0636357274808663
BP	GO:0090103	cochlea morphogenesis	3	0.06285346347741111
BP	GO:0030901	midbrain development	3	0.06285346347741111
BP	GO:0008306	associative learning	3	0.06285346347741111
CC	GO:0030672	synaptic vesicle membrane	8	0.06283754324007429
BP	GO:0030335	positive regulation of cell migration	10	0.06221031385176658
BP	GO:0098719	sodium ion import across plasma membrane	4	0.0609734842907161
BP	GO:0009636	response to toxic substance	4	0.0609734842907161
MF	GO:0042803	protein homodimerization activity	19	0.05985312464546294
MF	GO:0047962	glycine N-benzoyltransferase activity	2	0.05796481295913221
BP	GO:0045665	negative regulation of neuron differentiation	4	0.057805217115164946
BP	GO:0021533	cell differentiation in hindbrain	2	0.05756686920518787
BP	GO:0030187	melatonin biosynthetic process	2	0.05756686920518787
BP	GO:1905562	regulation of vascular endothelial cell proliferation	2	0.05756686920518787
BP	GO:0061205	paramesonephric duct development	2	0.05756686920518787
BP	GO:1902259	regulation of delayed rectifier potassium channel activity	2	0.05756686920518787
BP	GO:0035898	parathyroid hormone secretion	2	0.05756686920518787
BP	GO:0009114	hypoxanthine catabolic process	2	0.05756686920518787
BP	GO:0006149	deoxyinosine catabolic process	2	0.05756686920518787
BP	GO:0009115	xanthine catabolic process	2	0.05756686920518787
BP	GO:0006148	inosine catabolic process	2	0.05756686920518787
BP	GO:0035799	ureter maturation	2	0.05756686920518787
BP	GO:0002034	maintenance of blood vessel diameter homeostasis by renin-angiotensin	2	0.05756686920518787
BP	GO:0032286	central nervous system myelin maintenance	2	0.05756686920518787
BP	GO:0002074	extraocular skeletal muscle development	2	0.05756686920518787
BP	GO:0042481	regulation of odontogenesis	2	0.05756686920518787
BP	GO:0086091	regulation of heart rate by cardiac conduction	4	0.05471750992704212
BP	GO:0010718	positive regulation of epithelial to mesenchymal transition	4	0.05471750992704212
BP	GO:0016579	protein deubiquitination	9	0.054321307573847614
CC	GO:0098839	postsynaptic density membrane	7	0.053539385194819857
BP	GO:0060349	bone morphogenesis	3	0.052498718877432446
BP	GO:0033344	cholesterol efflux	4	0.051711496845242705
CC	GO:0045202	synapse	17	0.04972045730248885
BP	GO:0070374	positive regulation of ERK1 and ERK2 cascade	9	0.04959082049480809
CC	GO:0031966	mitochondrial membrane	9	0.048993725351962364
BP	GO:0001837	epithelial to mesenchymal transition	4	0.04878825879147357
BP	GO:0001578	microtubule bundle formation	5	0.048463229261823865
BP	GO:0023052	signaling	3	0.047575125149481055
BP	GO:0048246	macrophage chemotaxis	3	0.047575125149481055
CC	GO:0031526	brush border membrane	4	0.04731822660181095
BP	GO:0001756	somitogenesis	4	0.04594881958439571
BP	GO:0035725	sodium ion transmembrane transport	5	0.04435308271040546
BP	GO:0045666	positive regulation of neuron differentiation	5	0.04435308271040546
MF	GO:0047086	ketosteroid monooxygenase activity	3	0.043380945602945184
CC	GO:0045171	intercellular bridge	6	0.043285924598008174
BP	GO:0048538	thymus development	4	0.043194141905956815
BP	GO:0042116	macrophage activation	3	0.04283245988303774
BP	GO:0060037	pharyngeal system development	3	0.04283245988303774
MF	GO:0030246	carbohydrate binding	15	0.04275625817101801
BP	GO:0007623	circadian rhythm	4	0.04052512310074974
BP	GO:0006468	protein phosphorylation	15	0.039248071607967866
MF	GO:0015278	intracellularly gated calcium channel activity	2	0.03902599835043091
MF	GO:0004059	aralkylamine N-acetyltransferase activity	2	0.03902599835043091
BP	GO:0021873	forebrain neuroblast division	2	0.03875537749175818
BP	GO:0021937	cerebellar Purkinje cell-granule cell precursor cell signaling	2	0.03875537749175818
BP	GO:0160093	chordate pharynx development	2	0.03875537749175818
BP	GO:0021985	neurohypophysis development	2	0.03875537749175818
BP	GO:0021979	hypothalamus cell differentiation	2	0.03875537749175818
BP	GO:2000729	positive regulation of mesenchymal cell proliferation involved in ureter development	2	0.03875537749175818
BP	GO:0098810	neurotransmitter reuptake	2	0.03875537749175818
BP	GO:0070588	calcium ion transmembrane transport	5	0.038570116164617224
BP	GO:0006750	glutathione biosynthetic process	3	0.03827988440181574
BP	GO:0070294	renal sodium ion absorption	3	0.03827988440181574
BP	GO:0071578	zinc ion import across plasma membrane	3	0.03827988440181574
BP	GO:1904888	cranial skeletal system development	3	0.03827988440181574
CC	GO:0005584	collagen type I trimer	2	0.03827457521103628
CC	GO:0097442	CA3 pyramidal cell dendrite	2	0.03827457521103628
MF	GO:0030280	structural constituent of skin epidermis	5	0.0375554755726919
CC	GO:0034364	high-density lipoprotein particle	4	0.03677496868510065
BP	GO:0042981	regulation of apoptotic process	11	0.036203764609708124
MF	GO:0015175	neutral L-amino acid transmembrane transporter activity	4	0.03608122460704581
BP	GO:0007596	blood coagulation	6	0.03608003795495006
MF	GO:0008528	G protein-coupled peptide receptor activity	5	0.03574537607545404
MF	GO:0008083	growth factor activity	11	0.03453738544749828
MF	GO:0001227	DNA-binding transcription repressor activity, RNA polymerase II-specific	14	0.034444544136649095
MF	GO:0030550	acetylcholine receptor inhibitor activity	3	0.034367469021956434
MF	GO:0140410	monoatomic cation:bicarbonate symporter activity	3	0.034367469021956434
BP	GO:0007189	adenylate cyclase-activating G protein-coupled receptor signaling pathway	10	0.033932198241605864
BP	GO:0007216	G protein-coupled glutamate receptor signaling pathway	3	0.03392685273616961
BP	GO:0001975	response to amphetamine	3	0.03392685273616961
BP	GO:0043303	mast cell degranulation	3	0.03392685273616961
MF	GO:0004180	carboxypeptidase activity	4	0.03363411852449587
BP	GO:0051216	cartilage development	5	0.03324612836513465
BP	GO:0031638	zymogen activation	5	0.03324612836513465
BP	GO:0006836	neurotransmitter transport	4	0.03303992007248549
CC	GO:0072686	mitotic spindle	8	0.031549182717400856
BP	GO:0043065	positive regulation of apoptotic process	11	0.030953630822625172
MF	GO:0005507	copper ion binding	7	0.030756776893362186
BP	GO:0001707	mesoderm formation	4	0.030721046424386247
BP	GO:0001709	cell fate determination	3	0.029783119664124186
BP	GO:0048745	smooth muscle tissue development	3	0.029783119664124186
BP	GO:0048048	embryonic eye morphogenesis	3	0.029783119664124186
MF	GO:1904315	transmitter-gated monoatomic ion channel activity involved in regulation of postsynaptic membrane potential	4	0.029009328578778033
BP	GO:0031424	keratinization	6	0.026970043562928474
MF	GO:0022857	transmembrane transporter activity	8	0.02693336392058829
MF	GO:0046982	protein heterodimerization activity	16	0.026770310914029177
BP	GO:0007612	learning	4	0.02635072409815771
BP	GO:0021522	spinal cord motor neuron differentiation	3	0.025858748907375335
BP	GO:0061053	somite development	3	0.025858748907375335
BP	GO:0021702	cerebellar Purkinje cell differentiation	3	0.025858748907375335
BP	GO:0010951	negative regulation of endopeptidase activity	5	0.02538594372072496
BP	GO:0043524	negative regulation of neuron apoptotic process	7	0.024865565817029343
BP	GO:0007224	smoothened signaling pathway	7	0.024865565817029343
MF	GO:0030414	peptidase inhibitor activity	4	0.02474685319499685
MF	GO:0002020	protease binding	7	0.023743951811647165
BP	GO:0043547	positive regulation of GTPase activity	6	0.023566503352280846
BP	GO:0007155	cell adhesion	20	0.023492356703771068
BP	GO:0030509	BMP signaling pathway	7	0.023034463120169636
CC	GO:0017053	transcription repressor complex	5	0.023025918448059318
MF	GO:0042923	neuropeptide binding	4	0.02275225982547638
BP	GO:0060021	roof of mouth development	5	0.022591729548290976
MF	GO:0099507	ligand-gated monoatomic ion channel activity involved in regulation of presynaptic membrane potential	3	0.022458076479456673
MF	GO:0004565	beta-galactosidase activity	3	0.022458076479456673
BP	GO:0030326	embryonic limb morphogenesis	4	0.022339176686911936
BP	GO:0007283	spermatogenesis	15	0.022225961570819807
BP	GO:0071385	cellular response to glucocorticoid stimulus	3	0.02216412155775456
BP	GO:0045471	response to ethanol	3	0.02216412155775456
MF	GO:0005251	delayed rectifier potassium channel activity	5	0.021760545328819703
CC	GO:0044297	cell body	4	0.021626317792296127
BP	GO:0048245	eosinophil chemotaxis	4	0.020468375401980363
MF	GO:0000978	RNA polymerase II cis-regulatory region sequence-specific DNA binding	53	0.020368416262720453
BP	GO:0050679	positive regulation of epithelial cell proliferation	5	0.019993731266108053
CC	GO:0098982	GABA-ergic synapse	6	0.019508140314762664
BP	GO:0043410	positive regulation of MAPK cascade	9	0.019217523623709126
CC	GO:0030659	cytoplasmic vesicle membrane	9	0.01917185796867287
BP	GO:0021904	dorsal/ventral neural tube patterning	3	0.018709944693784775
BP	GO:0021527	spinal cord association neuron differentiation	3	0.018709944693784775
BP	GO:1900273	positive regulation of long-term synaptic potentiation	3	0.018709944693784775
BP	GO:0001655	urogenital system development	3	0.018709944693784775
BP	GO:0014002	astrocyte development	3	0.018709944693784775
BP	GO:0001569	branching involved in blood vessel morphogenesis	4	0.018687557898182706
BP	GO:0009953	dorsal/ventral pattern formation	4	0.018687557898182706
CC	GO:0005922	connexin complex	4	0.018085097453916316
MF	GO:0008506	sucrose:proton symporter activity	3	0.015715801462876905
MF	GO:0015250	water channel activity	4	0.015686132932581382
BP	GO:0009416	response to light stimulus	3	0.015507260251099724
BP	GO:0001568	blood vessel development	4	0.015395135493596007
MF	GO:0017046	peptide hormone binding	5	0.014675314209825662
CC	GO:0008076	voltage-gated potassium channel complex	8	0.013969849543441638
CC	GO:0043005	neuron projection	17	0.013843258328785132
BP	GO:0050830	defense response to Gram-positive bacterium	8	0.013742321673173657
BP	GO:0030514	negative regulation of BMP signaling pathway	6	0.013501935583830211
BP	GO:0045893	positive regulation of DNA-templated transcription	16	0.012911145319028903
BP	GO:0048265	response to pain	3	0.01256745407247921
BP	GO:0042773	ATP synthesis coupled electron transport	3	0.01256745407247921
CC	GO:0042734	presynaptic membrane	9	0.012493692210667921
CC	GO:0099572	postsynaptic specialization	3	0.01227035284522182
BP	GO:0001503	ossification	7	0.011555224929409696
BP	GO:0030574	collagen catabolic process	5	0.011489609272281286
BP	GO:0007585	respiratory gaseous exchange by respiratory system	4	0.011123181904401404
BP	GO:0048665	neuron fate specification	4	0.011123181904401404
CC	GO:0005783	endoplasmic reticulum	36	0.010345460528829129
BP	GO:0045944	positive regulation of transcription by RNA polymerase II	33	0.010056843899073152
MF	GO:0048407	platelet-derived growth factor binding	3	0.010037279305789067
BP	GO:0071356	cellular response to tumor necrosis factor	7	0.009974485362422174
BP	GO:0042421	norepinephrine biosynthetic process	3	0.009902265219037663
BP	GO:0002523	leukocyte migration involved in inflammatory response	3	0.009902265219037663
CC	GO:0016327	apicolateral plasma membrane	4	0.009546129914564978
BP	GO:0051260	protein homooligomerization	9	0.009278308221079253
BP	GO:0007052	mitotic spindle organization	7	0.009010178239799972
BP	GO:0030199	collagen fibril organization	6	0.008903907728432466
BP	GO:0007613	memory	6	0.008903907728432466
BP	GO:0030003	intracellular monoatomic cation homeostasis	4	0.00871123803632675
MF	GO:0005201	extracellular matrix structural constituent	7	0.00838608625755029
BP	GO:0035914	skeletal muscle cell differentiation	5	0.008301557980289257
MF	GO:0004222	metalloendopeptidase activity	14	0.007643139435571354
MF	GO:0097108	hedgehog family protein binding	3	0.007627086103365564
BP	GO:0051231	spindle elongation	5	0.007607224506261368
BP	GO:0060767	epithelial cell proliferation involved in prostate gland development	3	0.007523795491322714
BP	GO:0045606	positive regulation of epidermal cell differentiation	3	0.007523795491322714
BP	GO:0055009	atrial cardiac muscle tissue morphogenesis	3	0.007523795491322714
BP	GO:0007275	multicellular organism development	9	0.007325237781134167
CC	GO:0043679	axon terminus	5	0.0066598962679798425
BP	GO:0042476	odontogenesis	4	0.0066379066062452665
CC	GO:0033162	melanosome membrane	5	0.006068082313006101
MF	GO:0046914	transition metal ion binding	5	0.005900249548156411
MF	GO:0008137	NADH dehydrogenase (ubiquinone) activity	4	0.0058375547169267315
MF	GO:0004867	serine-type endopeptidase inhibitor activity	13	0.005669962628305384
BP	GO:0031640	killing of cells of another organism	6	0.005520028220285195
MF	GO:0047961	glycine N-acyltransferase activity	3	0.005519777283682247
BP	GO:0072205	metanephric collecting duct development	3	0.0054445192115163046
BP	GO:0002071	glandular epithelial cell maturation	3	0.0054445192115163046
BP	GO:0071476	cellular hypotonic response	3	0.0054445192115163046
BP	GO:0031915	positive regulation of synaptic plasticity	3	0.0054445192115163046
BP	GO:0007420	brain development	12	0.005396233830444722
BP	GO:0001658	branching involved in ureteric bud morphogenesis	5	0.0052134362800976474
CC	GO:0045211	postsynaptic membrane	16	0.005160586229833874
CC	GO:0016020	membrane	163	0.004101099215372281
BP	GO:0016485	protein processing	8	0.003969499323429578
MF	GO:0004197	cysteine-type endopeptidase activity	9	0.0037745181977139005
BP	GO:0042593	glucose homeostasis	8	0.0037590969567319397
MF	GO:0022849	glutamate-gated calcium ion channel activity	3	0.0037284710611634134
CC	GO:0097450	astrocyte end-foot	3	0.0035880862427316233
BP	GO:0045780	positive regulation of bone resorption	4	0.0034556310852426747
BP	GO:0006885	regulation of pH	4	0.0034556310852426747
BP	GO:0009653	anatomical structure morphogenesis	11	0.0032783621091261113
BP	GO:0042472	inner ear morphogenesis	6	0.0031639251217652456
BP	GO:0071346	cellular response to type II interferon	7	0.002682541730280301
MF	GO:0000981	DNA-binding transcription factor activity, RNA polymerase II-specific	60	0.002564568210207699
BP	GO:0090190	positive regulation of branching involved in ureteric bud morphogenesis	4	0.002312524370654949
MF	GO:1903763	gap junction channel activity involved in cell communication by electrical coupling	3	0.002266689443086506
BP	GO:0007601	visual perception	11	0.0020893248769989613
CC	GO:0098686	hippocampal mossy fiber to CA3 synapse	5	0.001959738600148515
BP	GO:0060325	face morphogenesis	5	0.001784361155142208
CC	GO:0005829	cytosol	130	0.0015371135401390876
BP	GO:0001508	action potential	7	0.0013346998914422483
CC	GO:0043025	neuronal cell body	14	0.0013119862130646898
CC	GO:0001533	cornified envelope	7	0.001254105547289119
BP	GO:0007626	locomotory behavior	7	0.0012255235906309184
MF	GO:0048020	CCR chemokine receptor binding	6	0.001222384168185776
CC	GO:0030425	dendrite	21	0.0011340948188304696
CC	GO:0030424	axon	20	0.0010813699675403714
