# Supplementary material for: Exploring the Cyclic Patterns of Secondary Hair Follicles in Cashmere Goats Based on Skin Transcriptome Data
Source: Animals (Basel). 2026 Jul 11;16(14):2156. doi: 10.3390/ani16142156 (PMC13403511; doi:10.3390/ani16142156)
Supplement: Supplementary file 1 [file animals-16-02156-s001.zip › Supplemental Table S5.xlsx]

## Sheet: Supplementary Table S5
Pathway	Count	Pop Hits	RichFactor	PValue	Benjami
Estrogen signaling pathway	18	136	0.132353	9.347109716541746E-5	0.00925
cAMP signaling pathway	24	241	0.0995851	3.9275504435914727E-4	0.0192
IL-17 signaling pathway	17	93	0.182796	2.5083030497185496E-6	0.000372
Neuroactive ligand-receptor interaction	34	381	0.0892388	1.4877454493659792E-4	0.0108
Cornified envelope formation	38	206	0.184466	1.4204664312050065E-13	4.75e-11
Cushing syndrome	12	155	0.0774194	0.08009415820412455	0.729
Melanogenesis	9	100	0.09	0.07315316992263682	0.713
Mucin type O-glycan biosynthesis	5	36	0.138889	0.0720047036970253	0.713
Circadian entrainment	9	98	0.0918367	0.06661713059949875	0.694
cGMP-PKG signaling pathway	13	167	0.0778443	0.06469424105888374	0.694
Basal cell carcinoma	7	63	0.111111	0.05792770353489499	0.65
Taurine and hypotaurine metabolism	4	20	0.2	0.055386334497874036	0.648
Retrograde endocannabinoid signaling	12	145	0.0827586	0.05489791287509906	0.648
Motor proteins	15	196	0.0765306	0.050689912670758605	0.635
Hormone signaling	17	226	0.0752212	0.042001366317372044	0.568
Adrenergic signaling in cardiomyocytes	13	155	0.083871	0.040665902026497086	0.568
PPAR signaling pathway	9	88	0.102273	0.03947809148076166	0.568
Nicotine addiction	6	40	0.15	0.029905971734846812	0.477
Diabetic cardiomyopathy	17	215	0.0790698	0.027831930607908922	0.635
Salivary secretion	10	96	0.104167	0.025161293611876842	0.421
Alcoholism	17	203	0.0837438	0.017257263437083545	0.31
Glutamatergic synapse	12	113	0.106195	0.010848728228313016	0.226
Protein digestion and absorption	14	138	0.101449	0.007708810581290334	0.31
Staphylococcus aureus infection	11	90	0.122222	0.006029248448000425	0.151
Cocaine addiction	8	50	0.16	0.00591511926188335	0.151
Dopaminergic synapse	14	133	0.105263	0.005681255913485783	0.151
Relaxin signaling pathway	14	130	0.107692	0.004686147860996075	0.226
Amphetamine addiction	10	70	0.142857	0.003416658457992495	0.114
Neuroactive ligand signaling	19	199	0.0954774	0.0029411789156833157	0.114
Tyrosine metabolism	8	44	0.181818	0.002844669567520603	0.114
ECM-receptor interaction	12	94	0.12766	0.002706050486865316	0.175
